# Supplementary material for: S-acylation of a non-secreted peptide controls plant immunity via secreted-peptide signal activation
Source: EMBO Rep. 2024 Jan 2;25(2):7. doi: 10.1038/s44319-023-00029-x (PMC10897394; doi:10.1038/s44319-023-00029-x)
Supplement: Supplementary file 3 — Dataset EV1 [file 44319_2023_29_MOESM3_ESM.xlsx]

## Sheet: Legend
Dataset EV1. Differential expressed genes in the WT and ROT4-overexpressing plants in RNA-Seq analysis
RNA from 3-week-old WT and ROT4-overexpressing Arabidopsis plants were used for RNA-Seq analysis.
The RNA-Seq data from three biologically independent replicates are shown.

## Sheet: Data
ID	SampleA	SampleB	BaseMeanA	BaseMeanB	BaseMean	Log2FoldChange	IfcSE	Stat	Pvalue	Padj	Direction	Gene_Symbol	Gene_name	ROT4_1	ROT4_2	ROT4_3	WT_1	WT_2	WT_3	up	down
AT2G36985	ROT4	WT	12329.2	4.00561	6166.62	11.582	0.903824	12.8145	1.36e-37	2.26e-34	up	DVL family	ROT4	1820.75	1726.24	1337.51	1.216	0	0.42	AT2G36985	AT3G05727
AT2G04735	ROT4	WT	499.02	1.01315	250.016	8.94441	0.859762	10.4033	2.39e-25	1.1e-22	up	-	-	107.901	97.065	136.285	0.233	0.235	0.241	AT2G04735	AT5G38930
AT1G64795	ROT4	WT	79.5832	0	39.7916	8.73827	1.24113	7.0406	1.91e-12	1.54e-10	up	-	-	34.153	30.975	23.643	0	0	0	AT1G64795	AT5G25970
AT4G31970	ROT4	WT	57.3679	0	28.6839	8.26524	1.38036	5.98774	2.13e-09	1.06e-07	up	cytochrome P450	CYP82C2	4.531	1.812	0.647	0	0	0	AT4G31970	AT5G24240
AT5G40010	ROT4	WT	130.009	0.690628	65.3497	7.58576	1.14874	6.60353	4.01e-11	2.63e-09	up	Domain associated at C-terminal with AAA	AATP1	5.334	8.525	1.837	0	0	0.085	AT5G40010	AT3G05955
AT5G19880	ROT4	WT	35.5419	0	17.7709	7.57523	1.33078	5.69234	1.25e-08	5.47e-07	up	Belongs to the peroxidase family. Classical plant (class III) peroxidase subfamily	PER58	2.807	2.377	1.188	0	0	0	AT5G19880	AT5G38940
AT1G33730	ROT4	WT	54.4131	0.337873	27.3755	7.22772	1.3123	5.50767	3.64e-08	1.46e-06	up	-	-	3.883	2.909	1.163	0	0.05	0	AT1G75945	AT3G45940
AT5G63225	ROT4	WT	27.7381	0	13.869	7.21891	1.34247	5.37733	7.56e-08	2.81e-06	up	Possibly involved in carbohydrate binding	-	3.003	4.345	2.456	0	0	0	AT4G10860	AT3G59270
AT1G75945	ROT4	WT	124.598	1.00571	62.8019	6.94291	0.924258	7.51188	5.83e-14	6.06e-12	up	-	-	29.782	16.728	14.013	0.166	0.335	0	AT4G14630	AT5G50800
AT4G10860	ROT4	WT	43.2332	0.345314	21.7893	6.89736	1.35092	5.10567	3.3e-07	1.04e-05	up	-	-	3.891	6.211	1.409	0	0	0.094	AT1G76470	AT3G41762
AT3G01420	ROT4	WT	159.237	1.68146	80.4592	6.55965	0.7224	9.08035	1.08e-19	2.36e-17	up	Alpha-dioxygenase	DOX1	5.513	3.752	6.003	0.033	0.132	0	AT4G05540	AT3G62100
AT4G14630	ROT4	WT	33.9736	0.337873	17.1558	6.54928	1.35113	4.84728	1.25e-06	3.37e-05	up	germin-like protein	GLP9	3.07	3.822	1.18	0	0.082	0	AT2G14610	AT5G55570
AT1G76470	ROT4	WT	172.927	2.01933	87.4731	6.4191	1.73321	3.70359	0.000212569	0.0031546	up	NmrA-like family	-	2.201	1.095	24.037	0.054	0.271	0	AT5G63600	AT1G19630
AT4G11655	ROT4	WT	30.7861	0.329963	15.558	6.40681	1.37219	4.66903	3.03e-06	7.47e-05	up	Belongs to the Casparian strip membrane proteins (CASP) family	-	2.722	2.923	0.837	0.072	0	0	AT1G67980	AT2G15020
AT4G05540	ROT4	WT	55.2746	0.690628	27.9826	6.34919	1.17881	5.3861	7.2e-08	2.69e-06	up	BEST Arabidopsis thaliana protein match is P-loop containing nucleoside triphosphate hydrolases superfamily protein (TAIR	-	3.051	1.278	0.99	0	0	0.068	AT1G26390	AT1G13710
AT2G14610	ROT4	WT	4956.23	61.9686	2509.1	6.32098	0.666738	9.48045	2.53e-21	6.72e-19	up	-	-	554.47	325.198	351.188	7.119	7.183	1.492	AT1G44130	AT1G31040
AT5G63600	ROT4	WT	50.8535	0.675747	25.7646	6.23458	1.27381	4.89444	9.86e-07	2.74e-05	up	Belongs to the iron ascorbate-dependent oxidoreductase family	FLS5	3.099	2.955	0.377	0	0.087	0	AT2G44240	AT1G57590
AT2G44380	ROT4	WT	24.8623	0.337873	12.6001	6.09673	1.36867	4.45448	8.41e-06	0.000189659	up	BEST Arabidopsis thaliana protein match is Cysteine Histidine-rich C1 domain family protein (TAIR	-	2.36	1.301	0.993	0	0.064	0	AT1G33960	AT2G05995
AT1G67980	ROT4	WT	110.94	1.71122	56.3256	6.03303	0.80579	7.4871	7.04e-14	7.2e-12	up	caffeoyl-CoA O-methyltransferase	CCOAMT	12.269	4.805	5.11	0.068	0	0.283	AT1G05880	AT1G06980
AT1G26390	ROT4	WT	346.273	6.41075	176.342	5.75495	0.970487	5.92996	3.03e-09	1.47e-07	up	Belongs to the oxygen-dependent FAD-linked oxidoreductase family	FOX2	26.116	11.251	6.472	0.13	0.611	0.09	AT3G61390	AT3G44990
AT1G44130	ROT4	WT	79.864	1.71169	40.7879	5.5603	0.82785	6.71656	1.86e-11	1.3e-09	up	Belongs to the peptidase A1 family	-	3.996	7.202	2.223	0	0.115	0.178	AT5G52730	AT2G29500
AT2G44240	ROT4	WT	29.0174	0.690628	14.854	5.41422	1.36103	3.97802	6.95e-05	0.00120509	up	Encoded by	-	2.912	0.279	1.075	0	0	0.104	AT1G35140	AT1G64780
AT1G33960	ROT4	WT	1336.48	31.6972	684.09	5.39777	0.649044	8.31649	9.06e-17	1.33e-14	up	BEST Arabidopsis thaliana protein match is P-loop containing nucleoside triphosphate hydrolases superfamily protein (TAIR	AIG1	61.943	77.596	30.131	0.995	2.401	0.717	AT4G15670	AT2G16580
AT1G05880	ROT4	WT	27.903	0.683188	14.2931	5.36679	1.17393	4.57166	4.84e-06	0.000114043	up	E3 ubiquitin-protein ligase	ARI12	1.211	1.239	0.975	0	0.042	0.043	AT5G24540	AT1G09863
AT3G61390	ROT4	WT	26.7621	0.675747	13.7189	5.30922	1.25313	4.23677	2.27e-05	0.000451853	up	U-box domain-containing protein	PUB36	1.168	1.532	0.47	0	0.081	0	AT1G33950	AT4G26950
AT5G52730	ROT4	WT	25.401	0.690628	13.0458	5.22883	1.23183	4.24475	2.19e-05	0.000437029	up	-	HIPP11	2.272	3.574	1.539	0	0	0.205	AT4G12490	AT5G49230
AT1G35140	ROT4	WT	176.357	4.70462	90.531	5.22543	0.653865	7.9916	1.33e-15	1.64e-13	up	EXORDIUM-like 1	EXL1	2.678	14.398	14.578	0.427	0.185	0.253	AT4G23700	AT3G59250
AT4G15670	ROT4	WT	49.9719	1.34311	25.6575	5.21028	0.899492	5.79247	6.94e-09	3.14e-07	up	Monothiol	GRXS7	7.209	4.428	2.655	0.195	0.099	0.101	AT1G30700	AT1G80760
AT1G30730	ROT4	WT	37.1453	1.03594	19.0906	5.19079	1.0042	5.16907	2.35e-07	7.65e-06	up	Belongs to the oxygen-dependent FAD-linked oxidoreductase family	-	1.646	1.527	1.107	0	0	0.122	AT1G29290	AT5G24215
AT5G24540	ROT4	WT	90.987	2.64762	46.8173	5.08512	0.75573	6.72875	1.71e-11	1.21e-09	up	-	-	3.824	5.264	1.685	0.282	0.041	0	AT1G66960	AT5G53486
AT1G33950	ROT4	WT	45.5158	1.3352	23.4255	5.08061	0.981588	5.17591	2.27e-07	7.44e-06	up	BEST Arabidopsis thaliana protein match is P-loop containing nucleoside triphosphate hydrolases superfamily protein (TAIR	IAN7	2.917	4.587	0.988	0.191	0	0.066	AT1G71390	AT3G03480
AT4G12490	ROT4	WT	362.134	10.7766	186.455	5.06859	0.472163	10.7348	6.99e-27	4e-24	up	14 kDa proline-rich protein DC2.15-like	-	56.672	31.054	15.399	1.167	1.178	0.806	AT3G49340	AT2G32920
AT4G23700	ROT4	WT	236.438	7.06183	121.75	5.06188	0.545673	9.27639	1.75e-20	4.06e-18	up	cation H(	CHX17	10.912	5.073	2.794	0.217	0.246	0.112	AT3G57260	AT2G13550
AT1G30700	ROT4	WT	98.3508	3.07062	50.7107	5.0133	0.592296	8.46418	2.58e-17	4.26e-15	up	Reticuline oxidase-like protein	-	3.629	3.366	3.824	0	0.189	0.155	AT5G06730	AT4G38530
AT1G29290	ROT4	WT	29.703	1.02059	15.3618	4.87334	1.10264	4.4197	9.88e-06	0.000219401	up	-	CEP14	1.126	2.836	0.731	0.054	0	0.111	AT2G45220	AT2G41312
AT3G60470	ROT4	WT	107.559	3.71473	55.637	4.8568	0.603243	8.05115	8.2e-16	1.04e-13	up	Plant protein of unknown function	-	4.182	6.096	2.327	0.16	0.121	0.165	AT1G01680	AT2G21650
AT1G66960	ROT4	WT	578.746	20.1019	299.424	4.849	0.787202	6.15979	7.28e-10	3.93e-08	up	Belongs to the terpene cyclase mutase family	-	13.195	22.845	5.049	0.193	0.488	0.776	AT3G46280	AT2G11810
AT1G71390	ROT4	WT	58.6437	2.06444	30.3541	4.84805	0.792578	6.11681	9.55e-10	5.07e-08	up	Receptor-like protein 12	AtRLP11	1.955	2.143	1.009	0	0.03	0.154	AT3G46090	AT5G52930
AT3G49340	ROT4	WT	117.277	4.13633	60.7066	4.83029	1.40172	3.44597	0.000569012	0.00720132	up	Belongs to the peptidase C1 family	-	6.561	11.261	3.343	0	0.062	0.7	AT4G10500	AT1G16515
AT3G57260	ROT4	WT	17761.2	631.942	9196.55	4.81285	0.498887	9.64717	5.05e-22	1.48e-19	up	Belongs to the glycosyl hydrolase 17 family	BGL2	997.302	1301.18	399.177	21.479	35.143	41.545	AT4G13890	AT4G37810
AT5G06730	ROT4	WT	27.7934	1.00571	14.3995	4.78344	1.28391	3.72569	0.000194782	0.00293552	up	Belongs to the peroxidase family. Classical plant (class III) peroxidase subfamily	PER54	1.447	2.834	0.104	0.054	0.108	0	AT3G46080	AT4G36570
AT2G45220	ROT4	WT	403.556	14.785	209.17	4.76961	0.864951	5.51431	3.5e-08	1.42e-06	up	pectinesterase	PME17	29.339	10.246	6.263	0.583	0.941	0.201	AT5G44990	AT5G54060
AT1G01680	ROT4	WT	440.222	17.2915	228.757	4.67323	0.378991	12.3307	6.19e-35	9.45e-32	up	-	-	25.639	40.531	17.078	0.966	0.78	1.601	AT4G09770	AT5G46220
AT3G46280	ROT4	WT	34.2502	1.34358	17.7969	4.6661	1.06853	4.36686	1.26e-05	0.000269978	up	LRR receptor-like serine threonine-protein kinase	-	2.652	1.27	0.375	0.043	0.13	0	AT4G11650	AT4G02850
AT3G46090	ROT4	WT	297.613	12.1806	154.897	4.6128	0.33918	13.5999	4.01e-42	1.05e-38	up	zinc finger protein	ZAT7	25.78	23.348	17.398	0.838	0.846	1.105	AT2G43570	AT3G15990
AT4G10500	ROT4	WT	1305.85	53.748	679.797	4.60337	0.605528	7.60224	2.91e-14	3.12e-12	up	Belongs to the iron ascorbate-dependent oxidoreductase family	DLO1	103.515	77.887	34.011	1.858	2.329	4.898	AT1G30720	AT1G29600
AT4G13890	ROT4	WT	49.1316	2.07188	25.6017	4.58747	0.899978	5.09731	3.45e-07	1.08e-05	up	Serine hydroxymethyltransferase	SHM5	2.641	2.872	1.064	0	0	0.284	AT5G51465	AT2G26695
AT3G46080	ROT4	WT	40.0132	1.71169	20.8625	4.56177	0.860669	5.30026	1.16e-07	4.09e-06	up	zinc finger protein	ZAT8	4.561	4.681	2.173	0	0.196	0.302	AT5G24200	AT4G13190
AT5G44990	ROT4	WT	31.3223	1.35056	16.3364	4.53516	0.97351	4.65856	3.18e-06	7.85e-05	up	Glutathione S-transferase, C-terminal-like (InterPro IPR010987), Glutathione S-transferase chloride channel, C-terminal (InterPro IPR017933), Thioredoxin-like fold (InterPro IPR012336)	-	2.251	1.708	0.747	0.103	0	0.106	AT5G59490	AT3G29590
AT4G09770	ROT4	WT	54.9008	2.39441	28.6476	4.53102	0.771801	5.87071	4.34e-09	2.05e-07	up	BEST Arabidopsis thaliana protein match is TRAF-like family protein (TAIR	-	4.705	3	1.775	0.059	0.059	0.305	AT5G11210	AT4G33560
AT4G11650	ROT4	WT	101.531	4.42165	52.9762	4.52836	0.584397	7.74877	9.28e-15	1.06e-12	up	Osmotin-like protein OSM34	OSM34	7.689	8.583	4.041	0.068	0.482	0.353	AT5G38250	AT1G69523
AT2G43570	ROT4	WT	1302.21	56.7396	679.472	4.52102	0.634998	7.11974	1.08e-12	9e-11	up	chitinase	CHI	96.03	122.492	37.942	1.812	4.672	4.936	AT5G22570	AT1G58170
AT1G30720	ROT4	WT	53.475	2.35674	27.9159	4.50097	0.815735	5.51768	3.44e-08	1.39e-06	up	Belongs to the oxygen-dependent FAD-linked oxidoreductase family	-	3.012	2.139	0.688	0.075	0.15	0.039	AT2G33080	AT1G33440
AT3G09960	ROT4	WT	52.7301	2.36511	27.5476	4.4784	0.861995	5.19539	2.04e-07	6.75e-06	up	Calcineurin-like phosphoesterase	-	5.312	2.843	2.387	0	0.482	0	AT5G48400	AT3G48290
AT5G51465	ROT4	WT	127.558	5.69545	66.6265	4.47736	0.49969	8.96028	3.24e-19	6.59e-17	up	-	-	19.941	15.607	11.162	0.999	0.882	0.259	AT4G23150	AT1G01250
AT5G24200	ROT4	WT	541.643	24.6014	283.122	4.46	0.398165	11.2014	4.01e-29	3.06e-26	up	GDSL esterase lipase	-	23.176	38.184	11.795	1.104	1.485	0.81	AT3G29250	AT3G44450
AT5G59490	ROT4	WT	21.6089	1.01362	11.3112	4.41488	1.27404	3.46527	0.000529704	0.00682108	up	Haloacid dehalogenase-like hydrolase	-	1.572	1.659	0.211	0	0.164	0	AT3G18250	AT1G64360
AT5G11210	ROT4	WT	57.1899	2.70902	29.9495	4.40087	0.776661	5.6664	1.46e-08	6.25e-07	up	Glutamate-gated receptor that probably acts as non- selective cation channel	GLR2.5	2.199	0.646	0.805	0.065	0.022	0.09	AT2G30750	AT4G21650
AT5G38250	ROT4	WT	128.354	6.071	67.2126	4.40043	0.506716	8.68421	3.81e-18	7.05e-16	up	receptor-like protein kinase	LRK10L-2.3	6.614	4.146	2.936	0.255	0.184	0.226	AT3G44300	AT5G24155
AT5G22570	ROT4	WT	318.564	15.4565	167.01	4.36185	0.396939	10.9887	4.33e-28	2.73e-25	up	DNA binding domain	WRKY38	25.931	16.252	12.452	1.405	0.472	0.849	AT3G15536	AT2G01390
AT2G33080	ROT4	WT	68.9134	3.34616	36.1298	4.35645	0.724313	6.01459	1.8e-09	9.12e-08	up	Receptor-like protein 12	AtRLP28	3.162	2.382	0.793	0.188	0.063	0.065	AT4G14390	AT3G61950
AT3G09270	ROT4	WT	80.9198	4.03678	42.4783	4.32125	0.610909	7.07347	1.51e-12	1.24e-10	up	Glutathione S-transferase	GSTU8	6.342	4.373	2.623	0.338	0.114	0.233	AT3G02840	AT3G55290
AT5G48400	ROT4	WT	90.181	4.76602	47.4735	4.24854	0.568951	7.46731	8.18e-14	8.15e-12	up	Glutamate-gated receptor that probably acts as non- selective cation channel	GLR1.2	3.067	1.648	1.73	0.073	0.074	0.202	AT1G13310	AT3G52720
AT4G23150	ROT4	WT	944.305	51.1955	497.75	4.20648	0.341714	12.3099	8.01e-35	1.13e-31	up	Cysteine-rich receptor-like protein kinase	CRK7	39.672	39.33	15.675	1.231	1.828	2.195	AT5G52390	AT4G24450
AT3G29250	ROT4	WT	92.9667	5.03458	49.0006	4.20199	0.626033	6.71209	1.92e-11	1.33e-09	up	short-chain dehydrogenase reductase	SDR4	6.823	5.195	1.884	0.408	0.154	0.211	AT2G41800	AT4G05110
AT5G42830	ROT4	WT	331.236	18.0831	174.66	4.20009	0.451308	9.30648	1.32e-20	3.14e-18	up	Its function is described as transferase activity, transferring acyl groups other than amino-acyl groups, transferase activity	-	18.428	17.9	8.191	0.275	0.786	1.424	AT2G25440	AT5G50010
AT3G18250	ROT4	WT	93.033	5.09599	49.0645	4.1946	0.567234	7.39482	1.42e-13	1.35e-11	up	-	-	28.057	12.916	15.782	0.833	0.63	1.726	AT2G29470	AT4G25780
AT2G30750	ROT4	WT	226.038	12.4882	119.263	4.17766	0.464616	8.99164	2.44e-19	5.13e-17	up	cytochrome P450	CYP71A12	15.776	13.354	4.771	0.614	0.723	0.583	AT5G22530	AT2G01210
AT3G44300	ROT4	WT	277.456	16.0354	146.746	4.11468	0.847668	4.85412	1.21e-06	3.27e-05	up	nitrilase	NIT2	15.354	16.086	9.094	0.1	1.105	1.186	AT4G12480	AT1G11700
AT3G15536	ROT4	WT	246.16	14.3902	130.275	4.09878	0.929573	4.40932	1.04e-05	0.000228247	up	-	-	38.523	54.313	18.751	0.463	1.402	4.799	AT5G09290	AT2G04170
AT4G14390	ROT4	WT	125.105	7.45272	66.2787	4.07124	0.494643	8.23066	1.86e-16	2.62e-14	up	ankyrin repeat family protein	-	6.082	3.709	2.551	0.202	0.238	0.314	AT4G23310	AT5G05250
AT3G02840	ROT4	WT	33.9183	2.04956	17.9839	4.06032	0.798962	5.082	3.73e-07	1.16e-05	up	U-box domain-containing protein	-	2.13	1.811	1.959	0	0.18	0.184	AT1G73260	AT5G23750
AT1G13310	ROT4	WT	22.5107	1.35102	11.9308	4.06008	0.992641	4.09018	4.31e-05	0.000800585	up	BRO1-like domain	-	1.135	1.557	0.577	0.049	0.1	0.051	AT5G02780	AT1G66810
AT5G26260	ROT4	WT	33.9255	2.04165	17.9836	4.05922	1.21512	3.34059	0.000836008	0.00993499	up	BEST Arabidopsis thaliana protein match is TRAF-like family protein (TAIR	-	2.166	2.634	0	0.048	0.097	0.15	AT4G25070	AT1G74890
AT5G52390	ROT4	WT	259.37	15.7482	137.559	4.04356	1.01538	3.9823	6.83e-05	0.00118698	up	PAR1 protein	-	11.814	29.165	5.308	0.304	0.49	2.075	AT3G09220	AT4G33810
AT2G41800	ROT4	WT	26.9806	1.68052	14.3306	4.00238	1.01586	3.93988	8.15e-05	0.00138105	up	BEST Arabidopsis thaliana protein match is	-	1.42	2.211	0.395	0.152	0	0.105	AT1G65483	AT2G42540
AT2G25440	ROT4	WT	159.574	10.2078	84.8907	3.9721	0.462488	8.58856	8.81e-18	1.55e-15	up	-	-	7.264	7.019	3.462	0.228	0.306	0.628	AT5G59530	AT5G07690
AT2G29470	ROT4	WT	26.2487	1.67355	13.9611	3.96157	0.951346	4.16417	3.12e-05	0.000602368	up	-	-	2.135	0.858	2.494	0.143	0.216	0	AT1G75040	AT5G05840
AT5G22530	ROT4	WT	73.5501	4.78928	39.1697	3.95314	0.585929	6.74678	1.51e-11	1.07e-09	up	-	-	6.532	8.643	5.611	0.096	0.389	0.897	AT4G18430	AT4G29610
AT4G12480	ROT4	WT	318.356	20.9653	169.661	3.92489	0.480698	8.16497	3.22e-16	4.27e-14	up	Lipid transfer protein	EARLI1	39.942	24.648	12.056	0.904	3.068	1.192	AT4G04510	AT5G20190
AT5G09290	ROT4	WT	274.847	18.6895	146.768	3.88272	0.350726	11.0705	1.74e-28	1.18e-25	up	SAL1 phosphatase-like	SAL4	18.819	17.184	11.358	0.646	1.067	1.582	AT1G33030	AT1G43650
AT4G23310	ROT4	WT	569.161	39.5276	304.344	3.84891	0.68362	5.63018	1.8e-08	7.61e-07	up	Cysteine-rich receptor-like protein kinase	CRK23	16.606	18.734	6.384	0.425	0.908	1.631	AT4G04500	AT5G11590
AT3G28510	ROT4	WT	665.917	46.2173	356.067	3.84828	0.370669	10.382	3e-25	1.34e-22	up	Domain associated at C-terminal with AAA	-	39.071	13.139	23.83	2.223	1.141	2.06	AT3G53150	ATCG01020
AT1G73260	ROT4	WT	297.977	21.0123	159.495	3.82725	0.458514	8.34708	7e-17	1.03e-14	up	Soybean trypsin inhibitor (Kunitz) family of protease inhibitors	KTI1	23.301	18.27	14.788	0.387	2.669	1.002	AT3G48630	AT1G79410
AT5G02780	ROT4	WT	47.7347	3.37686	25.5558	3.82019	0.694126	5.5036	3.72e-08	1.49e-06	up	Glutathione S-transferase	GSTL1	4.678	2.591	1.834	0.26	0.131	0.27	AT2G29110	AT2G42800
AT4G25070	ROT4	WT	210.355	14.9896	112.672	3.81539	0.453427	8.41456	3.94e-17	6.17e-15	up	-	-	8.361	5.823	3.445	0.2	0.375	0.711	AT5G52720	AT4G01390
AT3G09220	ROT4	WT	23.8364	1.71122	12.7738	3.81268	1.00109	3.80853	0.000139797	0.00219751	up	Lignin degradation and detoxification of lignin-derived products	LAC7	0.335	0.706	1.096	0.03	0	0.126	AT3G09940	AT3G58070
AT1G65483	ROT4	WT	42.7407	3.07713	22.9089	3.80498	0.792886	4.79889	1.6e-06	4.2e-05	up	-	-	2.939	1.671	1.338	0.095	0	0.344	AT3G07350	AT4G14090
AT5G59530	ROT4	WT	23.7153	1.71122	12.7132	3.80464	0.967556	3.93222	8.42e-05	0.00141666	up	Belongs to the iron ascorbate-dependent oxidoreductase family	-	1.567	1.266	0.689	0.051	0	0.21	AT3G57460	AT2G01830
AT1G75040	ROT4	WT	14581	1043.64	7812.31	3.80441	0.635542	5.98608	2.15e-09	1.07e-07	up	Pathogenesis-related	PR5	940.998	1692.76	355.813	42.446	90.439	85.684	AT2G39030	AT1G73590
AT4G18430	ROT4	WT	33.0811	2.37906	17.7301	3.80102	0.848642	4.47894	7.5e-06	0.000170438	up	ADP-ribosylation factor family	RABA1E	3.938	1.15	1.988	0.146	0.074	0.303	AT1G21240	AT1G27030
AT4G04510	ROT4	WT	80.1285	5.78011	42.9543	3.79847	0.621428	6.11249	9.81e-10	5.19e-08	up	Cysteine-rich receptor-like protein kinase	CRK38	3.124	3.645	1.144	0.067	0.272	0.244	AT4G19970
AT1G33030	ROT4	WT	51.0973	3.72217	27.4097	3.779	0.721751	5.23587	1.64e-07	5.61e-06	up	Belongs to the class I-like SAM-binding methyltransferase superfamily. Cation-independent O- methyltransferase family	-	4.937	1.647	1.728	0.222	0.112	0.288	AT3G22800
AT4G04500	ROT4	WT	411.347	30.7341	221.04	3.74326	0.971749	3.85209	0.000117113	0.0018946	up	Cysteine-rich receptor-like protein kinase	CRK37	12.983	22.131	6.689	0.138	1.327	1.72	AT3G13950
AT3G53150	ROT4	WT	40.2824	3.04086	21.6616	3.72756	0.904715	4.12015	3.79e-05	0.000713349	up	Belongs to the UDP-glycosyltransferase family	UGT73D1	2.135	1.505	1.414	0	0.389	0	AT2G18660
AT3G48630	ROT4	WT	97.0439	7.4062	52.225	3.71011	0.453929	8.17334	3e-16	4.04e-14	up	-	-	14.132	20.502	17.109	1.816	0.916	1.316	AT1G09932
AT2G29110	ROT4	WT	247.339	18.9515	133.145	3.70822	0.324878	11.4142	3.55e-30	3.42e-27	up	Glutamate-gated receptor that probably acts as non- selective cation channel	ATGLR2.8	6.456	7.356	4.676	0.357	0.591	0.501	AT5G22540
AT5G52720	ROT4	WT	30.4962	2.34883	16.4225	3.6928	0.759984	4.85905	1.18e-06	3.2e-05	up	-	-	2.953	3.306	2.875	0.306	0.309	0.106	AT1G60830
AT3G09940	ROT4	WT	1041.44	81.2926	561.365	3.67882	0.703752	5.22744	1.72e-07	5.85e-06	up	monodehydroascorbate reductase	MDAR3	71.247	47.211	27.968	6.046	4.454	1.243	AT4G34380
AT3G07350	ROT4	WT	150.476	12.129	81.3027	3.63219	0.464665	7.8168	5.42e-15	6.36e-13	up	PDDEXK-like family of unknown function	-	7.077	9.648	4.3	0.476	0.96	0.296	AT1G51860
AT3G57460	ROT4	WT	846.787	68.5592	457.673	3.62671	0.25306	14.3315	1.39e-46	5.1e-43	up	Belongs to the peptidase M16 family	-	49.755	47.651	28.325	3.139	4.035	3.251	AT3G23250
AT2G39030	ROT4	WT	245.337	20.15	132.744	3.60341	0.466144	7.73025	1.07e-14	1.21e-12	up	ornithine metabolic process	NATA1	25.958	15.557	8.604	1.604	2.041	0.578	AT4G23210
AT1G21240	ROT4	WT	733.419	60.5878	397.003	3.59955	0.354134	10.1644	2.86e-24	1.19e-21	up	Wall-associated receptor kinase	WAK3	27.398	26.173	14.318	1.01	1.656	3.073	AT2G20670
AT4G19970	ROT4	WT	32.049	2.68717	17.3681	3.57048	0.885074	4.0341	5.48e-05	0.000983122	up	Nucleotide-diphospho-sugar transferase	-	2.94	0.944	1.431	0.113	0.343	0	AT5G01900
AT3G22800	ROT4	WT	24.2602	2.06444	13.1623	3.56779	1.13036	3.15633	0.00159768	0.0172108	up	Leucine rich repeat N-terminal domain	LRX6	0.905	1.752	0.153	0	0.04	0.204	AT1G51890
AT3G13950	ROT4	WT	232.464	19.6789	126.071	3.5649	0.356548	9.99837	1.55e-23	5.91e-21	up	Domain of unknown function	-	19.416	12.437	11.329	0.951	1.023	1.773	AT2G32680
AT2G18660	ROT4	WT	1995.31	170.025	1082.67	3.55317	0.475974	7.46506	8.33e-14	8.24e-12	up	Lytic transglycolase	EGC2	78.629	84.423	49.433	3.848	4.944	9.737	AT5G38900
AT1G09932	ROT4	WT	844.855	72.3859	458.62	3.54643	0.352625	10.0572	8.54e-24	3.4e-21	up	Phosphoglycerate mutase family	-	45.987	61.189	24.186	2.278	3.635	5.597	AT5G64810
AT5G22540	ROT4	WT	74.1577	6.46933	40.3135	3.5233	0.621397	5.66997	1.43e-08	6.15e-07	up	UPF0481 protein At3g47200-like	-	5.634	2.499	2.528	0.245	0.099	0.61	AT4G04540
AT1G60830	ROT4	WT	23.2411	2.04212	12.6416	3.51587	0.925506	3.79886	0.000145363	0.00226364	up	U2 snRNP auxiliary factor large subunit	-	3.814	4.354	1.856	0	0.593	0.305	AT5G25910
AT2G17740	ROT4	WT	42.3903	3.76031	23.0753	3.50114	0.839493	4.17054	3.04e-05	0.000587643	up	C1 domain	-	5.618	2.071	1.262	0.144	0.073	0.598	AT1G57630
AT4G34380	ROT4	WT	23.0621	2.06444	12.5633	3.49527	1.01482	3.44424	0.000572675	0.00723767	up	Transducin family protein WD-40 repeat family	-	1.158	0.912	0.308	0	0.035	0.182	AT3G47340
AT1G51860	ROT4	WT	76.631	6.86861	41.7498	3.48828	0.679245	5.13553	2.81e-07	9.02e-06	up	receptor-like serine threonine-protein kinase	-	2.393	1.209	1.73	0.024	0.072	0.394	AT1G66700
AT3G23250	ROT4	WT	45.3633	4.06098	24.7121	3.48345	0.659539	5.28165	1.28e-07	4.49e-06	up	Myb-like DNA-binding domain	MYB15	2.786	2.537	1.43	0.102	0.358	0.158	AT1G13340
AT4G23210	ROT4	WT	490.728	44.1006	267.414	3.47807	0.309104	11.2521	2.26e-29	1.97e-26	up	Cysteine-rich receptor-like protein kinase	CRK13	16.675	15.953	9.349	1.021	1.001	1.843	AT5G24530
AT2G20670	ROT4	WT	939.783	84.392	512.087	3.47619	0.295827	11.7507	7e-32	7.54e-29	up	PDDEXK-like family of unknown function	-	40.197	52.712	51.263	4.703	6.379	2.165	AT5G01550
AT5G01900	ROT4	WT	104.082	9.3646	56.7235	3.46788	0.537465	6.45229	1.1e-10	6.89e-09	up	DNA binding domain	WRKY62	10.545	5.803	5.133	0.986	0.853	0.146	AT1G20350
AT1G51890	ROT4	WT	382.216	34.5923	208.404	3.46725	0.344137	10.0752	7.11e-24	2.89e-21	up	receptor-like serine threonine-protein kinase	-	12.632	6.081	6.916	0.595	0.716	1.067	AT2G04450
AT2G32680	ROT4	WT	2910	264.46	1587.23	3.46006	0.664011	5.21085	1.88e-07	6.3e-06	up	-	-	92.65	101.352	35.275	3.384	5.718	12.213	AT1G21910
AT5G25260	ROT4	WT	227.18	20.7465	123.963	3.45708	0.358382	9.64638	5.09e-22	1.48e-19	up	Flotillin-like protein	FLOT2	12.391	9.536	8.042	0.495	0.908	1.398	AT5G57010
AT5G38900	ROT4	WT	319.486	29.1663	174.326	3.4558	0.312054	11.0744	1.67e-28	1.18e-25	up	DSBA-like thioredoxin domain	-	23.354	19.114	13.607	1.257	1.691	2.294	AT2G29350
AT5G64810	ROT4	WT	265.737	24.7046	145.221	3.42814	0.344428	9.95314	2.44e-23	8.44e-21	up	WRKY transcription factor 51	WRKY51	27.304	19.499	16.074	2.099	1.14	2.759	AT4G21120
AT4G04540	ROT4	WT	112.284	10.4843	61.3841	3.42287	0.412545	8.29696	1.07e-16	1.55e-14	up	Cysteine-rich receptor-like protein kinase	CRK39	3.455	4.112	2.53	0.306	0.278	0.381	AT3G48360
AT5G25910	ROT4	WT	83.2877	7.77571	45.5317	3.4226	0.45668	7.49452	6.65e-14	6.88e-12	up	Leucine rich repeat N-terminal domain	AtRLP52	2.661	2.904	2.103	0.188	0.317	0.228	AT1G65690
AT1G57630	ROT4	WT	290.267	27.1707	158.719	3.42083	0.335255	10.2036	1.91e-24	8.13e-22	up	Disease resistance protein (TIR-NBS-LRR class)	-	31.558	38.004	21.766	1.823	2.812	4.109	AT4G31230
AT3G47340	ROT4	WT	221.38	20.869	121.125	3.40621	0.414176	8.22407	1.97e-16	2.75e-14	up	asparagine synthetase	ASN1	5.916	9.095	3.083	0.724	0.534	0.49	AT5G11920
AT1G66700	ROT4	WT	67.7169	6.47027	37.0936	3.39366	0.544614	6.23131	4.63e-10	2.56e-08	up	S-adenosylmethionine-dependent methyltransferase	PXMT1	4.548	3.116	2.616	0.155	0.314	0.536	AT2G24850
AT1G13340	ROT4	WT	371.279	35.6078	203.443	3.3838	0.343675	9.84593	7.14e-23	2.33e-20	up	Regulator of Vps4 activity in the MVB pathway	-	24.274	16.642	11.395	1.058	2.037	2.042	AT4G25000
AT5G24530	ROT4	WT	4045.07	388.492	2216.78	3.38055	0.29526	11.4494	2.37e-30	2.41e-27	up	Belongs to the iron ascorbate-dependent oxidoreductase family	DMR6	246.731	240.875	126.002	12.258	20.404	27.642	AT1G10340
AT5G01550	ROT4	WT	52.3434	5.11228	28.7278	3.36034	0.722636	4.65011	3.32e-06	8.14e-05	up	receptor kinase	LECRKA4.2	2.891	1.12	0.866	0.032	0.225	0.231	AT4G39830
AT1G20350	ROT4	WT	201.838	19.7329	110.785	3.35799	0.446756	7.51638	5.63e-14	5.89e-12	up	Mitochondrial import inner membrane translocase subunit	TIM17-1	19.681	19.282	7.926	0.871	1.359	2.461	AT4G00700
AT2G04450	ROT4	WT	992.695	97.5221	545.108	3.3485	0.25282	13.2446	4.85e-40	9.87e-37	up	Nudix hydrolase	NUDT6	60.292	64.564	36.001	4.529	5.015	6.636	AT4G37010
AT1G21910	ROT4	WT	194.41	19.0978	106.754	3.34708	1.01163	3.30859	0.000937682	0.0109724	up	Transcription factor	ERF012	1.683	17.725	11.733	1.415	1.372	0.338	AT1G32960
AT5G57010	ROT4	WT	74.6402	7.47645	41.0583	3.32552	0.525558	6.3276	2.49e-10	1.44e-08	up	Short calmodulin-binding motif containing conserved Ile and Gln residues.	IQM5	2.427	3.8	2.105	0.114	0.384	0.354	AT5G07650
AT2G29350	ROT4	WT	1146.52	114.49	630.503	3.3239	0.299925	11.0825	1.53e-28	1.12e-25	up	Tropinone reductase homolog At1g07440-like	SAG13	85.809	59.941	42.013	4.917	9.246	5.035	AT5G39670
AT4G21120	ROT4	WT	204.558	20.6637	112.611	3.30854	0.384746	8.59928	8.02e-18	1.43e-15	up	amino acid transporter	CAT1	6.08	3.668	3.022	0.277	0.58	0.463	AT1G33840
AT3G48360	ROT4	WT	6502.45	657.168	3579.81	3.3064	0.280892	11.7711	5.5e-32	6.72e-29	up	BTB POZ and TAZ domain-containing protein	BT2	242.287	164.453	148.708	25.792	21.23	10.595	AT5G20230
AT1G65690	ROT4	WT	198.254	20.1089	109.181	3.30521	0.434392	7.60882	2.77e-14	2.98e-12	up	Late embryogenesis abundant protein	NHL6	16.706	8.992	9.794	0.55	1.048	2.089	AT3G22910
AT4G31230	ROT4	WT	33.4741	3.40012	18.4371	3.30384	0.715945	4.61465	3.94e-06	9.5e-05	up	U-box domain-containing protein	-	1.05	0.58	0.565	0.045	0.068	0.116	AT1G58225
AT5G11920	ROT4	WT	458.211	46.629	252.42	3.29851	0.394717	8.35664	6.45e-17	9.69e-15	up	Belongs to the glycosyl hydrolase 32 family	CWINV6	22.086	11.966	10.557	0.665	1.677	2.306	AT1G04600
AT2G24850	ROT4	WT	5639.55	577.187	3108.37	3.28839	0.620572	5.29896	1.16e-07	4.1e-06	up	S-alkyl-thiohydroximate lyase	TAT3	233.627	154.393	138.88	25.662	23.479	6.207	AT4G21840
AT4G25000	ROT4	WT	347.931	35.6306	191.781	3.28828	0.743042	4.42543	9.62e-06	0.000214689	up	Belongs to the glycosyl hydrolase 13 family	AMY1	13.916	29.472	5.271	1	1.969	2.12	AT1G14870
AT1G10340	ROT4	WT	796.078	83.0371	439.557	3.26251	0.349866	9.32505	1.11e-20	2.75e-18	up	ankyrin repeat family protein	-	38.137	30.282	18.946	1.722	2.606	5.002	AT5G10760
AT4G39830	ROT4	WT	367.107	38.3093	202.708	3.26247	0.298595	10.9261	8.65e-28	5.11e-25	up	Belongs to the multicopper oxidase family	-	14.794	13.787	9.07	0.874	1.552	1.594	AT3G55970
AT1G65610	ROT4	WT	48.1576	5.06019	26.6089	3.24951	0.947957	3.42791	0.000608244	0.00762929	up	Glycosyl hydrolase family 9	KOR2	2.728	1.374	0.656	0.034	0.477	0	AT2G36780
AT4G00700	ROT4	WT	800.895	84.3956	442.645	3.24696	0.558559	5.81309	6.13e-09	2.8e-07	up	Plant phosphoribosyltransferase C-terminal	-	21.63	18.887	9.192	0.995	1.495	2.872	AT3G26470
AT2G30770	ROT4	WT	293.309	30.8912	162.1	3.24661	0.920857	3.52564	0.000422468	0.0057013	up	cytochrome P450	CYP71A13	26.752	10.797	6.362	1.586	2.788	0.371	AT2G04495
AT4G37010	ROT4	WT	47.2768	5.08017	26.1785	3.21969	0.625008	5.15145	2.58e-07	8.33e-06	up	EF-hand domain	CEN2	4.143	2.676	3.457	0.445	0.075	0.614	AT3G22600
AT1G32960	ROT4	WT	84.7182	9.07278	46.8955	3.21937	0.506527	6.35577	2.07e-10	1.22e-08	up	subtilisin-like protease	SBT3.3	3.245	2.504	1.398	0.317	0.319	0.149	AT1G47890
AT5G07650	ROT4	WT	18.6835	1.9956	10.3395	3.21521	0.974013	3.30099	0.000963445	0.0112217	up	Belongs to the formin-like family	-	0.582	0.614	0.258	0.106	0.054	0	AT3G21520
AT5G39670	ROT4	WT	245.513	26.9305	136.222	3.19194	0.432168	7.38586	1.51e-13	1.43e-11	up	Calcium-binding EF hand family protein	CML46	25.225	23.238	13.448	1.29	1.388	4.275	AT2G34600
AT1G33840	ROT4	WT	21.5936	2.36465	11.9791	3.19186	0.924342	3.45312	0.000554143	0.00705703	up	LURP-one-related	-	1.671	1.922	0.651	0.067	0.338	0.069	AT5G66690
AT5G20230	ROT4	WT	2046.3	225.264	1135.78	3.18375	0.239647	13.2851	2.82e-40	6.46e-37	up	Plastocyanin-like domain	BCB	166.435	122.566	95.684	10.453	16.241	16.672	AT4G02330
AT3G22910	ROT4	WT	110.585	12.236	61.4106	3.17926	0.492098	6.46063	1.04e-10	6.54e-09	up	This magnesium-dependent enzyme catalyzes the hydrolysis of ATP coupled with the transport of calcium	ACA13	3.505	2.499	1.741	0.096	0.434	0.347	AT3G47480
AT1G58225	ROT4	WT	749.878	83.5634	416.721	3.16615	0.773139	4.0952	4.22e-05	0.000786625	up	-	-	70.978	107.197	34.315	2.413	8.57	13.196	AT1G03850
AT1G04600	ROT4	WT	193.729	21.6899	107.709	3.16112	0.43706	7.23269	4.74e-13	4.27e-11	up	Belongs to the TRAFAC class myosin-kinesin ATPase superfamily. Myosin family	XI-A	2.527	3.816	1.198	0.239	0.241	0.384	AT3G51860
AT4G21840	ROT4	WT	310.188	34.8434	172.516	3.1536	0.880102	3.58322	0.000339385	0.00472635	up	methionine sulfoxide reductase	MSRB8	35.792	30.862	12.517	3.744	4.831	0.541	AT4G32480
AT1G14870	ROT4	WT	241.22	27.2186	134.219	3.15072	0.421913	7.46769	8.16e-14	8.15e-12	up	Protein PLANT CADMIUM RESISTANCE	PCR2	18.091	21.121	10.336	0.7	2.401	2.61	AT3G12220
AT5G10760	ROT4	WT	11748.6	1334.95	6541.79	3.13767	0.487798	6.43233	1.26e-10	7.72e-09	up	Belongs to the peptidase A1 family	AED1	552.952	557.226	228.236	30.259	53.613	71.734	AT1G09080
AT3G55970	ROT4	WT	273.947	31.3874	152.667	3.12499	1.13074	2.76366	0.00571572	0.0477083	up	Belongs to the iron ascorbate-dependent oxidoreductase family	JRG21	16.856	6.124	5.231	1.725	1.527	0.073	AT1G51620
AT2G36780	ROT4	WT	109.033	12.5566	60.795	3.12258	0.382863	8.15588	3.47e-16	4.57e-14	up	Belongs to the UDP-glycosyltransferase family	UGT73C3	4.1	4.151	3.808	0.339	0.418	0.664	AT3G21500
AT3G26470	ROT4	WT	107.68	12.471	60.0756	3.10985	0.466884	6.66086	2.72e-11	1.83e-09	up	Belongs to the disease resistance NB-LRR family	-	4.897	6.857	3.163	0.802	0.286	0.684	AT5G57560
AT2G04495	ROT4	WT	204.515	23.7855	114.15	3.10733	0.387839	8.0119	1.13e-15	1.41e-13	up	Has 30201 Blast hits to 17322 proteins in 780 species Archae - 12	-	16.214	17.459	8.716	1.06	1.497	2.488	AT4G11890
AT3G22600	ROT4	WT	505.203	58.9131	282.058	3.10087	0.311112	9.96707	2.12e-23	7.63e-21	up	Belongs to the plant LTP family	-	36.249	25.418	18.38	2.108	4.2	3.248	AT2G45760
AT1G47890	ROT4	WT	78.1362	9.15047	43.6434	3.095	0.5715	5.41558	6.11e-08	2.35e-06	up	Receptor-like protein 12	AtRLP7	2.995	1.355	1.233	0.098	0.369	0.202	AT3G25510
AT3G21520	ROT4	WT	48.1189	5.74988	26.9344	3.06693	0.592716	5.17437	2.29e-07	7.47e-06	up	Protein of unknown function (DUF679)	DMP1	4.385	5.253	3.29	0.275	0.924	0.379	AT1G68620
AT2G34600	ROT4	WT	33.6677	4.00655	18.8371	3.0652	0.750941	4.08181	4.47e-05	0.000828264	up	TIFY 5A-like	TIFY 5B	1.946	4.9	2.346	0.65	0.375	0.096	AT5G39520
AT5G66690	ROT4	WT	22.5789	2.70252	12.6407	3.06323	1.03157	2.9695	0.00298289	0.028377	up	Belongs to the UDP-glycosyltransferase family	UGT72E2	1.29	1.396	0.167	0.043	0.261	0.045	AT5G22545
AT4G02330	ROT4	WT	659.305	78.9532	369.129	3.0619	0.224555	13.6354	2.47e-42	7.53e-39	up	Pectinesterase	PME41	24.371	30.332	20.084	3.478	2.457	3.242	AT2G35980
AT3G47480	ROT4	WT	740.467	88.9072	414.687	3.05933	0.272873	11.2115	3.58e-29	2.85e-26	up	Secreted protein acidic and rich in cysteine Ca binding region	CML47	63.421	47.887	42.353	3.751	7.213	7.918	AT1G15010
AT1G03850	ROT4	WT	323.767	38.8432	181.305	3.05879	0.311629	9.8155	9.66e-23	3.1e-20	up	-	-	23.555	13.06	13.707	2.228	1.606	2.363	AT1G12940
AT3G51860	ROT4	WT	1520.35	184.416	852.384	3.04365	0.540401	5.63221	1.78e-08	7.54e-07	up	Belongs to the Ca(2 ) cation antiporter (CaCA) (TC 2.A.19) family	CAX3	72.136	63.037	34.448	3.501	6.872	10.68	AT4G39670
AT4G32480	ROT4	WT	387.634	47.09	217.362	3.04009	0.290445	10.467	1.22e-25	6.41e-23	up	PDDEXK-like family of unknown function	-	18.647	29.475	18.154	3.26	3.113	1.869	AT3G46690
AT3G12220	ROT4	WT	356.123	43.3909	199.757	3.03899	0.310317	9.79316	1.2e-22	3.74e-20	up	Belongs to the peptidase S10 family	SCPL16	14.462	19.203	10.508	1.183	2.174	2.145	AT1G33720
AT1G09080	ROT4	WT	575.75	70.6461	323.198	3.02723	0.83345	3.63217	0.000281052	0.00402732	up	heat shock protein 70	MED37B	21.824	29.565	9.4	0.612	2.795	4.21	AT1G66465
AT1G51620	ROT4	WT	102.084	12.5552	57.3198	3.0269	0.441558	6.85504	7.13e-12	5.26e-10	up	-	-	5.349	5.534	4.556	0.619	0.26	1.068	AT5G22520
AT3G21500	ROT4	WT	49.2963	6.04123	27.6688	3.0234	0.671497	4.50248	6.72e-06	0.000153942	up	1-deoxy-D-xylulose-5-phosphate synthase	DXPS1	1.981	0.642	1.928	0.221	0.286	0.065	AT2G18690
AT4G17660	ROT4	WT	84.6582	10.5903	47.6242	3.00447	0.647763	4.63823	3.51e-06	8.58e-05	up	belongs to the protein kinase superfamily	PBL20	3.243	6.321	2.15	0.283	0.143	1.073	AT3G60966
AT5G57560	ROT4	WT	983.419	122.658	553.038	3.00326	0.698213	4.30135	1.7e-05	0.000349702	up	Catalyzes xyloglucan endohydrolysis (XEH) and or endotransglycosylation (XET). Cleaves and religates xyloglucan polymers, an essential constituent of the primary cell wall, and thereby participates in cell wall construction of growing tissues	XTH22	11.609	63.096	64.401	5.866	5.336	6.523	AT1G13470
AT4G11890	ROT4	WT	1495.45	187.116	841.282	2.99886	0.540075	5.55268	2.81e-08	1.16e-06	up	Cysteine-rich receptor-like protein kinase	-	74.462	81.049	43.768	3.77	9.44	12.279	AT1G08860
AT2G45760	ROT4	WT	51.3238	6.4633	28.8936	2.99486	0.556509	5.38151	7.39e-08	2.75e-06	up	bon association protein	BAP2	4.446	4.045	4.412	0.171	0.778	0.71	AT4G23160
AT3G25510	ROT4	WT	188.183	23.8473	106.015	2.98347	0.459892	6.48733	8.74e-11	5.58e-09	up	Disease resistance protein (TIR-NBS-LRR class)	-	3.959	3.751	1.687	0.17	0.395	0.653	AT1G26420
AT1G68620	ROT4	WT	207.507	26.2354	116.871	2.98148	0.460343	6.47665	9.38e-11	5.94e-09	up	Carboxylesterase family	CXE6	18.08	5.714	6.68	1.556	1.519	0.884	AT3G21080
AT5G39520	ROT4	WT	58.8106	7.49971	33.1551	2.97519	0.650763	4.57185	4.83e-06	0.000114043	up	Protein of unknown function (DUF1997)	-	6.604	3.097	3.106	0.074	0.825	0.77	AT5G22380
AT5G22545	ROT4	WT	44.8963	5.7108	25.3036	2.97111	0.558048	5.32411	1.01e-07	3.63e-06	up	-	-	4.448	5.233	4.648	0.761	0.768	0.338	AT5G52760
AT2G35980	ROT4	WT	62.901	8.09033	35.4957	2.95604	0.554961	5.32658	1e-07	3.59e-06	up	Late embryogenesis abundant protein	NHL10	7.133	2.97	3.33	0.584	0.736	0.453	AT2G43000
AT1G15010	ROT4	WT	52.4504	6.83	29.6402	2.9485	0.618733	4.76538	1.88e-06	4.9e-05	up	-	-	5.013	5.653	4.497	0.394	0.199	1.428	AT3G24900
AT1G12940	ROT4	WT	80.8792	10.5913	45.7352	2.93738	0.593114	4.95248	7.33e-07	2.14e-05	up	Major Facilitator Superfamily	NRT2.5	5.066	2.063	2.646	0.165	0.292	0.855	AT5G46050
AT4G39670	ROT4	WT	102.977	13.487	58.232	2.93148	0.40778	7.18888	6.53e-13	5.78e-11	up	transfer	-	7.416	6.532	4.914	0.749	1.197	0.582	AT5G13080
AT3G46690	ROT4	WT	23.1497	3.0776	13.1137	2.91944	0.831452	3.51125	0.000446004	0.00596591	up	UDP-Glycosyltransferase	UGT76E4	1.325	0.845	0.645	0.042	0.084	0.258	AT2G26390
AT1G33720	ROT4	WT	1016.16	134.412	575.286	2.91925	0.237416	12.2959	9.53e-35	1.25e-31	up	cytochrome P450	CYP76C6	25.56	31.916	18.09	2.736	3.502	3.989	AT5G47850
AT1G66465	ROT4	WT	248.444	32.9262	140.685	2.91821	0.345432	8.44799	2.96e-17	4.76e-15	up	-	-	15.993	17.334	9.467	1.409	1.599	2.797	AT2G31865
AT5G22520	ROT4	WT	97.2002	12.8921	55.0462	2.91704	0.545628	5.3462	8.98e-08	3.25e-06	up	-	-	10.594	12.929	8.359	1.565	0.226	2.547	AT3G04220
AT2G18690	ROT4	WT	1241.28	164.948	703.116	2.91236	0.299212	9.73344	2.17e-22	6.52e-20	up	-	-	63.446	46.486	30.958	3.911	6.955	8.303	AT1G35230
AT5G10380	ROT4	WT	3618.15	480.991	2049.57	2.91125	0.483732	6.01832	1.76e-09	8.99e-08	up	Anaphase-promoting complex subunit 11 RING-H2 finger	ATL55	244.803	327.705	116.011	21.526	34.409	37.674	AT4G08770
AT3G60966	ROT4	WT	56.0882	7.48389	31.786	2.91102	0.572899	5.08121	3.75e-07	1.16e-05	up	-	-	4.471	4.593	2.277	0.207	0.626	0.714	AT4G18250
AT1G13470	ROT4	WT	1437.24	191.837	814.54	2.90559	0.607974	4.77913	1.76e-06	4.61e-05	up	Protein of unknown function (DUF1262)	-	105.122	72.01	52.201	6.044	6.427	18.892	AT4G25110
AT1G08860	ROT4	WT	19.8671	2.67832	11.2727	2.88614	0.859203	3.35909	0.000781994	0.0094091	up	Copine	BON3	0.426	0.855	0.794	0.178	0.036	0.074	AT4G18253
AT4G23160	ROT4	WT	402.696	54.7081	228.702	2.88165	0.354755	8.12292	4.55e-16	5.87e-14	up	receptor-like protein kinase	CRK8	9.008	8.933	4.412	0.681	0.859	1.568	AT1G02610
AT1G26420	ROT4	WT	156.461	21.4916	88.9764	2.8673	0.480313	5.96965	2.38e-09	1.17e-07	up	Belongs to the oxygen-dependent FAD-linked oxidoreductase family	FOX5	8.811	5.526	4.942	0.252	0.976	1.481	AT3G57950
AT3G21080	ROT4	WT	137.699	19.0437	78.3716	2.85783	0.459134	6.22439	4.83e-10	2.67e-08	up	ABC transporter G family member	-	8.503	11.772	5.052	0.501	1.454	1.622	AT2G46400
AT5G22380	ROT4	WT	167.572	23.1944	95.3833	2.85644	0.509776	5.60332	2.1e-08	8.81e-07	up	NAC domain containing protein	NAC090	13.92	19.632	6.578	0.734	1.646	3.296	AT3G01830
AT5G52760	ROT4	WT	735.721	102.215	418.968	2.84804	0.612557	4.64943	3.33e-06	8.16e-05	up	-	HIPP14	69.918	77.274	36.137	4.502	6.513	15.044	AT4G36950
AT2G43000	ROT4	WT	137.134	19.3671	78.2507	2.82562	0.515366	5.48274	4.19e-08	1.66e-06	up	Transcription factor	JUB1	11.649	6.792	3.888	0.389	1.571	1.267	AT4G23140
AT3G24900	ROT4	WT	197.245	27.9911	112.618	2.81991	0.506887	5.56319	2.65e-08	1.1e-06	up	-	-	6.087	6.515	2.482	0.261	0.605	1.323	AT5G13320
AT5G46050	ROT4	WT	293.346	41.5411	167.443	2.81944	0.298443	9.44717	3.48e-21	8.98e-19	up	Protein NRT1 PTR FAMILY	NPF5.2	13.643	8.027	8.39	1.294	1.729	1.34	AT2G20142
AT5G13080	ROT4	WT	57.1717	8.13638	32.6541	2.81382	0.554071	5.07844	3.81e-07	1.18e-05	up	DNA binding domain	WRKY75	7.062	2.97	5.775	0.472	0.952	0.88	AT1G56060
AT2G26390	ROT4	WT	33.3602	4.7744	19.0673	2.80862	0.782642	3.58864	0.000332412	0.0046363	up	Belongs to the serpin family	-	2.875	1.057	0.917	0.05	0.301	0.36	AT1G30900
AT5G47850	ROT4	WT	80.045	11.5276	45.7863	2.79904	0.484829	5.77325	7.78e-09	3.47e-07	up	Protein kinase domain	CCR4	2.48	3.198	1.443	0.303	0.245	0.502	AT3G25010
AT2G31865	ROT4	WT	1141.67	165.274	653.47	2.78903	0.289602	9.63057	5.94e-22	1.7e-19	up	Poly (ADP-ribose) glycohydrolase (PARG)	PARG2	44.749	55.074	27.408	4.177	6.207	8.457	AT1G30190
AT3G04220	ROT4	WT	109.766	15.9795	62.8728	2.78401	0.434551	6.40662	1.49e-10	9.08e-09	up	Disease resistance protein	-	2.857	2.65	1.583	0.22	0.289	0.547	AT4G15280
AT1G35230	ROT4	WT	349.121	50.8985	200.01	2.77973	0.319915	8.68896	3.66e-18	6.83e-16	up	-	AGP5	40.646	37.33	25.012	2.816	6.393	6.147	AT2G27660
AT4G08770	ROT4	WT	60.1331	8.80562	34.4694	2.77246	0.688839	4.02483	5.7e-05	0.00101572	up	Belongs to the peroxidase family. Classical plant (class III) peroxidase subfamily	PER37	5.016	3.388	1.221	0.164	0.937	0.34	AT5G08240
AT4G18250	ROT4	WT	337.838	49.7982	193.818	2.76406	0.452615	6.10687	1.02e-09	5.36e-08	up	receptor serine threonine kinase	-	14.102	12.955	6.6	0.544	1.714	2.815	AT1G14780
AT4G25110	ROT4	WT	546.681	80.5713	313.626	2.76275	0.293801	9.40349	5.28e-21	1.34e-18	up	LSD1 zinc finger	AMC2	31.802	19.485	15.622	2.548	3.835	3.721	AT5G48410
AT4G15680	ROT4	WT	22.8148	3.34616	13.0805	2.76179	0.812321	3.39988	0.000674163	0.00829144	up	Monothiol	GRXS4	3.591	2.321	1.377	0.654	0.22	0.226	AT1G07900
AT4G18253	ROT4	WT	827.955	122.669	475.312	2.75554	0.307668	8.95619	3.36e-19	6.76e-17	up	receptor serine threonine kinase	-	64.05	81.138	33.066	6.749	9.178	11.094	AT3G10320
AT1G02610	ROT4	WT	194.422	28.9512	111.687	2.75126	0.371967	7.39652	1.4e-13	1.34e-11	up	protein binding, zinc ion binding	-	10.046	9.222	10.334	0.675	1.414	2.419	AT5G46350
AT3G57950	ROT4	WT	40.9968	6.12637	23.5616	2.74661	0.744302	3.69018	0.000224097	0.00329153	up	Cotton fibre expressed protein	-	3.914	4.114	2.455	0	1.055	0.542	AT4G08950
AT2G46400	ROT4	WT	606.952	90.8465	348.899	2.74133	0.280522	9.77225	1.48e-22	4.52e-20	up	WRKY transcription factor 46	WRKY46	34.814	43.213	22.54	3.726	5.241	6.432	AT3G15450
AT3G01830	ROT4	WT	72.3633	10.8514	41.6073	2.74041	0.513467	5.33706	9.45e-08	3.41e-06	up	EF hand	CML40	4.39	5.104	2.963	0.645	0.237	1.033	AT4G23280
AT4G36950	ROT4	WT	17.7422	2.67832	10.2103	2.72153	0.893007	3.0476	0.00230674	0.0231471	up	Mitogen-Activated Protein Kinase Kinase Kinase	MAPKKK21	1.185	1.099	0.524	0.27	0.054	0.112	AT1G79450
AT1G49500	ROT4	WT	1075.96	163.645	619.803	2.71609	0.276972	9.80638	1.06e-22	3.34e-20	up	-	-	77.984	49.198	41.599	11.831	8.21	6.321	AT1G77640
AT4G23140	ROT4	WT	4007.87	610.585	2309.23	2.71466	0.537615	5.04945	4.43e-07	1.34e-05	up	Cysteine-rich receptor-like protein kinase	CRK6	132.086	150.704	63.194	10.093	15.912	27.916	AT3G11340
AT5G13320	ROT4	WT	735.24	112.254	423.747	2.71191	0.284604	9.52874	1.59e-21	4.42e-19	up	4-substituted benzoates-glutamate ligase GH3.12-like	PBS3	21.61	27.311	14.063	2.423	4.417	2.993	AT3G50480
AT2G20142	ROT4	WT	514.1	78.7463	296.423	2.70857	0.274586	9.86421	5.95e-23	1.98e-20	up	water dikinase	-	38.433	43.67	29.644	4.296	4.783	8.439	AT2G34500
AT1G56060	ROT4	WT	48.7253	7.53692	28.1311	2.70034	0.680827	3.96627	7.3e-05	0.0012559	up	Cysteine-rich TM module stress tolerance	-	6.771	8.459	4.574	0.138	0.838	2.152	AT2G32140
AT1G30900	ROT4	WT	1218.04	187.652	702.847	2.69891	0.270892	9.96303	2.21e-23	7.79e-21	up	receptor	VSR6	43.025	41.893	21.464	4.646	5.078	7.063	AT3G26500
AT3G25010	ROT4	WT	1663.37	256.427	959.898	2.69767	0.524287	5.14541	2.67e-07	8.59e-06	up	-	-	50.214	57.632	21.683	4.565	5.918	9.952	AT2G45570
AT3G28890	ROT4	WT	191.442	29.6042	110.523	2.69572	0.405533	6.64735	2.98e-11	1.99e-09	up	Leucine-rich repeat-containing N-terminal domain, type 2 (InterPro IPR013210), Leucine-rich repeat (InterPro IPR001611)	AtRLP43	7.239	5.751	3.697	0.416	0.9	1.324	AT2G37750
AT1G30190	ROT4	WT	39.8503	6.19333	23.0218	2.69375	0.890306	3.02565	0.00248099	0.0245591	up	-	-	2.012	4.215	1.39	0	0.197	1.011	AT1G21310
AT4G15280	ROT4	WT	26.2375	4.06796	15.1527	2.69246	0.738888	3.64393	0.000268506	0.00387483	up	Belongs to the UDP-glycosyltransferase family	UGT71B5	1.427	1.447	0.564	0.134	0.18	0.231	AT5G19120
AT2G27660	ROT4	WT	183.556	28.5566	106.056	2.68633	0.425469	6.31381	2.72e-10	1.56e-08	up	Zinc-binding domain, present in Dystrophin, CREB-binding protein.	-	7.257	4.591	4.523	0.7	0.399	1.513	AT1G43910
AT5G08240	ROT4	WT	273.869	43.0521	158.46	2.67114	0.315858	8.45676	2.75e-17	4.5e-15	up	-	-	15.345	16.001	9.032	1.508	2.333	2.655	AT3G50770
AT1G14780	ROT4	WT	56.058	8.89585	32.4769	2.66132	0.699534	3.80442	0.000142136	0.00222663	up	MAC/Perforin domain	-	2.185	2.265	0.845	0.032	0.292	0.534	AT1G73805
AT5G48410	ROT4	WT	27.9086	4.42909	16.1689	2.6596	0.766042	3.47188	0.000516829	0.00667645	up	Glutamate-gated receptor that probably acts as non- selective cation channel	GLR1.3	1.136	0.539	0.489	0.026	0.16	0.165	AT5G50200
AT1G07900	ROT4	WT	59.7558	9.51951	34.6376	2.65331	0.634983	4.17855	2.93e-05	0.000570932	up	lob domain-containing protein	LBD1	6.682	6.675	4.703	0.103	1.871	0.96	AT4G21850
AT3G10320	ROT4	WT	44.5742	7.09394	25.8341	2.6504	0.697238	3.80129	0.000143947	0.00224923	up	Protein of unknown function (DUF563)	-	2.571	1.084	1.441	0.117	0.591	0.121	AT1G19250
AT5G46350	ROT4	WT	93.1267	14.8436	53.9851	2.64818	0.441422	5.9992	1.98e-09	9.93e-08	up	transcription factor	WRKY8	7.1	4.94	3.132	0.945	0.673	0.864	AT3G26830
AT4G08950	ROT4	WT	2714.82	433.241	1574.03	2.64761	0.806943	3.28104	0.00103424	0.0119053	up	Phosphate-induced protein 1 conserved region	EXO	27.388	219.257	198.211	29.954	19.436	23.182	AT3G13610
AT3G15450	ROT4	WT	5560.81	892.695	3226.75	2.63887	0.150919	17.4854	1.85e-68	1.7e-64	up	DUF3700	-	356.045	413.526	417.622	72.444	70.009	52.734	AT3G28210
AT4G23280	ROT4	WT	25.2945	4.0754	14.6849	2.63858	0.689028	3.82942	0.000128445	0.0020454	up	Cysteine-rich receptor-like protein kinase	CRK20	0.902	0.904	0.879	0.109	0.11	0.225	AT5G44567
AT1G79450	ROT4	WT	101.052	16.2644	58.6582	2.6366	0.441633	5.9701	2.37e-09	1.17e-07	up	ALA-Interacting Subunit	ALIS5	6.371	4.432	2.703	0.547	0.782	0.898	AT1G34180
AT1G77640	ROT4	WT	35.349	5.69498	20.522	2.63244	0.752113	3.50005	0.000465164	0.00616839	up	Transcription factor	ERF013	0.91	4.222	1.646	0.587	0.329	0.202	AT3G28580
AT3G11340	ROT4	WT	219.697	35.4861	127.591	2.62792	0.513401	5.11865	3.08e-07	9.78e-06	up	Belongs to the UDP-glycosyltransferase family	UGT76B1	15.255	5.48	7.683	2.209	2.095	0.412	AT1G72240
AT3G50480	ROT4	WT	10641.6	1740.33	6190.96	2.61237	0.250468	10.43	1.81e-25	8.54e-23	up	-	-	817.218	862.267	472.379	88.163	113.917	158.139	AT5G59820
AT2G34500	ROT4	WT	65.8134	10.731	38.2722	2.61198	0.606884	4.30392	1.68e-05	0.000346051	up	cytochrome p450	CYP710A1	3.432	0.945	2.183	0.477	0.481	0.141	AT4G04490
AT2G32140	ROT4	WT	208.099	34.3372	121.218	2.60144	0.417173	6.23587	4.49e-10	2.51e-08	up	RESISTANCE protein	-	13.971	11.482	5.95	1.235	1.195	2.879	AT3G19030
AT3G26500	ROT4	WT	301.814	49.7417	175.778	2.6013	0.354396	7.34009	2.13e-13	1.99e-11	up	Plant Intracellular	PIRL2	17.516	9.955	8.967	1.319	2.952	1.878	AT2G42350
AT2G45570	ROT4	WT	28.4918	4.69765	16.5947	2.59523	0.738334	3.51498	0.000439781	0.00590881	up	cytochrome P450	CYP76C2	0.934	0.482	1.482	0.208	0.21	0.072	AT2G33020
AT2G37750	ROT4	WT	34.6397	5.75685	20.1983	2.59044	0.592949	4.36873	1.25e-05	0.00026798	up	-	-	4.325	3.229	3.184	0.423	0.747	0.657	AT4G35180
AT1G21310	ROT4	WT	3619.36	604.622	2111.99	2.58161	0.728851	3.54204	0.000397052	0.00539808	up	-	-	177.913	257.42	55.669	25.974	43.46	14.457	AT4G15690
AT5G19120	ROT4	WT	1965.86	330.207	1148.03	2.5733	0.242476	10.6126	2.6e-26	1.44e-23	up	Belongs to the peptidase A1 family	-	114.412	108.018	88.008	20.511	22.215	10.706	AT1G26380
AT1G43910	ROT4	WT	1050.38	178.8	614.591	2.55504	0.284527	8.97995	2.71e-19	5.64e-17	up	mitochondrial chaperone	-	47.787	64.497	30.385	5.738	10.178	8.915	AT1G57650
AT3G50770	ROT4	WT	557.722	95.214	326.468	2.55145	0.330156	7.72801	1.09e-14	1.23e-12	up	EF-hand domain	CML41	58.647	41.105	35.203	4.045	8.079	11.458	AT1G01560
AT1G73805	ROT4	WT	1922.06	328.289	1125.18	2.54982	0.226235	11.2707	1.83e-29	1.68e-26	up	Calmodulin binding protein-like	SARD1	78.247	58.501	42.936	9.057	9.975	12.42	AT3G51330
AT5G50200	ROT4	WT	598.788	102.593	350.69	2.54607	0.328201	7.75765	8.65e-15	9.9e-13	up	Nitrate transporter	NRT3.1	45.533	34.702	21.796	4.011	4.985	8.911	AT4G02380
AT4G21850	ROT4	WT	674.242	115.509	394.876	2.54502	0.313241	8.1248	4.48e-16	5.82e-14	up	methionine sulfoxide reductase	MSRB9	49.139	64.685	25.596	10.357	6.469	7.662	AT1G32950
AT1G19250	ROT4	WT	61.1859	10.4876	35.8367	2.54469	0.651627	3.90513	9.42e-05	0.0015664	up	FAD binding NADP or NADPH binding electron carrier flavin-containing monooxygenase monooxygenase oxidoreductase	FMO1	3.266	2.069	1.822	0.12	0.926	0.207	AT3G45860
AT3G26830	ROT4	WT	1062.82	182.771	622.794	2.53925	0.31475	8.06754	7.17e-16	9.12e-14	up	cytochrome P450	CYP71B15	69.965	36.39	27.537	9.034	8.811	5.792	AT3G60540
AT3G13610	ROT4	WT	52.709	9.15	30.9295	2.527	0.576228	4.38543	1.16e-05	0.000251173	up	Belongs to the iron ascorbate-dependent oxidoreductase family	F6'H1	4.099	2.262	1.667	0.26	0.682	0.485	AT1G45145
AT3G28210	ROT4	WT	70.2342	12.2206	41.2274	2.52554	0.475792	5.30809	1.11e-07	3.92e-06	up	zinc finger	SAP12	5.177	4.012	4.338	0.328	1.193	0.884	AT5G25250
AT5G44567	ROT4	WT	33.0081	5.76336	19.3857	2.52109	0.701479	3.59397	0.000325679	0.00455627	up	-	-	4.993	6.175	2.295	0.834	0.28	1.296	AT3G57240
AT1G34180	ROT4	WT	120.904	21.1532	71.0287	2.51817	0.513041	4.90831	9.19e-07	2.58e-05	up	NAC domain containing protein	anac016	5.266	4.209	2.289	0.232	0.67	1.203	AT3G04070
AT3G28580	ROT4	WT	222.797	38.9655	130.881	2.51694	0.346673	7.26028	3.86e-13	3.5e-11	up	Belongs to the AAA ATPase family	-	10.908	11.024	5.868	1.489	1.202	2.291	AT5G07010
AT1G72240	ROT4	WT	71.6571	12.5799	42.1185	2.51477	0.569972	4.4121	1.02e-05	0.000226148	up	-	-	4.562	13.087	4.751	0.744	1.287	1.982	AT1G32350
AT5G59820	ROT4	WT	195.431	34.3158	114.873	2.51166	0.362053	6.93727	4e-12	3.1e-10	up	zinc finger protein	ZAT12	20.06	12.837	11.732	1.714	2.359	3.955	AT5G03350
AT4G04490	ROT4	WT	848.848	149.689	499.268	2.50435	0.359737	6.96161	3.36e-12	2.62e-10	up	Cysteine-rich receptor-like protein kinase	CRK36	33.328	34.813	15.781	2.831	4.387	7.925	AT4G15660
AT3G19030	ROT4	WT	861.867	152.928	507.398	2.49474	0.260295	9.58431	9.31e-22	2.62e-19	up	-	-	181.555	112.602	94.275	19.073	26.071	25.489	AT1G23840
AT2G42350	ROT4	WT	28.2907	5.04994	16.6703	2.48255	0.77778	3.19184	0.00141372	0.0154841	up	zinc finger (C3HC4-type RING finger) family protein	ATL40	2.934	1.306	0.628	0.412	0.178	0.305	AT1G15670
AT1G61800	ROT4	WT	130.261	23.3044	76.7825	2.48162	0.441331	5.62304	1.88e-08	7.9e-07	up	Glucose-6-phosphate phosphate translocator 2	GPT2	8.443	3.225	4.15	0.788	1.297	0.816	AT1G13700
AT2G33020	ROT4	WT	26.295	4.74417	15.5196	2.47267	0.756071	3.27042	0.00107389	0.0122837	up	-	-	0.971	0.874	0.361	0.057	0.231	0.119	AT3G13090
AT3G13100	ROT4	WT	310.309	56.0756	183.192	2.46887	0.34394	7.17819	7.06e-13	6.1e-11	up	ABC transporter C family member	ABCC7	4.712	6.806	2.496	0.862	0.807	0.924	AT3G48020
AT4G35180	ROT4	WT	153.07	27.6236	90.3469	2.46794	0.344361	7.16673	7.68e-13	6.6e-11	up	LHT7 LHT7 (Lys His transporter 7)	LHT7	6.419	3.59	4.135	1.009	0.859	0.751	AT1G02230
AT4G15690	ROT4	WT	109.167	19.9075	64.5372	2.45388	0.449099	5.464	4.66e-08	1.83e-06	up	Monothiol	GRXS5	17.293	8.711	10.703	2.984	1.042	2.853	AT1G51800
AT1G26380	ROT4	WT	145.016	26.602	85.8088	2.44891	0.50711	4.82915	1.37e-06	3.66e-05	up	Belongs to the oxygen-dependent FAD-linked oxidoreductase family	FOX1	9.035	5.407	3.283	0.459	0.926	1.945	AT2G47130
AT1G57650	ROT4	WT	22.2256	4.09169	13.1587	2.44745	0.879726	2.78206	0.0054015	0.0455632	up	Disease resistance protein	-	0.722	0.893	0.352	0	0.213	0.156	AT3G10930
AT1G01560	ROT4	WT	390.515	71.7698	231.143	2.44518	0.234448	10.4295	1.82e-25	8.54e-23	up	mitogen-activated protein kinase	MPK11	17.17	16.96	13.26	2.689	2.462	3.77	AT1G08090
AT3G51330	ROT4	WT	711.602	131.456	421.529	2.43704	0.270438	9.01143	2.03e-19	4.33e-17	up	Belongs to the peptidase A1 family	-	30.838	23.449	15.712	3.456	4.3	5.492	AT5G57550
AT4G02380	ROT4	WT	1381.26	255.65	818.457	2.43432	0.268221	9.07579	1.13e-19	2.43e-17	up	late embryogenesis abundant	SAG21	127.256	112.703	79.931	14.452	16.732	29.446	AT3G17690
AT1G32950	ROT4	WT	29.2717	5.4348	17.3532	2.43274	0.699501	3.47783	0.000505492	0.00656065	up	subtilisin-like protease	SBT3.4	1.032	0.905	0.462	0.056	0.226	0.174	AT2G40000
AT3G45860	ROT4	WT	6556.01	1221.78	3888.9	2.42394	0.280936	8.62808	6.24e-18	1.13e-15	up	Cysteine-rich receptor-like protein kinase	CRK4	222.666	236.118	114.597	24.329	37.059	47.957	AT1G14860
AT3G60540	ROT4	WT	194.572	36.3351	115.454	2.4233	0.337465	7.1809	6.93e-13	6.01e-11	up	-	-	16.153	15.05	10.225	1.67	2.564	3.684	AT1G06620
AT5G19230	ROT4	WT	149.415	28.075	88.7449	2.41177	0.425446	5.6688	1.44e-08	6.18e-07	up	GPI-anchored protein	-	12.951	6.492	4.721	1.547	1.17	1.945	AT4G11170
AT1G45145	ROT4	WT	2711.1	513.053	1612.08	2.4018	0.22723	10.5699	4.11e-26	2.21e-23	up	belongs to the thioredoxin family	TRX5	307.913	212.165	203.14	33.945	58.213	47.977	AT4G14370
AT5G25250	ROT4	WT	1533.17	292.385	912.78	2.39102	0.284987	8.38995	4.86e-17	7.42e-15	up	Flotillin-like protein	FLOT1	83.399	67.528	49.677	9.684	9.68	19.829	AT5G42380
AT3G57240	ROT4	WT	1256.1	239.866	747.984	2.38905	0.241658	9.88609	4.78e-23	1.62e-20	up	Belongs to the glycosyl hydrolase 17 family	BG3	84.725	68.525	47.982	9.89	13.617	15.847	AT2G19190
AT3G04070	ROT4	WT	118.897	22.7593	70.828	2.38617	0.488375	4.88594	1.03e-06	2.84e-05	up	transcription factor	NAC047	8.759	3.425	4.333	0.475	1.436	1.327	AT5G05300
AT5G07010	ROT4	WT	116.201	22.2051	69.203	2.38616	0.660586	3.61219	0.000303621	0.00430356	up	Belongs to the sulfotransferase 1 family	SOT15	10.376	3.301	0.918	1.16	0.997	0.712	AT1G24140
AT1G32350	ROT4	WT	91.9554	17.7379	54.8466	2.36992	0.545055	4.34803	1.37e-05	0.000292511	up	Belongs to the alternative oxidase family	AOX3	7.547	2.967	2.968	1.403	0.91	0.363	AT4G23320
AT5G03350	ROT4	WT	5147.65	995.951	3071.8	2.36958	0.227139	10.4323	1.77e-25	8.54e-23	up	Belongs to the leguminous lectin family	LLP	480.077	268.596	338.171	84.442	76.618	54.7	AT5G26690
AT1G28480	ROT4	WT	140.87	27.2978	84.0837	2.36614	0.400688	5.90518	3.52e-09	1.69e-07	up	Glutaredoxin	GRXC9	16.311	10.402	11.639	3.53	1.125	2.982	AT1G74010
AT4G15660	ROT4	WT	61.9112	12.0341	36.9727	2.35733	0.582144	4.04939	5.14e-05	0.000928332	up	Monothiol	GRXS8	7.627	3.086	4.029	1.789	0.656	0.505	AT1G74710
AT1G23840	ROT4	WT	272.875	53.6997	163.287	2.34688	0.371615	6.31536	2.7e-10	1.55e-08	up	-	-	19.988	18.142	11.043	1.536	3.968	4.392	AT1G14880
AT1G15670	ROT4	WT	662.837	130.606	396.722	2.34366	0.351671	6.66435	2.66e-11	1.8e-09	up	kelch repeat-containing F-box family protein	-	36.431	32.641	17.259	3.42	9.053	4.923	AT2G27690
AT1G13700	ROT4	WT	195.956	38.6529	117.304	2.34033	0.317231	7.37735	1.61e-13	1.52e-11	up	6-phosphogluconolactonase 1	PGL1	11.052	13.704	8.251	2.927	2.142	1.605	AT2G24550
AT3G13090	ROT4	WT	42.7874	8.50542	25.6464	2.33328	0.634762	3.67583	0.000237078	0.00345946	up	ABC transporter C family member	ABCC6	0.959	0.497	0.585	0.033	0.214	0.169	AT1G80440
AT3G48020	ROT4	WT	30.6881	6.12449	18.4063	2.32907	0.666042	3.49688	0.000470735	0.00621527	up	-	-	2.577	1.948	4.089	0.383	0.386	0.991	AT3G13790
AT1G02230	ROT4	WT	47.3284	9.40321	28.3658	2.32705	0.552158	4.21446	2.5e-05	0.000494086	up	NAC domain-containing protein 69-like	NAC004	3.346	2.02	2.017	0.586	0.698	0.221	AT3G52400
AT1G51800	ROT4	WT	152.765	30.4485	91.6065	2.32701	0.327996	7.09463	1.3e-12	1.07e-10	up	leucine-rich repeat protein kinase	IOS1	4.974	3.193	3.106	0.655	0.788	0.861	AT3G28540
AT2G47130	ROT4	WT	790.759	158.688	474.724	2.31789	0.244245	9.49001	2.31e-21	6.22e-19	up	short-chain dehydrogenase reductase	SDR3A	55.926	52.339	36.824	7.194	9.783	12.829	AT1G02920
AT3G10930	ROT4	WT	45.9352	9.26349	27.5994	2.3164	0.744965	3.10941	0.00187461	0.0194613	up	-	-	3.67	5.73	2.702	0.09	0.543	1.859	AT1G08050
AT1G08090	ROT4	WT	70.3788	14.146	42.2624	2.31221	0.60863	3.79905	0.000145254	0.00226364	up	nitrate transporter	NRT2.1	4.95	1.341	1.161	0.579	0.548	0.413	AT1G65510
AT2G18700	ROT4	WT	1924.3	388.644	1156.47	2.30776	0.150624	15.3214	5.5e-53	3.36e-49	up	Glycosyltransferase family 20	TPS11	55.322	48.744	42.435	10.461	9.245	10.62	AT4G36670
AT5G57550	ROT4	WT	233.344	47.2813	140.313	2.30047	0.325253	7.07286	1.52e-12	1.24e-10	up	Catalyzes xyloglucan endohydrolysis (XEH) and or endotransglycosylation (XET). Cleaves and religates xyloglucan polymers, an essential constituent of the primary cell wall, and thereby participates in cell wall construction of growing tissues	XTH25	16.041	14.102	14.048	4.326	3.322	1.538	AT3G22160
AT3G17690	ROT4	WT	98.4122	20.0628	59.2375	2.29805	0.469498	4.89471	9.85e-07	2.74e-05	up	Cyclic nucleotide-gated ion channel 20	CNGC19	2.455	3.673	1.516	0.318	0.454	0.822	AT5G41750
AT2G40000	ROT4	WT	2142.41	436.393	1289.4	2.2954	0.19514	11.7628	6.07e-32	6.94e-29	up	Nematode resistance protein-like	HSPRO2	108.073	83.429	68.466	17.176	20.921	16.161	AT4G30640
AT1G14860	ROT4	WT	26.5131	5.42689	15.97	2.29268	0.645422	3.55221	0.000382003	0.00522234	up	Nudix hydrolase	NUDT18	1.263	1.65	1.564	0.173	0.406	0.357	AT3G54150
AT1G06620	ROT4	WT	340.108	69.6566	204.882	2.28789	0.293061	7.80685	5.86e-15	6.84e-13	up	Belongs to the iron ascorbate-dependent oxidoreductase family	-	21.171	16.634	10.494	2.81	3.861	3.462	AT5G01100
AT5G48657	ROT4	WT	300.756	61.8969	181.327	2.28235	0.360676	6.32798	2.48e-10	1.44e-08	up	-	-	15.158	14.06	9.624	1.893	1.733	4.561	AT5G44568
AT4G11170	ROT4	WT	38.0878	7.86594	22.9769	2.27998	0.755137	3.0193	0.00253363	0.0249856	up	-	-	1.235	0.723	0.464	0.087	0.044	0.382	AT5G26920
AT4G14370	ROT4	WT	106.734	22.0342	64.3841	2.27796	0.382469	5.95593	2.59e-09	1.27e-07	up	TMV resistance protein N-like	-	2.64	2.155	1.83	0.423	0.299	0.68	AT3G29575
AT5G42380	ROT4	WT	60.6556	12.5417	36.5987	2.27582	0.443237	5.13454	2.83e-07	9.05e-06	up	calcium-binding protein	CML37	3.941	3.09	2.864	0.501	0.73	0.864	AT2G31880
AT2G19190	ROT4	WT	170.782	35.3508	103.066	2.27336	0.43515	5.22432	1.75e-07	5.94e-06	up	receptor-like serine threonine-protein kinase	SIRK	7.345	2.935	3.878	0.68	0.743	1.584	AT4G03450
AT5G05300	ROT4	WT	32.9117	6.82397	19.8678	2.27334	0.739176	3.0755	0.00210147	0.0213838	up	-	-	5.152	2.343	2.262	0.101	0.919	1.049	AT4G27410
AT1G24140	ROT4	WT	266.026	55.3764	160.701	2.26583	0.335446	6.75469	1.43e-11	1.02e-09	up	Belongs to the peptidase M10A family	3MMP	14.253	11.077	8.126	1.544	2.077	3.51	AT2G36080
AT5G40690	ROT4	WT	378.607	78.8493	228.728	2.26395	0.276412	8.19049	2.6e-16	3.56e-14	up	-	-	28.029	21.15	14.706	3.857	4.53	5.247	AT5G48290
AT4G23320	ROT4	WT	203.809	42.6029	123.206	2.26027	0.446727	5.05962	4.2e-07	1.28e-05	up	Cysteine-rich receptor-like protein kinase	CRK24	9.464	8.569	4.46	0.866	1.063	2.885	AT4G15700
AT5G26690	ROT4	WT	201.892	42.6356	122.264	2.24422	0.283214	7.92412	2.3e-15	2.79e-13	up	-	-	29.566	24.428	19.713	4.856	4.648	6.448	AT4G20860
AT1G74010	ROT4	WT	54.3846	11.4774	32.931	2.24288	0.66507	3.37239	0.000745194	0.00903159	up	strictosidine synthase	-	4.511	1.551	2.023	0.305	1.179	0.263	AT3G50260
AT1G73810	ROT4	WT	153.171	32.6478	92.9096	2.23258	0.417417	5.34857	8.87e-08	3.21e-06	up	Core-2 I-branching beta-1,6-N-acetylglucosaminyltransferase family protein	-	8.486	8.902	5.36	1.215	0.919	2.831	AT1G16420
AT1G74710	ROT4	WT	1125.21	239.66	682.436	2.23144	0.271696	8.21298	2.16e-16	2.99e-14	up	isochorismate synthase	EDS16	38.872	54.231	22.719	8.1	7.713	9.443	AT5G05600
AT2G40740	ROT4	WT	42.7945	9.15697	25.9757	2.22869	0.521647	4.27241	1.93e-05	0.00039044	up	Transcription factor	WRKY55	2.413	3.358	2.226	0.382	0.642	0.725	AT2G36890
AT5G44585	ROT4	WT	42.8579	9.21046	26.0342	2.22462	0.58146	3.82592	0.000130286	0.00206933	up	-	-	1.832	2.476	2.293	0.157	0.476	0.815	AT1G26200
AT1G14880	ROT4	WT	13798.6	2957.67	8378.13	2.22198	0.201389	11.0333	2.64e-28	1.73e-25	up	Protein PLANT CADMIUM RESISTANCE	PCR1	1487.6	862.121	945.523	222.162	254.404	247.575	AT5G45000
AT2G27690	ROT4	WT	89.1735	19.1429	54.1582	2.21777	0.469381	4.72488	2.3e-06	5.83e-05	up	cytochrome P450	CYP94C1	4.039	4.205	1.743	0.955	0.809	0.435	AT1G02450
AT2G24550	ROT4	WT	855.419	184.232	519.826	2.21542	0.242589	9.13241	6.7e-20	1.5e-17	up	RNA binding	-	51.588	56.22	31.416	10.318	8.34	12.066	AT5G07780
AT1G80440	ROT4	WT	1682.44	363.439	1022.94	2.21068	0.197173	11.2119	3.56e-29	2.85e-26	up	kelch repeat-containing F-box family protein	-	84.366	78.05	56.262	15.2	19.226	13.953	AT1G13830
AT3G13790	ROT4	WT	1258.22	273.617	765.917	2.201	0.231163	9.52141	1.71e-21	4.67e-19	up	Belongs to the glycosyl hydrolase 32 family	CWINV1	51.009	31.617	27.856	7.641	8.828	8.163	AT4G20110
AT3G52400	ROT4	WT	1439.86	314.473	877.169	2.19517	0.25512	8.60444	7.67e-18	1.38e-15	up	Belongs to the syntaxin family	SYP122	101.076	71.295	53.701	12.268	17.89	20.418	AT1G67920
AT3G28540	ROT4	WT	1338.85	292.879	815.865	2.19278	0.50525	4.33999	1.42e-05	0.00030201	up	Belongs to the AAA ATPase family	-	66.35	41.291	36.895	6.005	9.664	16.713	AT4G13820
AT1G02920	ROT4	WT	4105.78	898.718	2502.25	2.19185	0.274506	7.98469	1.41e-15	1.72e-13	up	Belongs to the GST superfamily	GSTF7	321.322	271.859	165.467	35.922	62.121	71.931	AT5G25820
AT1G08050	ROT4	WT	398.745	87.4399	243.092	2.18986	0.292353	7.49048	6.86e-14	7.06e-12	up	Zinc finger (C3HC4-type RING finger) family protein	-	15.5	12.246	8.141	1.903	2.912	3.243	AT3G44860
AT1G65510	ROT4	WT	49.8264	10.9603	30.3933	2.18925	0.689943	3.17308	0.00150828	0.0163827	up	-	-	7.817	5.73	4.909	0.126	1.275	2.748	AT5G05340
AT4G36670	ROT4	WT	707.378	155.087	431.233	2.18921	0.281916	7.76549	8.13e-15	9.37e-13	up	Belongs to the major facilitator superfamily. Sugar transporter (TC 2.A.1.1) family	PLT6	41.191	23.435	18.263	6.08	5.852	6.712	AT3G25882
AT3G22160	ROT4	WT	179.081	39.3453	109.213	2.18736	0.408174	5.3589	8.37e-08	3.08e-06	up	VQ motif	VQ22	15.735	11.782	5.721	1.583	2.812	3.083	AT1G02930
AT5G41750	ROT4	WT	1208.26	265.38	736.818	2.18733	0.295494	7.40228	1.34e-13	1.29e-11	up	Disease resistance protein	-	21.923	19.962	13.138	2.795	3.259	6.321	AT2G04040
AT4G30640	ROT4	WT	44.4552	9.76247	27.1088	2.18471	0.523843	4.17054	3.04e-05	0.000587643	up	F-box LRR-repeat protein 19	FBL19	3.642	3.009	1.998	0.863	0.469	0.619	AT5G24110
AT4G26120	ROT4	WT	123.073	27.1707	75.122	2.18229	0.418545	5.21401	1.85e-07	6.21e-06	up	Regulatory protein	-	4.028	5.438	2.391	0.558	0.861	1.258	AT4G39030
AT3G54150	ROT4	WT	159.373	35.3373	97.3552	2.1754	0.379509	5.73214	9.92e-09	4.39e-07	up	methyltransferase DDB_G0268948	-	9.701	9.046	5.297	1.08	1.765	2.611	AT3G50470
AT5G52050	ROT4	WT	43.7747	9.66151	26.7181	2.17454	0.703567	3.09074	0.00199658	0.0204952	up	Belongs to the multi antimicrobial extrusion (MATE) (TC 2.A.66.1) family	DTX50	1.824	1.562	1.127	0.774	0.071	0.182	AT1G52890
AT5G41080	ROT4	WT	117.598	26.0864	71.8422	2.17441	0.349975	6.21303	5.2e-10	2.84e-08	up	glycerophosphodiester phosphodiesterase	GDPD2	5.295	5.398	5.805	1.195	0.772	1.783	AT4G37610
AT5G01100	ROT4	WT	273.443	60.6737	167.058	2.17104	0.277611	7.82044	5.26e-15	6.22e-13	up	GDP-fucose protein O-fucosyltransferase	FRB1	10.733	8.039	6.005	2.102	1.84	1.697	AT4G23810
AT3G48640	ROT4	WT	46.0221	10.2608	28.1415	2.16936	0.677251	3.20318	0.00135918	0.0149764	up	-	-	4.406	2.623	1.856	0.264	0.332	1.433	AT1G51790
AT5G44568	ROT4	WT	1062.54	236.685	649.612	2.16706	0.3031	7.14966	8.7e-13	7.34e-11	up	-	-	135.871	107.603	88.216	15.225	21.054	39.368	AT1G78410
AT3G50930	ROT4	WT	958.46	213.57	586.015	2.16671	0.301583	7.18448	6.75e-13	5.91e-11	up	Domain associated at C-terminal with AAA	HSR4	27.397	36.014	17.557	4.202	5.43	8.824	AT5G64190
AT5G26920	ROT4	WT	1175.51	262.265	718.885	2.16456	0.263971	8.19999	2.4e-16	3.31e-14	up	Calmodulin binding protein-like	CBP60G	50.475	33.595	30.14	6.1	8.261	11.743	AT1G34420
AT3G29575	ROT4	WT	137.808	30.8994	84.3536	2.15949	0.352766	6.12161	9.26e-10	4.95e-08	up	afp3 afp3 (abi five binding protein 3)	AFP3	8.475	7.657	6.161	1.269	1.28	2.571	AT1G67000
AT2G31880	ROT4	WT	5737.67	1284.96	3511.31	2.15884	0.257595	8.38073	5.26e-17	7.96e-15	up	Leucine rich repeat	SOBIR1	246.192	238.428	125.613	36.119	43.466	60.359	AT4G14365
AT4G03450	ROT4	WT	654.599	146.91	400.754	2.15608	0.256782	8.39654	4.6e-17	7.08e-15	up	ankyrin repeat family protein	-	27.641	22.902	14.692	3.977	5.35	5.668	AT3G19580
AT4G27410	ROT4	WT	381.119	85.6114	233.365	2.15437	0.268856	8.01309	1.12e-15	1.4e-13	up	No apical meristem (NAM) protein	RD26	19.592	10.635	14.804	2.943	3.458	3.967	AT4G38560
AT2G36080	ROT4	WT	136.406	30.7152	83.5606	2.15063	0.304116	7.07173	1.53e-12	1.24e-10	up	B3 DNA binding domain	ARF31	3.299	3.123	2.639	0.793	0.525	0.774	AT3G61198
AT3G26210	ROT4	WT	1124.08	253.363	688.719	2.14982	0.331179	6.4914	8.5e-11	5.46e-09	up	cytochrome P450	CYP71B23	52.964	39.528	22.558	5.029	9.619	11.9	AT1G15520
AT5G48290	ROT4	WT	43.3326	9.87039	26.6015	2.14032	0.555856	3.85048	0.000117884	0.00190372	up	transposition, RNA-mediated	-	2.205	3.835	2.75	0.345	0.627	1.073	AT2G17040
AT3G61190	ROT4	WT	89.4748	20.4137	54.9443	2.13497	0.498569	4.28219	1.85e-05	0.000376989	up	bon association protein	BAP1	5.121	5.66	3.554	0.874	0.441	2.036	AT3G51440
AT4G15700	ROT4	WT	157.313	35.9127	96.6129	2.1281	0.359094	5.92629	3.1e-09	1.5e-07	up	Monothiol	GRXS3	20.287	13.467	12.198	5.083	3.419	2.271	AT2G29460
AT4G20860	ROT4	WT	292.747	67.1955	179.971	2.12358	0.403875	5.258	1.46e-07	5.03e-06	up	Belongs to the oxygen-dependent FAD-linked oxidoreductase family	FAD-OXR	18.717	8.048	8.729	1.408	3.677	3.26	AT1G28370
AT3G50260	ROT4	WT	131.298	30.1464	80.722	2.12329	0.410389	5.17386	2.29e-07	7.47e-06	up	Transcription factor	ERF011	14.562	9.273	6.514	2.288	1.512	3.35	AT2G34940
AT1G16420	ROT4	WT	39.8779	9.18673	24.5323	2.12186	0.567125	3.74143	0.000182973	0.00277154	up	Metacaspase	AMC8	2.456	1.945	1.594	0.308	0.31	0.797	AT5G45380
AT5G05600	ROT4	WT	527.107	121.434	324.27	2.11747	0.249193	8.49729	1.94e-17	3.32e-15	up	Belongs to the iron ascorbate-dependent oxidoreductase family	-	21.37	16.572	11.379	4.022	4.09	3.537	AT1G80840
AT2G36890	ROT4	WT	21.9919	5.08064	13.5363	2.11639	0.678854	3.1176	0.00182332	0.0190259	up	Transcription factor	RAX2	1.227	1.301	1.252	0.293	0.177	0.425	AT4G36850
AT1G26200	ROT4	WT	101.335	23.4411	62.388	2.11435	0.39156	5.39981	6.67e-08	2.53e-06	up	lag1 longevity assurance homolog	-	5.704	4.11	4.222	0.614	1.192	1.517	AT1G51850
AT5G45000	ROT4	WT	117.367	27.1386	72.2528	2.11395	0.375869	5.62415	1.86e-08	7.87e-07	up	TMV resistance protein N-like	-	6.048	3.916	4.031	0.895	0.821	1.601	AT5G27060
AT4G24570	ROT4	WT	285.689	66.1381	175.914	2.11238	0.285785	7.39149	1.45e-13	1.38e-11	up	Belongs to the mitochondrial carrier (TC 2.A.29) family	PUMP4	20.924	19.231	13.58	3.078	4.012	5.646	AT4G27460
AT1G02450	ROT4	WT	142.095	32.889	87.492	2.11201	0.351871	6.00222	1.95e-09	9.79e-08	up	NPR1 interacting	NIMIN-1	21.058	11.811	18.236	2.945	3.962	5.211	AT4G15610
AT5G07780	ROT4	WT	43.9222	10.2004	27.0613	2.11019	0.584981	3.60729	0.000309415	0.00435349	up	Belongs to the formin-like family	FH19	2.203	2.319	0.949	0.255	0.386	0.66	AT3G49780
AT1G13830	ROT4	WT	45.1532	10.4457	27.7994	2.10875	0.527556	3.9972	6.41e-05	0.00112431	up	PLASMODESMATA CALLOSE-BINDING PROTEIN 3-like	-	3.632	1.739	2.395	0.763	0.474	0.608	AT1G56550
AT4G20110	ROT4	WT	717.222	166.848	442.035	2.10432	0.282995	7.43588	1.04e-13	1.02e-11	up	receptor	VSR7	30.428	20.11	15.745	3.753	5.218	6.827	AT4G21903
AT1G67920	ROT4	WT	58.408	13.6386	36.0233	2.1023	0.538732	3.90231	9.53e-05	0.00158049	up	-	-	9.582	6.992	5.348	0.768	1.421	3.05	AT2G43510
AT4G13820	ROT4	WT	85.7878	20.0415	52.9146	2.10017	0.515431	4.07459	4.61e-05	0.000850952	up	Receptor-like protein 12	-	2.674	2.943	0.996	0.263	0.636	0.68	AT4G23220
AT5G25820	ROT4	WT	174.732	40.8811	107.806	2.09548	0.327899	6.39061	1.65e-10	9.92e-09	up	Exostosin family	-	7.283	5.609	3.798	1.14	1.611	1.249	AT1G69490
AT3G44860	ROT4	WT	1112.53	260.292	686.409	2.09535	0.50412	4.15645	3.23e-05	0.000619175	up	S-adenosylmethionine-dependent methyltransferase	FAMT	68.188	43.345	38.604	18.605	11.337	6.153	AT4G37540
AT5G05340	ROT4	WT	59.1458	13.9258	36.5358	2.08863	0.678418	3.07867	0.00207924	0.0212011	up	Removal of H(2)O(2), oxidation of toxic reductants, biosynthesis and degradation of lignin, suberization, auxin catabolism, response to environmental stresses such as wounding, pathogen attack and oxidative stress	PER52	3.978	4.829	1.367	0.176	1.479	0.789	AT1G35210
AT3G25882	ROT4	WT	232.157	54.6537	143.405	2.0879	0.322513	6.47384	9.55e-11	6.03e-09	up	Nim1-interacting 2	NIMIN-2	30.823	19.474	25.875	4.589	4.743	9.042	AT2G30040
AT1G02930	ROT4	WT	6744.65	1587.78	4166.21	2.08681	0.246257	8.47412	2.37e-17	3.94e-15	up	Belongs to the GST superfamily	GSTF6	515.529	443.528	315.74	65.616	119.722	121.769	AT3G11010
AT2G04040	ROT4	WT	33.1967	7.83571	20.5162	2.08576	0.676118	3.0849	0.00203623	0.0208438	up	Mate efflux family protein	DTX1	2.067	1.035	0.926	0.207	0.167	0.601	AT5G52740
AT5G24110	ROT4	WT	60.8907	14.4051	37.6479	2.08463	0.716659	2.90881	0.00362803	0.0331868	up	WRKY Transcription Factor	WRKY30	2.306	5.594	2.705	0.178	0.419	1.964	AT1G78780
AT4G39030	ROT4	WT	714.676	168.521	441.598	2.08451	0.303931	6.8585	6.96e-12	5.18e-10	up	Belongs to the multi antimicrobial extrusion (MATE) (TC 2.A.66.1) family	DTX47	27.426	31.542	11.922	5.612	5.697	5.813	AT1G25400
AT3G50470	ROT4	WT	445.798	105.725	275.762	2.07736	0.222896	9.31984	1.17e-20	2.85e-18	up	plant-type hypersensitive response	HR3	29.662	29.181	25.314	5.598	5.908	8.931	AT3G60415
AT1G52890	ROT4	WT	136.984	32.669	84.8263	2.06604	0.432286	4.77934	1.76e-06	4.61e-05	up	(NAC) domain-containing protein	NAC019	11.657	4.159	6.711	1.854	2.437	1.222	AT1G58420
AT4G37610	ROT4	WT	613.096	146.857	379.977	2.06065	0.252242	8.16935	3.1e-16	4.14e-14	up	btb and taz domain protein 5	BT5	36.811	32.078	26.697	9.835	8.689	4.955	AT5G03355
AT4G23810	ROT4	WT	646.644	155.882	401.263	2.05313	0.326135	6.29533	3.07e-10	1.74e-08	up	WRKY Transcription Factor	WRKY53	42.117	33.88	19.716	4.645	8.253	10.721	AT1G68840
AT1G51790	ROT4	WT	220.163	53.1422	136.653	2.05124	0.302369	6.7839	1.17e-11	8.37e-10	up	LRR receptor-like serine threonine-protein kinase	-	5.188	4.077	2.939	0.926	0.82	1.273	AT2G41100
AT1G78410	ROT4	WT	149.638	36.1797	92.9091	2.04846	0.307629	6.65887	2.76e-11	1.85e-09	up	VQ motif-containing protein	VQ10	11.206	8.858	7.934	2.361	1.738	2.842	AT5G54490
AT5G64190	ROT4	WT	58.791	14.2455	36.5183	2.04676	0.443088	4.61932	3.85e-06	9.31e-05	up	-	-	3.139	2.173	2.782	0.47	0.663	0.875	AT3G08970
AT1G34420	ROT4	WT	361.428	87.5654	224.497	2.04647	0.321917	6.35713	2.06e-10	1.21e-08	up	Leucine-rich repeat	-	9.355	9.712	5.119	1.46	1.68	2.859	AT5G27420
AT1G67000	ROT4	WT	158.389	38.4607	98.4249	2.04078	0.322013	6.33757	2.33e-10	1.37e-08	up	receptor-like protein kinase	LRK10L-2.8	5.157	3.31	2.903	1.029	0.865	0.939	AT3G26220
AT4G14365	ROT4	WT	2531.94	615.624	1573.78	2.04023	0.486678	4.19215	2.76e-05	0.00054064	up	E3 ubiquitin-protein ligase	XBAT34	123.294	130.759	72.461	15.737	23.24	42.252	AT3G48850
AT3G19580	ROT4	WT	192.164	46.7282	119.446	2.04013	0.32732	6.23282	4.58e-10	2.55e-08	up	zinc finger protein	AZF2	14.5	8.171	8.203	2.029	2.656	3.01	AT1G80820
AT4G38560	ROT4	WT	188.488	45.8904	117.189	2.03988	0.42694	4.77791	1.77e-06	4.63e-05	up	-	-	9.657	10.062	3.851	1.151	1.807	2.914	AT3G07520
AT3G61198	ROT4	WT	112.52	27.4448	69.9827	2.03658	0.379801	5.36223	8.22e-08	3.04e-06	up	-	-	17.045	12.512	10.983	3.195	2.108	4.837	AT4G23200
AT1G15520	ROT4	WT	527.371	128.585	327.978	2.0361	0.303465	6.7095	1.95e-11	1.35e-09	up	Belongs to the ABC transporter superfamily. ABCG family. PDR (TC 3.A.1.205) subfamily	ABCG40	12.425	7.134	5.888	1.565	2.626	2.167	AT5G48850
AT2G17040	ROT4	WT	1316.93	321.284	819.105	2.03566	0.284684	7.15059	8.64e-13	7.33e-11	up	transcription factor	anac036	93.431	78.223	52.644	12.431	16.527	27.074	AT5G53110
AT3G51440	ROT4	WT	214.493	52.3469	133.42	2.034	0.302372	6.72683	1.73e-11	1.22e-09	up	strictosidine synthase	SSL6	16.759	10.061	9.331	2.876	3.192	2.979	AT1G49000
AT4G17500	ROT4	WT	537.034	131.903	334.469	2.02675	0.230508	8.7925	1.46e-18	2.79e-16	up	Transcription factor	ERF1A	35.026	36.178	30.102	5.851	8.952	10.655	AT1G02220
AT2G29460	ROT4	WT	236.711	58.0633	147.387	2.02642	0.349463	5.79867	6.68e-09	3.03e-07	up	-	-	23.135	9.137	12.744	3.962	3.473	3.902	AT1G27730
AT1G24145	ROT4	WT	385.072	94.6812	239.877	2.02489	0.294434	6.87724	6.1e-12	4.6e-10	up	-	-	36.204	26.548	21.35	5.066	6.239	9.878	AT1G70690
AT1G28370	ROT4	WT	104.462	25.729	65.0955	2.02311	0.397968	5.08359	3.7e-07	1.15e-05	up	DNA-binding domain in plant proteins such as APETALA2 and EREBPs	ERF11	7.267	8.206	3.937	1.203	1.917	1.771	AT5G17760
AT2G34940	ROT4	WT	157.372	38.8039	98.0882	2.02162	0.425547	4.75064	2.03e-06	5.25e-05	up	Vacuolar-sorting receptor	VSR5	7.703	4.998	4.014	0.87	0.951	2.403	AT4G36990
AT5G45380	ROT4	WT	1032.77	255.155	643.962	2.01752	0.280801	7.18487	6.73e-13	5.91e-11	up	Belongs to the sodium solute symporter (SSF) (TC 2.A.21) family	DUR3	34.382	29.982	20.067	4.265	8.213	8.865	AT1G08450
AT1G80840	ROT4	WT	212.359	52.5781	132.469	2.01465	0.392415	5.13397	2.84e-07	9.05e-06	up	transcription factor	WRKY40	16.406	10.305	9.191	2.827	1.513	4.78	AT2G40520
AT4G36850	ROT4	WT	50.9655	12.7335	31.8495	1.99928	0.57443	3.48047	0.000500541	0.00651983	up	vacuolar amino acid transporter	-	1.059	2.948	2.621	0.841	0.58	0.275	AT2G25000
AT1G51850	ROT4	WT	51.5652	12.9489	32.2571	1.99781	0.548933	3.63943	0.000273239	0.00392765	up	leucine-rich repeat protein kinase	-	1.471	1.437	1.005	0.103	0.392	0.509	AT5G62770
AT5G27060	ROT4	WT	123.588	30.9084	77.2484	1.9968	0.429811	4.64575	3.39e-06	8.28e-05	up	Receptor-like protein 12	AtRLP53	4.483	2.144	1.841	0.983	0.685	0.509	AT1G18200
AT4G27460	ROT4	WT	31.0522	7.81386	19.433	1.99317	0.595622	3.34637	0.000818762	0.00977444	up	CBS domain-containing protein	CBSX5	1.869	1.277	1.341	0.197	0.448	0.51	AT3G13437
AT4G15610	ROT4	WT	278.581	70.6533	174.617	1.97992	0.37819	5.23526	1.65e-07	5.62e-06	up	Belongs to the Casparian strip membrane proteins (CASP) family	-	17.318	9.257	7.715	1.681	3.18	4.048	AT2G25200
AT3G49780	ROT4	WT	405.823	103.107	254.465	1.97714	0.311348	6.35027	2.15e-10	1.26e-08	up	Phytosulfokine precursor protein (PSK)	PSK3	25.967	14.736	14.652	3.073	5.402	5.931	AT1G70290
AT1G56550	ROT4	WT	98.1029	24.9333	61.5181	1.97523	0.45447	4.34622	1.39e-05	0.000294246	up	BEST Arabidopsis thaliana protein match is RGXT1 (rhamnogalacturonan xylosyltransferase 1)	RGXT3	5.235	4.382	2.652	0.896	1.722	0.574	AT3G50280
AT4G21903	ROT4	WT	162.355	41.3855	101.87	1.97294	0.393776	5.01032	5.43e-07	1.62e-05	up	Belongs to the multi antimicrobial extrusion (MATE) (TC 2.A.66.1) family	-	7.584	5.502	2.986	0.98	1.363	1.854	AT3G25780
AT2G43510	ROT4	WT	349.083	89.2604	219.172	1.96858	0.294195	6.6914	2.21e-11	1.5e-09	up	Scorpion toxin-like domain	ATTI1	40.793	33.934	28.102	5.224	10.338	11.341	AT1G35710
AT4G23220	ROT4	WT	753.739	193.446	473.593	1.9626	0.283208	6.92989	4.21e-12	3.24e-10	up	Cysteine-rich receptor-like protein kinase	CRK14	34.221	34.283	16.977	6.148	6.749	9.572	AT1G21520
AT1G69490	ROT4	WT	186.088	47.7642	116.926	1.96185	0.376935	5.20475	1.94e-07	6.49e-06	up	No apical meristem (NAM) protein	NAC029	15.962	6.047	11.269	2.259	2.957	3.541	AT3G15500
AT4G37540	ROT4	WT	307.309	78.8557	193.083	1.9614	0.39686	4.94231	7.72e-07	2.22e-05	up	Lateral organ boundaries (LOB) domain	LBD39	20.34	18.664	10.38	5.37	5.861	1.759	AT2G39420
AT3G47540	ROT4	WT	389.82	100.195	245.008	1.9598	0.261862	7.48407	7.21e-14	7.33e-12	up	Basic endochitinase CHB4-like	-	24.208	23.757	16.404	5.066	7.497	4.373	AT3G04060
AT4G31800	ROT4	WT	826.566	212.537	519.552	1.95894	0.196285	9.98012	1.86e-23	6.96e-21	up	WRKY Transcription Factor	WRKY18	38.118	28.028	25.24	8.636	7.648	7.812	AT4G18170
AT1G35210	ROT4	WT	143.384	37.0411	90.2128	1.95527	0.399476	4.89458	9.85e-07	2.74e-05	up	-	-	9.97	13.193	6.244	1.537	2.467	3.763	AT2G27080
AT2G30040	ROT4	WT	125.383	32.3436	78.8635	1.95393	0.34318	5.69358	1.24e-08	5.45e-07	up	belongs to the protein kinase superfamily	MAPKKK14	6.813	6.805	3.942	1.814	1.445	1.385	AT3G44350
AT5G40780	ROT4	WT	3017.63	782.461	1900.05	1.94742	0.231744	8.4033	4.34e-17	6.74e-15	up	Transporter	LHT1	131.738	90.672	73.216	21.125	24.99	32.439	AT5G44260
AT3G11010	ROT4	WT	4006.65	1039.79	2523.22	1.94619	0.261288	7.44845	9.44e-14	9.3e-12	up	Receptor-like protein 12	AtRLP34	113.849	109.451	52.736	20.227	23.75	29.393	AT2G01300
AT5G52740	ROT4	WT	62.8114	16.3639	39.5877	1.9448	0.609999	3.18821	0.00143159	0.0156424	up	-	HIPP12	5.472	11.705	3.479	0.672	1.807	3.014	AT1G13260
AT5G13330	ROT4	WT	29.6852	7.68314	18.6842	1.9438	0.668083	2.90952	0.00361988	0.0331454	up	Transcription factor	ERF113	1.874	1.409	1.134	0.66	0.41	0.105	AT5G60950
AT1G78780	ROT4	WT	36.2512	9.48043	22.8658	1.93577	0.63688	3.03945	0.00237009	0.0236531	up	Pathogen-related	-	3.348	2.609	1.173	0.336	1.016	0.556	AT5G20250
AT1G25400	ROT4	WT	288.486	75.659	182.072	1.93239	0.296078	6.52663	6.73e-11	4.35e-09	up	-	-	13.382	13.806	10.276	2.744	2.367	4.951	AT1G58300
AT5G40720	ROT4	WT	483.004	126.983	304.994	1.92798	0.290274	6.64193	3.1e-11	2.05e-09	up	Glycosyl transferase family 2	-	16.551	16.625	8.269	2.896	3.926	4.333	AT1G25550
AT3G60415	ROT4	WT	1949.2	518.585	1233.89	1.91039	0.215879	8.84937	8.8e-19	1.71e-16	up	CONTAINS InterPro DOMAIN s Phosphoglycerate mutase (InterPro IPR013078), PRIB5 (InterPro IPR012398)	-	165.585	179.717	99.409	37.561	39.152	44.461	AT5G40230
AT5G43910	ROT4	WT	442.85	117.963	280.406	1.90872	0.272504	7.00437	2.48e-12	1.98e-10	up	Belongs to the carbohydrate kinase PfkB family	-	21.968	20.809	12.321	4.03	6.292	4.701	AT2G39210
AT5G26340	ROT4	WT	2733.2	729.996	1731.6	1.90451	0.243413	7.82416	5.11e-15	6.08e-13	up	Belongs to the major facilitator superfamily. Sugar transporter (TC 2.A.1.1) family	STP13	115.062	56.819	65.333	20.385	24.154	20.439	AT2G44290
AT1G58420	ROT4	WT	194.607	52.0698	123.339	1.90395	0.422198	4.50961	6.49e-06	0.000149798	up	Uncharacterised conserved protein UCP031279 (InterPro IPR016972)	-	16.843	20.235	8.823	2.01	4.136	6.411	AT2G41640
AT1G23390	ROT4	WT	4896.94	1316.8	3106.87	1.89469	0.208588	9.08341	1.05e-19	2.32e-17	up	kelch repeat-containing F-box family protein	-	233.2	167.414	161.596	58.626	58.873	37.52	AT5G05320
AT3G52430	ROT4	WT	1600.75	431.402	1016.08	1.89196	0.250159	7.56304	3.94e-14	4.17e-12	up	pad4, atpad4 pad4 (phytoalexin deficient 4)	PAD4	54.864	70.154	34.246	11.899	14.434	17.591	AT1G37130
AT5G03355	ROT4	WT	218.65	58.909	138.78	1.89126	0.254693	7.42565	1.12e-13	1.09e-11	up	-	-	7.052	8.787	6.729	2.461	2.129	1.639	AT3G28220
AT1G68840	ROT4	WT	1515.65	408.656	962.155	1.89121	0.203917	9.27439	1.79e-20	4.09e-18	up	AP2 ERF and B3 domain-containing transcription repressor	RAV2	66.231	53.389	45.462	11.626	16.79	17.159	AT3G49790
AT2G41100	ROT4	WT	6083.17	1640.2	3861.68	1.89104	0.228213	8.2863	1.17e-16	1.67e-14	up	Calmodulin mediates the control of a large number of enzymes, ion channels and other proteins by Ca(2 ). Among the enzymes to be stimulated by the calmodulin-Ca(2 ) complex are a number of protein kinases and phosphatases	CML12	200.535	211.833	123.039	39.752	45.253	62.801	AT5G45340
AT5G54490	ROT4	WT	96.7477	26.172	61.4599	1.88884	0.400607	4.71495	2.42e-06	6.11e-05	up	Calcium-binding protein PBP1-like	PBP1	8.367	7.276	5.6	1.273	1.586	3.024	AT5G56870
AT3G08970	ROT4	WT	290.562	78.5933	184.578	1.88722	0.315477	5.98212	2.2e-09	1.09e-07	up	DNAJ heat shock N-terminal domain-containing protein	ERDJ3A	12.251	11.923	6.153	2.384	2.37	3.649	AT1G11260
AT5G27420	ROT4	WT	517.832	140.05	328.941	1.88649	0.273934	6.88666	5.71e-12	4.32e-10	up	Zinc finger (C3HC4-type RING finger) family protein	ATL31	31.466	18.625	15.993	5.619	5.493	7.218	AT3G55700
AT1G17380	ROT4	WT	160.488	43.4241	101.956	1.88472	0.301892	6.24302	4.29e-10	2.41e-08	up	jasmonate-zim-domain protein	TIFY11A	5.49	5.756	4.846	2.016	1	1.451	AT5G57480
AT3G26220	ROT4	WT	755.158	205.042	480.1	1.88135	0.270168	6.96363	3.32e-12	2.6e-10	up	cytochrome P450	CYP71B3	35.241	33.816	20.861	5.481	9.912	9.587	AT4G28390
AT3G48850	ROT4	WT	41.1411	11.1614	26.1513	1.88043	0.649376	2.89575	0.00378256	0.0343261	up	Belongs to the mitochondrial carrier (TC 2.A.29) family	MPT2	3.778	1.104	1.36	0.363	0.89	0.483	AT3G04640
AT1G80820	ROT4	WT	29.6934	8.05963	18.8765	1.8798	0.657475	2.85912	0.00424815	0.0375284	up	Cinnamoyl-CoA reductase	CCR2	1.126	1.517	0.531	0.364	0.367	0.151	AT2G27830
AT3G07520	ROT4	WT	677.333	184.542	430.938	1.87653	0.268585	6.98672	2.81e-12	2.22e-10	up	Glutamate-gated receptor that probably acts as non- selective cation channel	GLR1.4	19.069	23.34	11.55	4.343	4.41	6.298	AT1G65240
AT4G23200	ROT4	WT	169.197	46.1699	107.684	1.87347	0.370799	5.05252	4.36e-07	1.32e-05	up	Cysteine-rich receptor-like protein kinase	CRK12	5.721	6.598	2.74	1.426	1.714	1.068	AT1G25560
AT5G48850	ROT4	WT	34.6002	9.45576	22.028	1.8709	0.519681	3.60009	0.000318109	0.00446401	up	deficiency-induced	SDI1	2.199	1.807	2.385	0.63	0.508	0.652	AT5G06570
AT5G53110	ROT4	WT	64.4243	17.6401	41.0322	1.87023	0.560667	3.33571	0.000850804	0.0100912	up	RING-H2 finger protein	-	4.725	4.228	1.57	0.446	1.462	1.039	AT2G25900
AT1G49000	ROT4	WT	43.3948	11.8799	27.6374	1.87013	0.598894	3.12264	0.00179238	0.018778	up	-	-	2.816	1.509	3.655	0.69	0.316	1.234	AT4G13395
AT2G31020	ROT4	WT	181.482	49.8245	115.653	1.86512	0.368453	5.06203	4.15e-07	1.27e-05	up	protein)-related protein	ORP1A	6.731	3.43	4.014	0.8	1.722	1.464	AT1G76600
AT1G02220	ROT4	WT	58.7525	16.1955	37.474	1.85884	0.420166	4.42406	9.69e-06	0.000215534	up	(NAC) domain-containing protein	NAC003	3.07	3.115	2.102	0.769	0.873	0.697	AT3G50800
AT1G27730	ROT4	WT	364.35	100.55	232.45	1.85767	0.287053	6.47151	9.7e-11	6.11e-09	up	C2H2-type zinc finger	ZAT10	27.981	19.167	15.501	5.515	4.499	7.717	AT5G67420
AT1G70690	ROT4	WT	245.686	67.9495	156.818	1.85473	0.222076	8.35177	6.72e-17	1e-14	up	cysteine-rich repeat secretory protein	CRRSP2	14.117	12.895	11.757	3.443	3.474	4.067	AT1G32170
AT3G01290	ROT4	WT	4871.24	1347.41	3109.33	1.85408	0.17769	10.4344	1.73e-25	8.54e-23	up	prohibitin homologues	HIR3	273.176	212.037	171.282	60.723	58.715	66.703	AT1G19380
AT5G17760	ROT4	WT	1312.65	365.531	839.091	1.84474	0.266816	6.9139	4.72e-12	3.6e-10	up	Belongs to the AAA ATPase family	-	51.878	58.237	28.361	9.816	14.003	15.642	AT5G64510
AT4G36990	ROT4	WT	845.356	236.042	540.699	1.84087	0.265579	6.93151	4.16e-12	3.22e-10	up	Heat stress transcription factor	HSFB1	43.035	40.434	22.822	7.417	11.55	11.412	AT1G02660
AT1G08450	ROT4	WT	8886.05	2480.95	5683.5	1.8407	0.239384	7.68932	1.48e-14	1.63e-12	up	Calreticulin family	CRT3	479.852	477.496	256.048	93.391	111.651	141.862	AT1G15790
AT2G40520	ROT4	WT	647.1	180.886	413.993	1.83917	0.23961	7.67568	1.65e-14	1.8e-12	up	Nucleotidyltransferase domain	-	19.253	18.377	10.746	4.18	4.629	5.043	AT1G63720
AT1G57850	ROT4	WT	42.4205	11.8878	27.1541	1.83545	0.656303	2.79665	0.00516348	0.0439195	up	Toll - interleukin 1 - resistance	-	5.837	1.949	1.894	0.78	0.472	1.535	AT4G14746
AT3G49620	ROT4	WT	25.3003	7.10647	16.2034	1.83329	0.659031	2.78179	0.00540596	0.0455798	up	Belongs to the iron ascorbate-dependent oxidoreductase family	DIN11	0.992	1.058	1.642	0.398	0.15	0.515	AT2G04070
AT5G66640	ROT4	WT	289.542	81.5591	185.551	1.82893	0.383873	4.76442	1.89e-06	4.92e-05	up	DA1-related	DAR3	12.359	11.98	5.287	1.605	2.887	4.047	AT5G17300
AT2G25000	ROT4	WT	241.983	68.4125	155.198	1.82317	0.332153	5.48894	4.04e-08	1.61e-06	up	WRKY Transcription Factor	WRKY60	15.043	12.477	6.759	2.464	3.656	3.804	AT1G74360
AT5G62770	ROT4	WT	283.123	80.0125	181.568	1.82264	0.300015	6.07515	1.24e-09	6.41e-08	up	Protein of unknown function (DUF1645)	-	21.346	14.513	10.608	4.032	5.481	3.944	AT5G22920
AT1G18200	ROT4	WT	66.8458	18.919	42.8824	1.82086	0.422415	4.31061	1.63e-05	0.000338424	up	RAB GTPase homolog	RABA6B	6.388	5.283	3.447	1.543	1.167	1.678	AT3G29000
AT3G13437	ROT4	WT	199.396	56.6656	128.031	1.81658	0.292074	6.21959	4.98e-10	2.74e-08	up	-	-	30.79	24.665	26.568	5.891	6.793	11.186	AT1G72280
AT1G59590	ROT4	WT	282.314	80.1678	181.241	1.81656	0.292764	6.20487	5.47e-10	2.97e-08	up	-	ZCF37	21.268	18.495	12.756	3.679	6.721	4.862	AT2G21850
AT2G25200	ROT4	WT	503.699	143.787	323.743	1.80913	0.214063	8.45138	2.88e-17	4.67e-15	up	Plant protein of unknown function (DUF868)	-	27.835	25.635	19.866	5.758	8.013	7.661	AT1G72520
AT4G14640	ROT4	WT	39.1869	11.2358	25.2114	1.80558	0.604314	2.98782	0.00280976	0.0271157	up	Cytoskeletal-regulatory complex EF hand	CML8	4.052	3.316	1.779	0.557	0.562	1.567	AT1G16130
AT1G70290	ROT4	WT	2607.43	746.679	1677.05	1.80417	0.124431	14.4994	1.22e-47	5.6e-44	up	Alpha,alpha-trehalose-phosphate synthase (UDP-forming)	TPS8	61.949	59.574	53.08	16.617	16.374	18.228	AT5G19240
AT3G50280	ROT4	WT	120.963	34.685	77.824	1.80154	0.405756	4.43996	9e-06	0.000201929	up	acetyltransferase At3g50280-like	-	6.353	6.624	2.602	1.8	1.506	1.273	AT1G79680
AT3G25780	ROT4	WT	241.535	69.4082	155.472	1.79829	0.333361	5.39442	6.87e-08	2.58e-06	up	allene oxide cyclase	AOC3	13.693	10.911	8.007	2.947	4.646	2.003	AT2G15390
AT1G35710	ROT4	WT	12629.8	3636.72	8133.24	1.79615	0.24844	7.22971	4.84e-13	4.34e-11	up	Leucine rich repeat	-	273.513	267.964	144.659	53.494	61.56	87.273	AT2G28400
AT1G77760	ROT4	WT	1003.53	289.154	646.34	1.79492	0.276959	6.48084	9.12e-11	5.8e-09	up	Nitrate reductase is a key enzyme involved in the first step of nitrate assimilation in plants, fungi and bacteria	NIA1	30.848	24.712	15.722	6.784	9.289	4.969	AT1G53100
AT1G21520	ROT4	WT	602.418	174.01	388.214	1.79234	0.312939	5.72745	1.02e-08	4.49e-07	up	-	-	58.569	54.561	35.453	8.157	14.848	20.905	AT5G25440
AT3G15500	ROT4	WT	45.6096	13.1482	29.3789	1.79213	0.463741	3.8645	0.000111317	0.00180883	up	(NAC) domain-containing protein	NAC055	2.572	1.698	2.36	0.694	0.7	0.565	AT5G42010
AT2G39420	ROT4	WT	1123.69	324.746	724.217	1.79124	0.211197	8.48135	2.23e-17	3.74e-15	up	Serine aminopeptidase, S33	-	64.81	60.683	42.807	13.379	16.538	19.887	AT2G29120
AT3G04060	ROT4	WT	93.6696	27.1782	60.4239	1.78788	0.381207	4.69004	2.73e-06	6.81e-05	up	NAC domain-containing protein 100-like	anac046	5.098	4.822	3.844	0.852	1.264	1.972	AT3G50060
AT4G18170	ROT4	WT	48.9911	14.1944	31.5927	1.78647	0.564225	3.16625	0.0015442	0.0167035	up	transcription factor	WRKY28	3.57	2.142	1.84	0.421	1.327	0.49	AT5G47220
AT2G27080	ROT4	WT	79.8146	23.2299	51.5223	1.78062	0.508774	3.49982	0.000465566	0.00616925	up	Late embryogenesis abundant protein	NHL13	3.76	6.311	3.951	1.136	2.474	0.558	AT4G11000
AT2G24240	ROT4	WT	305.404	89.2601	197.332	1.77477	0.248494	7.14209	9.19e-13	7.69e-11	up	BTB POZ domain-containing protein	-	13.381	10.822	8.519	2.741	3.724	3.331	AT2G15880
AT3G44350	ROT4	WT	60.0533	17.561	38.8071	1.77213	0.554341	3.19682	0.0013895	0.0152451	up	NAC domain containing protein	anac061	6.529	2.434	1.782	1.101	0.987	1.14	AT1G23870
AT5G67340	ROT4	WT	338.012	99.141	218.576	1.77076	0.287746	6.15389	7.56e-10	4.05e-08	up	RING-type E3 ubiquitin transferase	PUB2	10.014	9.167	6.934	1.765	2.365	3.711	AT1G02360
AT5G44260	ROT4	WT	151.651	44.4056	98.0281	1.77008	0.329018	5.37988	7.45e-08	2.77e-06	up	zinc finger	TZF5	7.188	5.68	6.911	2.135	2.647	1.151	AT1G33610
AT2G01300	ROT4	WT	39.0234	11.4439	25.2337	1.76836	0.51205	3.45349	0.000553393	0.00705239	up	-	-	3.584	3.789	2.191	1.17	0.927	0.779	AT1G22400
AT1G13260	ROT4	WT	2318.94	681.061	1500	1.76789	0.176553	10.0134	1.33e-23	5.19e-21	up	AP2 ERF and B3 domain-containing transcription factor	RAV1	100.726	108.106	79.65	24.04	28.789	33.902	AT5G59680
AT5G60950	ROT4	WT	484.845	142.72	313.782	1.76476	0.275703	6.40092	1.54e-10	9.37e-09	up	cobra-like protein	COBL5	39.17	41.617	20.73	9.707	8.858	12.05	AT2G23290
AT4G36040	ROT4	WT	2091.76	616.3	1354.03	1.76318	0.242119	7.28232	3.28e-13	3e-11	up	DNAJ heat shock N-terminal domain-containing protein	ATJ11	128.52	114.792	78.536	21.931	38.484	36.627	AT1G66920
AT5G16170	ROT4	WT	139.564	41.1344	90.3494	1.76154	0.309464	5.69223	1.25e-08	5.47e-07	up	Core-2/I-Branching enzyme	-	8.657	7.393	5.601	2.169	2.615	1.753	AT3G26320
AT5G20250	ROT4	WT	4173.71	1231.22	2702.46	1.7611	0.205356	8.57582	9.84e-18	1.72e-15	up	Raffinose synthase or seed imbibition protein Sip1	DIN10	97.348	106.601	96.151	36.997	33.694	20.023	AT2G43590
AT1G58300	ROT4	WT	49.0692	14.4671	31.7681	1.76102	0.4644	3.79204	0.000149416	0.00232083	up	Heme oxygenase	HO4	2.85	3.621	2.473	1.242	0.627	0.836	AT1G66090
AT1G25550	ROT4	WT	2110.61	622.942	1366.77	1.76027	0.171081	10.2891	7.89e-25	3.44e-22	up	Transcription factor	HHO3	106.302	84.263	72.111	29.118	24.881	25.498	AT5G07760
AT5G40230	ROT4	WT	84.943	25.0923	55.0177	1.76027	0.503956	3.4929	0.000477809	0.00629505	up	WAT1-related protein	-	6.263	5.12	1.86	0.798	1.664	1.543	AT5G02020
AT2G39210	ROT4	WT	1042.15	308.794	675.474	1.75488	0.26696	6.57358	4.91e-11	3.2e-09	up	Nodulin-like	-	48.056	27.51	24.603	8.924	8.706	12.811	AT1G75030
AT2G44290	ROT4	WT	2117.14	630.09	1373.61	1.74844	0.243414	7.18297	6.82e-13	5.95e-11	up	Contains the following InterPro domains Bifunctional inhibitor plant lipid transfer protein seed storage (InterPro IPR016140), Plant lipid transfer protein seed storage trypsin-alpha amylase inhibitor (InterPro IPR003612), Plant lipid transfer protein Par allergen (InterPro IPR000528), Plant lipid transfer protein hydrophobic protein, helical domain (InterPro IPR013770)	YLS3	153.611	166.376	93.255	40.651	53.432	31.836	AT3G09020
AT2G41640	ROT4	WT	180.053	53.8454	116.949	1.74318	0.272076	6.40695	1.48e-10	9.08e-09	up	EGF domain-specific O-linked N-acetylglucosamine transferase-like	-	4.106	4.65	4.586	0.959	1.63	1.49	AT3G56400
AT2G28120	ROT4	WT	190.229	56.8413	123.535	1.74134	0.269988	6.4497	1.12e-10	6.98e-09	up	Nodulin-like	-	6.173	6.943	6.735	2.738	1.614	1.731	AT1G01340
AT5G05320	ROT4	WT	157.239	47.0726	102.156	1.74012	0.347897	5.00183	5.68e-07	1.68e-05	up	Zeaxanthin epoxidase, chloroplastic-like	MO3	11.208	6.727	5.48	1.982	2.256	2.948	AT5G09800
AT1G37130	ROT4	WT	8963.43	2695.15	5829.29	1.73368	0.248972	6.96337	3.32e-12	2.6e-10	up	Nitrate reductase is a key enzyme involved in the first step of nitrate assimilation in plants, fungi and bacteria	NIA2	299.244	195.583	131.597	56.027	65.504	71.568	AT5G26170
AT4G23230	ROT4	WT	275.015	83.3126	179.164	1.72406	0.366295	4.70676	2.52e-06	6.33e-05	up	Cysteine-rich receptor-like protein kinase	CRK15	13.725	11.979	7.016	2.11	2.702	5.337	AT3G51450
AT3G28220	ROT4	WT	874.171	265.35	569.761	1.72065	0.267017	6.44397	1.16e-10	7.2e-09	up	meprin and TRAF homology	-	28.723	60.28	34.649	11.072	12.045	15.257	AT5G06320
AT3G49790	ROT4	WT	692.406	210.475	451.441	1.71749	0.203963	8.42058	3.75e-17	5.91e-15	up	Protein PHLOEM PROTEIN 2-LIKE A10-like	-	31.4	24.254	21.787	7.934	9.352	6.835	AT3G26170
AT5G45340	ROT4	WT	196.809	59.9704	128.389	1.71643	0.286789	5.985	2.16e-09	1.07e-07	up	Belongs to the cytochrome P450 family	CYP707A3	6.425	8.696	6.509	1.535	2.644	2.559	AT5G05440
AT3G45638	ROT4	WT	32.0197	9.8234	20.9215	1.70768	0.572966	2.98042	0.00287853	0.0276426	up	-	-	1.985	2.762	1.932	0.71	0.358	1.03	AT3G55980
AT5G56870	ROT4	WT	961.15	294.963	628.057	1.70399	0.234002	7.28193	3.29e-13	3e-11	up	beta-galactosidase	BGAL4	26.152	14.699	15.622	5.414	6.394	5.961	AT5G25470
AT1G11260	ROT4	WT	5916.7	1817.18	3866.94	1.70308	0.131352	12.9657	1.91e-38	3.51e-35	up	Belongs to the major facilitator superfamily. Sugar transporter (TC 2.A.1.1) family	STP1	163.792	203.046	167.859	60.712	56.129	51.339	AT4G37530
AT1G57560	ROT4	WT	106.63	32.7983	69.7142	1.7023	0.408063	4.17166	3.02e-05	0.000585986	up	Transcription factor	AtMYB50	6.224	8.823	3.373	1.589	2.256	1.95	AT1G56120
AT3G55700	ROT4	WT	28.5984	8.80375	18.7011	1.70142	0.560767	3.03409	0.00241265	0.0239993	up	UDP-glycosyltransferase 76F1-like	UGT76F1	1.176	1.178	1.602	0.33	0.428	0.488	AT1G58190
AT5G57480	ROT4	WT	116.239	35.7989	76.0189	1.70033	0.518232	3.28102	0.00103431	0.0119053	up	ATPase activity	-	6.186	2.985	3.029	0.394	1.41	2.042	AT2G30140
AT4G28390	ROT4	WT	436.062	134.441	285.251	1.69844	0.289168	5.87354	4.27e-09	2.02e-07	up	Belongs to the mitochondrial carrier (TC 2.A.29) family	AAC3	19.633	27.017	12.473	5.127	5.919	7.607	AT4G27450
AT3G04640	ROT4	WT	142.131	43.9781	93.0547	1.69465	0.418358	4.05071	5.11e-05	0.000926218	up	-	-	14.118	12.822	14.03	1.965	3.47	7.531	AT3G52450
AT2G27830	ROT4	WT	526.587	162.871	344.729	1.69337	0.339827	4.98305	6.26e-07	1.85e-05	up	BEST Arabidopsis thaliana protein match is	-	37.671	31.048	21.516	4.617	13.208	10.714	AT4G01720
AT2G01520	ROT4	WT	32.9891	10.2306	21.6099	1.69312	0.605789	2.7949	0.00519161	0.0441178	up	mlp-like protein 328	MLP328	3.153	2.371	2.738	0.427	0.603	1.592	AT4G11910
AT1G65240	ROT4	WT	28.2697	8.75025	18.51	1.68973	0.571202	2.95821	0.00309433	0.029164	up	Belongs to the peptidase A1 family	-	1.437	1.333	0.962	0.45	0.454	0.28	AT3G63380
AT1G25560	ROT4	WT	2104.4	652.87	1378.64	1.68868	0.169269	9.97631	1.94e-23	7.09e-21	up	AP2 ERF and B3 domain-containing transcription	TEM1	103.073	80.604	84.513	23.772	28.544	32.904	AT4G23030
AT5G06570	ROT4	WT	34.6188	10.7766	22.6977	1.68363	0.532834	3.15976	0.00157898	0.0170394	up	alpha/beta hydrolase fold	-	0.968	1.601	1.721	0.506	0.511	0.35	AT2G32190
AT2G25900	ROT4	WT	2078.33	650.838	1364.59	1.67472	0.179739	9.3175	1.19e-20	2.87e-18	up	Zinc finger C-x8-C-x5-C-x3-H type (and similar)	ATCTH	94.615	71.29	88.142	29.636	30.489	21.413	AT1G19020
AT4G13395	ROT4	WT	29.1228	9.11836	19.1206	1.6737	0.58482	2.86191	0.00421096	0.0373259	up	DVL family	DVL10	4.261	2.603	2.023	0.937	0.946	0.971	AT3G22930
AT1G76600	ROT4	WT	197.194	61.8404	129.517	1.6734	0.228795	7.31396	2.59e-13	2.41e-11	up	Domain of unknown function (DUF4228)	-	14.039	13.857	15.64	4.439	4.555	4.988	AT5G49680
AT5G67450	ROT4	WT	66.9015	21.0225	43.962	1.67167	0.399284	4.18667	2.83e-05	0.000552077	up	Zinc finger protein AZF1-like	AZF1	4.205	3.35	3.044	0.864	1.036	1.511	AT1G62300
AT5G02490	ROT4	WT	3428.53	1078.6	2253.56	1.66838	0.186018	8.96891	2.99e-19	6.16e-17	up	heat shock	MED37D	124.096	105.37	79.813	36.792	27.809	35.176	AT1G72120
AT3G50800	ROT4	WT	81.9754	25.8541	53.9147	1.66721	0.545056	3.05878	0.0022224	0.0223989	up	Embryogenesis-associated protein	-	5.295	7.98	6.685	1.824	0.586	4.036	AT3G59880
AT5G67420	ROT4	WT	2562.37	807.438	1684.91	1.66588	0.210801	7.90263	2.73e-15	3.29e-13	up	lob domain-containing protein	LBD37	99.465	68.632	55.114	26.244	24.32	21.58	AT1G53903
AT1G32170	ROT4	WT	187.117	58.9979	123.057	1.6656	0.317586	5.24457	1.57e-07	5.39e-06	up	Catalyzes xyloglucan endohydrolysis (XEH) and or endotransglycosylation (XET). Cleaves and religates xyloglucan polymers, an essential constituent of the primary cell wall, and thereby participates in cell wall construction of growing tissues	XTH30	8.063	13.139	8.805	3.003	4.352	2.319	AT5G64260
AT1G19380	ROT4	WT	335.569	106	220.785	1.66337	0.277269	5.99914	1.98e-09	9.93e-08	up	Protein of unknown function (DUF1195)	-	31.703	32.964	19.414	8.029	7.411	11.766	AT3G06070
AT1G24150	ROT4	WT	597.989	188.904	393.446	1.66254	0.241986	6.87042	6.4e-12	4.8e-10	up	Belongs to the formin-like family	ATFH4	19.792	17.447	10.737	4.624	5.687	5.214	AT1G53885
AT5G64510	ROT4	WT	223.943	70.8446	147.394	1.66168	0.310273	5.35554	8.53e-08	3.12e-06	up	-	TIN1	11.153	11.847	6.611	2.299	3.32	3.968	AT1G10070
AT1G02660	ROT4	WT	329.706	104.905	217.305	1.65316	0.229691	7.1973	6.14e-13	5.46e-11	up	lipase class 3 family protein	PLIP2	8.481	9.734	7.812	2.125	3.392	2.953	AT2G30250
AT1G15790	ROT4	WT	343.012	109.231	226.122	1.65181	0.285389	5.78792	7.13e-09	3.2e-07	up	KIX domain	-	21.785	19.596	13.943	3.85	6.603	7.576	AT3G22060
AT1G63720	ROT4	WT	157.443	50.1981	103.821	1.65085	0.303693	5.43592	5.45e-08	2.12e-06	up	Hydroxyproline-rich glycoprotein family protein	-	7.705	7.273	6	1.499	2.475	2.87	AT1G65845
AT4G14746	ROT4	WT	285.314	91.1486	188.231	1.64696	0.317284	5.19079	2.09e-07	6.91e-06	up	EGF domain, unclasssified subfamily	-	20.293	18.499	10.105	3.682	6.132	6.174	AT3G25020
AT2G04070	ROT4	WT	105.582	33.7831	69.6824	1.64325	0.408742	4.02026	5.81e-05	0.00102962	up	Mate efflux family protein	DTX4	6.534	3.958	3.289	1.114	2.202	1.2	AT3G15760
AT2G26560	ROT4	WT	2104.77	675.204	1389.99	1.64009	0.202222	8.11037	5.05e-16	6.46e-14	up	lipolytic acyl hydrolase (LAH)	PLP2	125.779	86.371	74.707	31.201	34.482	28.656	AT1G56540
AT2G39200	ROT4	WT	40.0058	12.8117	26.4088	1.63989	0.594548	2.75821	0.00581192	0.0483789	up	May be involved in modulation of pathogen defense and leaf cell death	MLO12	2.079	0.677	1.527	0.402	0.701	0.303	AT5G67300
AT5G17300	ROT4	WT	65.1932	20.9602	43.0767	1.63898	0.445185	3.68156	0.000231812	0.00339342	up	myb family transcription factor	RVE1	2.269	3.402	1.583	0.834	0.574	0.981	AT3G26840
AT5G60800	ROT4	WT	922.028	296.247	609.138	1.63845	0.269999	6.06835	1.29e-09	6.67e-08	up	Heavy-metal-associated domain	-	55.106	61.009	33.738	13.959	12.687	22.663	AT2G23810
AT1G74360	ROT4	WT	313.648	100.804	207.226	1.63825	0.32096	5.10423	3.32e-07	1.05e-05	up	LRR receptor-like serine threonine-protein kinase At1g74360	-	8.507	6.014	4.503	1.552	1.691	3.022	AT4G01750
AT5G22920	ROT4	WT	1741.05	560.699	1150.87	1.63459	0.20443	7.99583	1.29e-15	1.59e-13	up	zinc finger	RZPF34	80.073	100.252	79.087	28.679	36.003	20.819	AT3G29035
AT3G29000	ROT4	WT	57.9843	18.743	38.3636	1.63306	0.521443	3.1318	0.00173736	0.0183484	up	calcium-binding protein	CML45	5.392	6.05	3.387	0.697	1.495	2.708	AT3G48080
AT5G49520	ROT4	WT	85.7559	27.7237	56.7398	1.6301	0.428166	3.80716	0.000140571	0.0022059	up	Transcription factor	WRKY48	3.891	4.42	1.701	0.995	1.124	1.195	AT5G63160
AT1G72280	ROT4	WT	342.807	111.032	226.919	1.62759	0.245938	6.6179	3.64e-11	2.4e-09	up	endoplasmic reticulum	AERO1	14.033	17.59	10.872	3.928	4.602	5.555	AT5G66630
AT2G21850	ROT4	WT	251.839	81.5764	166.708	1.62719	0.306517	5.30866	1.1e-07	3.92e-06	up	Cysteine Histidine-rich C1 domain family protein	-	7.633	8.724	4.815	2.264	1.677	3.086	AT1G76970
AT1G72520	ROT4	WT	452.169	146.479	299.324	1.62621	0.274273	5.92915	3.05e-09	1.48e-07	up	may be involved in a number of diverse aspects of plant physiology including growth and development, pest resistance, and senescence or responses to wounding	LOX4	13.046	13.634	6.606	3.664	3.899	3.483	AT1G69520
AT1G16130	ROT4	WT	72.9411	23.6636	48.3024	1.62365	0.366981	4.42434	9.67e-06	0.000215516	up	wall-associated receptor kinase-like	WAKL2	2.41	1.748	1.78	0.583	0.7	0.69	AT4G33050
AT5G19240	ROT4	WT	1878.98	610.994	1244.99	1.62063	0.213266	7.59914	2.98e-14	3.17e-12	up	GPI-anchored protein	-	134.028	96.62	71.801	32.621	33.965	34.242	AT2G44840
AT1G79680	ROT4	WT	80.0943	26.0501	53.0722	1.61947	0.428872	3.77611	0.000159298	0.00245144	up	wall-associated receptor kinase-like	WAKL10	3.557	1.636	1.717	0.678	0.743	0.885	AT1G24147
AT2G15390	ROT4	WT	678.49	221.414	449.952	1.61572	0.25731	6.27927	3.4e-10	1.92e-08	up	fucosyltransferase	FUT4	33.975	23.969	17.459	6.787	8.608	9.819	AT5G60900
AT2G28400	ROT4	WT	104.954	34.3639	69.6589	1.60874	0.321546	5.00314	5.64e-07	1.68e-05	up	Senescence regulator	-	7.499	5.47	6.801	2.377	2.528	1.73	AT3G13080
AT1G12160	ROT4	WT	120.872	39.8368	80.3543	1.60254	0.388756	4.12223	3.75e-05	0.000707661	up	flavin-containing monooxygenase	-	4.518	8.133	3.266	1.659	2.081	1.625	AT1G17147
AT1G53100	ROT4	WT	41.0562	13.5702	27.3132	1.60126	0.513086	3.12084	0.00180337	0.0188714	up	Core-2/I-Branching enzyme	-	1.616	2.57	1.393	0.416	0.654	0.815	AT5G38710
AT5G25440	ROT4	WT	914.881	302.923	608.902	1.59498	0.218702	7.29295	3.03e-13	2.8e-11	up	Protein kinase superfamily	-	50.653	49.579	31.776	12.741	14.393	17.629	AT2G26400
AT5G42010	ROT4	WT	75.363	24.9597	50.1614	1.59244	0.375808	4.23737	2.26e-05	0.000451146	up	WD-40 repeat family protein	-	2.413	1.585	1.566	0.705	0.559	0.626	AT2G28110
AT5G52750	ROT4	WT	687.703	228.295	457.999	1.59149	0.292838	5.43471	5.49e-08	2.13e-06	up	-	HIPP13	64.304	59.196	40.002	11.349	17.666	26.532	AT2G43620
AT2G29120	ROT4	WT	1210.85	403.06	806.956	1.58716	0.231729	6.84922	7.43e-12	5.42e-10	up	Glutamate-gated receptor that probably acts as non- selective cation channel	GLR2.7	36.076	29.37	20.818	7.63	10.027	11.753	AT3G52480
AT1G67520	ROT4	WT	143.376	47.7716	95.5736	1.5871	0.315956	5.02317	5.08e-07	1.52e-05	up	G-type lectin S-receptor-like serine threonine-protein kinase	-	3.731	3.857	2.429	0.881	1.129	1.406	AT4G16000
AT3G23120	ROT4	WT	825.308	274.879	550.094	1.58654	0.309973	5.1183	3.08e-07	9.78e-06	up	Receptor-like protein 12	AtRLP38	33.239	26.612	17.279	5.611	7.687	13.009	AT1G02390
AT3G50060	ROT4	WT	434.913	146.125	290.519	1.574	0.295409	5.32819	9.92e-08	3.57e-06	up	Transcription factor	MYB77	10.2	23.775	22.838	6.667	6.592	6.26	AT1G07620
AT5G47220	ROT4	WT	860.666	290.693	575.68	1.56645	0.288576	5.42821	5.69e-08	2.2e-06	up	Transcription factor	ERF2	56.654	56.535	33.68	11.054	15.613	24.103	AT4G01010
AT2G46150	ROT4	WT	58.989	19.9326	39.4608	1.56629	0.392687	3.98864	6.65e-05	0.0011604	up	Late embryogenesis abundant protein	-	3.944	4.464	3.189	1.34	1.217	1.457	AT3G47090
AT4G11000	ROT4	WT	210.06	71.1169	140.588	1.56422	0.268094	5.8346	5.39e-09	2.48e-07	up	ankyrin repeat family protein	-	9.404	12.029	9.155	3.175	2.803	4.624	AT3G47780
AT5G55170	ROT4	WT	149.136	50.54	99.8379	1.56285	0.485964	3.21599	0.00129996	0.014428	up	-	-	17.476	14.687	10.151	1.742	3.808	9.12	AT4G12720
AT2G15880	ROT4	WT	283.358	96.4271	189.893	1.55547	0.222626	6.98692	2.81e-12	2.22e-10	up	Pollen-specific leucine-rich repeat extensin-like protein	PEX3	9.038	7.339	7.072	2.286	2.847	3.04	AT5G39050
AT3G14280	ROT4	WT	144.124	49.1836	96.6538	1.55179	0.338084	4.58997	4.43e-06	0.000105846	up	-	-	17.416	11.403	10.608	3.267	4.426	6.091	AT1G24530
AT1G23870	ROT4	WT	641.117	218.787	429.952	1.55114	0.17401	8.91413	4.92e-19	9.79e-17	up	Alpha,alpha-trehalose-phosphate synthase (UDP-forming)	TPS9	18.293	14.516	15.535	5.04	5.655	6.205	AT5G24210
AT1G02360	ROT4	WT	157.578	53.7803	105.679	1.55106	0.299774	5.1741	2.29e-07	7.47e-06	up	chitinase	-	11.553	8.967	6.771	2.954	2.861	3.732	AT1G68440
AT1G33610	ROT4	WT	377.951	129.452	253.702	1.54567	0.241333	6.40473	1.51e-10	9.16e-09	up	BEST Arabidopsis thaliana protein match is Leucine-rich repeat (LRR) family protein (TAIR	-	20.351	15.387	11.738	5.228	5.404	6.036	AT5G07770
AT1G22400	ROT4	WT	913.807	312.933	613.37	1.54562	0.183024	8.44489	3.04e-17	4.85e-15	up	Belongs to the UDP-glycosyltransferase family	UGT85A1	36.837	36.162	28.3	14.284	10.561	10.724	AT3G63010
AT5G59680	ROT4	WT	76.1447	26.1952	51.17	1.54105	0.446906	3.44827	0.000564191	0.0071601	up	leucine-rich repeat protein kinase	-	2.226	1.304	1.711	0.352	0.521	0.973	AT4G33300
AT2G23290	ROT4	WT	404.932	139.277	272.105	1.54042	0.316476	4.86742	1.13e-06	3.09e-05	up	Transcription factor	AtMYB70	10.939	25.251	23.39	7.309	5.101	8.555	AT2G32210
AT3G29034	ROT4	WT	96.534	33.2896	64.9118	1.53667	0.42947	3.57806	0.000346156	0.00480239	up	-	-	10.846	5.436	8.515	1.49	3.449	3.814	AT1G77510
AT1G66920	ROT4	WT	654.916	226.05	440.483	1.53499	0.323243	4.74872	2.05e-06	5.28e-05	up	receptor-like protein kinase	LRK10L-2.4	28.72	21.745	13.785	4.251	8.982	9.464	AT4G26060
AT1G10140	ROT4	WT	146.078	50.409	98.2437	1.53491	0.402192	3.81636	0.000135436	0.00213813	up	Uncharacterised conserved protein UCP031279 (InterPro IPR016972)	-	13.422	8.919	5.34	2.199	4.568	3.014	AT2G04430
AT3G26320	ROT4	WT	263.681	91.0692	177.375	1.53291	0.261349	5.86537	4.48e-09	2.1e-07	up	cytochrome P450	CYP71B36	16.106	11.703	9.212	4.598	4.494	4.018	AT5G13200
AT2G43590	ROT4	WT	681.103	235.378	458.241	1.5325	0.242801	6.31175	2.76e-10	1.58e-08	up	Basic endochitinase CHB4-like	-	44.871	33.526	59.203	15.84	19.803	13.053	AT1G57990
AT1G66090	ROT4	WT	321.918	111.732	216.825	1.52732	0.270533	5.64558	1.65e-08	7.03e-07	up	-	-	16.599	15.991	10.684	4.766	3.884	6.74	AT5G41160
AT5G07760	ROT4	WT	126.406	43.908	85.1569	1.52582	0.293529	5.19818	2.01e-07	6.68e-06	up	Belongs to the formin-like family	-	3.19	3.29	3.006	1.253	0.8	1.324	AT3G11402
AT5G02020	ROT4	WT	79.7094	27.7358	53.7226	1.52272	0.465604	3.27042	0.00107388	0.0122837	up	expressed protein	SIS	4.207	2.63	3.873	0.687	2.173	0.949	AT5G41740
AT3G15630	ROT4	WT	1388.91	483.724	936.317	1.52178	0.17941	8.48212	2.21e-17	3.74e-15	up	Has 61 Blast hits to 61 proteins in 13 species Archae - 0	-	107.358	120.156	80.645	35.16	40.738	33.989	AT1G52000
AT1G75030	ROT4	WT	226.043	78.6876	152.365	1.52178	0.396299	3.83997	0.00012305	0.00197149	up	Pathogenesis-related	ATLP-3	8.453	10.314	24.498	6.582	4.997	3.847	AT3G48090
AT3G09020	ROT4	WT	370.676	129.421	250.048	1.5181	0.308736	4.91713	8.78e-07	2.49e-05	up	Glycosyltransferase sugar-binding region containing DXD motif	-	30.22	16.248	16.658	5.116	8.974	8.49	AT1G71030
AT3G56400	ROT4	WT	4857.15	1696.08	3276.62	1.51789	0.186344	8.14562	3.77e-16	4.94e-14	up	Transcription factor	WRKY70	312.259	195.789	232.312	79.149	86.781	99.052	AT1G76650
AT1G01340	ROT4	WT	400.473	140.125	270.299	1.51571	0.30648	4.94554	7.59e-07	2.2e-05	up	cyclic nucleotide-gated ion channel	CNGC10	13.517	12.749	7.16	2.988	3.388	5.601	AT5G07100
AT4G37260	ROT4	WT	1598.41	561.138	1079.77	1.51049	0.224579	6.7259	1.75e-11	1.22e-09	up	Transcription factor	MYB73	63.523	104.234	106.224	31.978	26.317	40.132	AT2G46270
AT5G09800	ROT4	WT	51.192	17.9835	34.5877	1.51045	0.467923	3.228	0.00124659	0.0139031	up	U-box domain-containing protein	PUB28	3.11	2.153	1.717	0.558	0.845	1.108	AT2G23320
AT1G19180	ROT4	WT	574.339	201.558	387.949	1.51032	0.225233	6.70558	2.01e-11	1.38e-09	up	TIFY 10a-like	TIFY10A	31.372	21.727	18.234	8.39	8.935	8.339	AT4G00955
AT5G26170	ROT4	WT	220.652	77.9711	149.311	1.502	0.288787	5.20106	1.98e-07	6.61e-06	up	transcription factor	WRKY50	17.06	16.935	11.735	4.522	4.491	7.537	AT4G05070
AT3G18773	ROT4	WT	124.062	43.8722	83.967	1.49964	0.330609	4.53599	5.73e-06	0.000133585	up	zinc finger (C3HC4-type RING finger) family protein	ATL77	7.638	7.63	4.212	2.462	2.268	2.329	AT4G29780
AT1G33560	ROT4	WT	616.277	218.469	417.373	1.4965	0.294722	5.07767	3.82e-07	1.18e-05	up	Belongs to the disease resistance NB-LRR family	ADR1	19.505	18.817	8.848	4.698	5.293	7.136	AT3G49120
AT2G33580	ROT4	WT	541.982	192.701	367.341	1.49219	0.208366	7.1614	7.99e-13	6.83e-11	up	LysM domain	LYK5	16.498	16.017	11.296	5.153	4.699	6.108	AT1G72920
AT3G51450	ROT4	WT	800.111	284.541	542.326	1.49143	0.210722	7.0777	1.47e-12	1.2e-10	up	strictosidine synthase	SSL7	59.553	42.776	35.585	15.936	16.375	17.967	AT1G78290
AT1G32928	ROT4	WT	57.8475	20.5781	39.2128	1.49056	0.409489	3.64006	0.000272578	0.00392295	up	-	-	7.826	7.259	4.776	2.458	2.598	2.183	AT1G49130
AT4G25810	ROT4	WT	95.8514	34.1707	65.011	1.49049	0.342024	4.35786	1.31e-05	0.000280657	up	Catalyzes xyloglucan endohydrolysis (XEH) and or endotransglycosylation (XET). Cleaves and religates xyloglucan polymers, an essential constituent of the primary cell wall, and thereby participates in cell wall construction of growing tissues	XTH23	3.944	6.647	5.084	1.67	1.854	2.191	AT1G15800
AT5G06320	ROT4	WT	1828.58	651.356	1239.97	1.48932	0.17458	8.53085	1.45e-17	2.51e-15	up	defense response to virus	NHL3	162.719	131.995	119.333	44.554	47.289	59.263	AT1G72900
AT1G66880	ROT4	WT	2056.97	735.203	1396.09	1.48445	0.25375	5.85005	4.91e-09	2.28e-07	up	serine threonine-protein kinase	-	36.4	37.028	18.705	9.269	10.677	13.776	AT5G44572
AT3G26170	ROT4	WT	812.174	291.06	551.617	1.4807	0.293591	5.04341	4.57e-07	1.38e-05	up	cytochrome P450	CYP71B19	41.434	35.375	20.327	7.71	14.734	13.182	AT3G03640
AT1G28190	ROT4	WT	174.683	62.6389	118.661	1.47983	0.307648	4.81015	1.51e-06	3.99e-05	up	Domain of unknown function (DUF4228)	-	13.704	9.589	7.548	3.072	3.768	4.492	AT1G67970
AT5G05440	ROT4	WT	299.921	107.644	203.783	1.47873	0.231215	6.39546	1.6e-10	9.64e-09	up	Abscisic acid receptor	PYL5	11.59	16.263	15.864	5.063	6.36	4.627	AT5G26280
AT5G21940	ROT4	WT	3135.41	1126.44	2130.93	1.47682	0.134567	10.9746	5.06e-28	3.09e-25	up	RNA binding	-	160.993	138.014	128.591	50.451	55.969	50.954	AT3G62950
AT1G71910	ROT4	WT	79.4009	28.565	53.9829	1.47609	0.495309	2.98014	0.00288112	0.027653	up	-	-	7.317	4.564	3.215	1.363	1.048	3.159	AT5G14930
AT3G55980	ROT4	WT	1186.64	427.699	807.168	1.4724	0.165398	8.90219	5.48e-19	1.08e-16	up	zinc finger	SZF1	42.639	35.103	36.048	12.294	13.327	16.391	AT2G36050
AT5G25470	ROT4	WT	40.352	14.5304	27.4412	1.47239	0.489227	3.00962	0.00261571	0.0256433	up	Belongs to the class I-like SAM-binding methyltransferase superfamily. C5-methyltransferase family	-	2.811	1.771	1.704	0.638	0.965	0.716	AT3G11580
AT2G32800	ROT4	WT	1429.4	515.904	972.652	1.47022	0.177394	8.28789	1.15e-16	1.66e-14	up	Protein kinase domain	LECRKS2	44.79	42.424	29.756	14.257	14.722	14.275	AT2G38470
AT4G37530	ROT4	WT	226.192	81.9977	154.095	1.4644	0.38135	3.84005	0.000123007	0.00197149	up	Removal of H(2)O(2), oxidation of toxic reductants, biosynthesis and degradation of lignin, suberization, auxin catabolism, response to environmental stresses such as wounding, pathogen attack and oxidative stress	PER51	15.157	13.654	7.431	2.404	6.616	4.414	AT5G61600
AT1G56120	ROT4	WT	1165.16	423.342	794.252	1.46079	0.24502	5.96192	2.49e-09	1.22e-07	up	Protein kinase domain	-	28.148	19.873	16.251	6.003	7.804	10.116	AT1G52040
AT1G58190	ROT4	WT	59.3857	21.555	40.4703	1.46045	0.479525	3.04561	0.0023221	0.0232557	up	LRR receptor-like serine threonine-protein kinase	AtRLP9	0.943	0.695	0.471	0.242	0.391	0.151	AT1G80920
AT2G30140	ROT4	WT	1095.96	398.741	747.352	1.45865	0.233743	6.24038	4.37e-10	2.44e-08	up	UDP-Glycosyltransferase	UGT87A2	60.838	48.226	30.563	16.732	16.618	18.725	AT2G28630
AT4G27450	ROT4	WT	609.2	222.232	415.716	1.45413	0.15909	9.14034	6.23e-20	1.41e-17	up	Stem-specific protein TSJT1-like	-	36.045	30.691	33.189	13.645	12.018	11.7	AT2G14560
AT5G13220	ROT4	WT	122.713	44.7239	83.7186	1.45405	0.298874	4.86508	1.14e-06	3.11e-05	up	jaz10, tify9, jas1 jaz10 (jasmonate-zim-domain protein 10)	JAZ10	4.511	4.057	3.855	2.002	1.462	1.18	AT1G07000
AT3G52450	ROT4	WT	49.0974	17.9598	33.5286	1.45208	0.430499	3.37302	0.000743481	0.0090168	up	Ubiquitin-protein ligase	PUB22	2.316	1.875	1.886	0.633	0.639	1.006	AT1G63750
AT4G01720	ROT4	WT	412.672	151.673	282.172	1.44416	0.279436	5.16813	2.36e-07	7.68e-06	up	transcription factor	WRKY47	21.122	14.984	11.31	4.312	7.119	6.415	AT4G23190
AT4G11910	ROT4	WT	78.5469	28.9024	53.7246	1.44339	0.478392	3.01716	0.00255155	0.0251083	up	Staygreen protein	SGR2	5.885	3.189	4.368	1.285	0.884	2.903	AT5G12420
AT3G63380	ROT4	WT	411.56	151.559	281.559	1.44084	0.322873	4.46255	8.1e-06	0.000183556	up	This magnesium-dependent enzyme catalyzes the hydrolysis of ATP coupled with the	ACA12	12.493	4.945	6.32	2.583	3.024	3.37	AT1G30040
AT4G23030	ROT4	WT	77.1169	28.4334	52.7751	1.44072	0.492423	2.92577	0.003436	0.0317635	up	Belongs to the multi antimicrobial extrusion (MATE) (TC 2.A.66.1) family	DTX49	3.477	4.351	1.672	0.672	1.864	1.044	AT2G02810
AT2G32190	ROT4	WT	44.0566	16.2648	30.1607	1.4393	0.454126	3.16939	0.00152761	0.0165435	up	Cysteine-rich TM module stress tolerance	-	3.721	3.451	2.868	0.855	1.489	1.448	AT4G18010
AT2G25735	ROT4	WT	270.813	99.9081	185.361	1.43891	0.251007	5.73253	9.89e-09	4.39e-07	up	-	-	18.434	12.838	16.828	5.149	5.378	7.654	AT1G16510
AT1G19020	ROT4	WT	187.795	69.3604	128.578	1.43832	0.346158	4.15511	3.25e-05	0.000621527	up	protection from non-homologous end joining at telomere	-	23.944	19.396	16.454	4.561	6.464	11.584	AT3G16460
AT3G22930	ROT4	WT	93.8344	34.792	64.3132	1.43318	0.346603	4.13492	3.55e-05	0.000671739	up	calmodulin-like protein	CML11	3.133	5.192	3.213	1.465	1.352	1.561	AT3G49940
AT5G49680	ROT4	WT	313.586	116.288	214.937	1.4319	0.297835	4.80769	1.53e-06	4.03e-05	up	RNA pol II promoter Fmp27 protein domain	KIP	3.205	2.99	2.247	0.955	0.695	1.559	AT3G19930
AT1G62300	ROT4	WT	422.103	156.515	289.309	1.43159	0.256457	5.58217	2.38e-08	9.91e-07	up	Transcription factor	WRKY6	17.038	12.387	11.367	3.593	6.02	5.873	AT4G35600
AT1G17060	ROT4	WT	49.3626	18.3386	33.8506	1.43051	0.506832	2.82246	0.00476575	0.0412258	up	cytochrome P450	CYP72C1	1.965	1.751	1.875	0.27	1.052	0.8	AT4G35985
AT1G74930	ROT4	WT	79.6212	29.5737	54.5974	1.42721	0.35956	3.96931	7.21e-05	0.00124178	up	transcription factor	ERF018	4.42	5.33	5.04	2.405	1.979	1.245	AT1G18890
AT3G20960	ROT4	WT	104.755	39.0456	71.9004	1.42496	0.42825	3.3274	0.00087661	0.0103704	up	cytochrome P450	CYP705A33	5.688	4.555	2.35	0.943	1.738	2.124	AT2G39980
AT1G72120	ROT4	WT	144.81	53.967	99.3887	1.42254	0.297233	4.78594	1.7e-06	4.47e-05	up	Protein NRT1 PTR FAMILY	NPF5.14	7.353	4.756	4.798	2.191	2.371	1.898	AT5G61440
AT3G59880	ROT4	WT	74.5616	27.9153	51.2384	1.4194	0.463498	3.06236	0.00219601	0.0221817	up	-	-	6.626	4.904	3.912	0.918	1.925	3.073	AT3G16720
AT1G53903	ROT4	WT	244.619	91.7271	168.173	1.41625	0.221853	6.38374	1.73e-10	1.03e-08	up	zinc-finger of the FCS-type, C2-C2	FLZ17	19.504	20.595	22.548	6.981	7.396	9.671	AT1G07135
AT5G64260	ROT4	WT	1989.84	746.77	1368.3	1.41412	0.152234	9.28913	1.56e-20	3.65e-18	up	exordium like	EXL2	76.41	99.368	88.307	30.876	38.221	32.307	AT5G39785
AT3G06070	ROT4	WT	850.439	319.212	584.825	1.41385	0.151173	9.35254	8.56e-21	2.15e-18	up	-	-	50.805	61.587	55.74	23.438	19.299	21.904	AT5G42460
AT1G53885	ROT4	WT	248.562	93.4229	170.993	1.41287	0.224544	6.29215	3.13e-10	1.78e-08	up	zinc-finger of the FCS-type, C2-C2	FLZ17	19.591	20.756	23.311	7.156	7.396	9.942	AT1G69840
AT1G10070	ROT4	WT	145.655	54.8268	100.241	1.41106	0.444841	3.17206	0.0015136	0.0164307	up	Belongs to the class-IV pyridoxal-phosphate-dependent aminotransferase family	BCAT2	7.662	6.905	4.069	0.916	2.641	3.615	AT5G58120
AT5G54710	ROT4	WT	1367.57	514.865	941.216	1.40939	0.241715	5.83078	5.52e-09	2.53e-07	up	-	-	58.47	55.82	28.842	17.701	18.292	19.221	AT5G48540
AT2G30250	ROT4	WT	1030.62	388.282	709.453	1.40861	0.231307	6.08979	1.13e-09	5.9e-08	up	transcription factor	WRKY25	52.611	45.573	31.901	12.913	16.589	20.686	AT5G46500
AT3G22060	ROT4	WT	356.733	135.271	246.002	1.3992	0.239363	5.84551	5.05e-09	2.34e-07	up	Cysteine-rich repeat secretory protein	CRRSP38	27.312	23.727	18.807	7.077	11.114	8.92	AT1G17600
AT1G65845	ROT4	WT	402.369	152.724	277.546	1.39827	0.283195	4.93746	7.91e-07	2.27e-05	up	-	-	47.316	39.518	29.243	10.035	14.691	20.38	AT1G49050
AT3G25020	ROT4	WT	928.726	352.673	640.699	1.39719	0.281454	4.9642	6.9e-07	2.03e-05	up	-	-	26.443	26.908	13.371	6.099	9.885	9.945	AT2G13790
AT3G09490	ROT4	WT	140.249	53.5489	96.8989	1.38969	0.322362	4.31095	1.63e-05	0.000338424	up	chloroplast lumen common family protein	-	10.047	7.337	6.408	2.604	2.511	4.196	AT5G54610
AT3G15760	ROT4	WT	201.311	76.8956	139.103	1.38862	0.329142	4.21892	2.45e-05	0.000485468	up	-	-	20.617	13.52	10.513	5.222	4.429	7.839	AT3G12830
AT1G56540	ROT4	WT	199.639	76.3228	137.981	1.38733	0.284172	4.88202	1.05e-06	2.88e-05	up	Disease resistance protein	-	4.783	4.667	2.701	1.619	1.465	1.676	AT3G51430
AT5G67300	ROT4	WT	1632.01	628.381	1130.19	1.37723	0.242305	5.68387	1.32e-08	5.7e-07	up	Transcription factor	MYB44	38.502	84.401	61.798	22.722	23.507	26.485	AT4G39890
AT3G26840	ROT4	WT	592.155	228.044	410.099	1.37696	0.262679	5.24198	1.59e-07	5.46e-06	up	Esterase lipase thioesterase family protein	-	24.543	19.482	13.524	6.299	6.455	9.957	AT4G34150
AT2G23810	ROT4	WT	1961.93	756.604	1359.27	1.37468	0.175329	7.84058	4.48e-15	5.37e-13	up	Belongs to the tetraspanin (TM4SF) family	TET8	130.401	106.151	96.886	43.583	36.663	51.564	AT1G80120
AT4G01750	ROT4	WT	320.225	123.863	222.044	1.37079	0.311727	4.39739	1.1e-05	0.000240283	up	BEST Arabidopsis thaliana protein match is RGXT1 (rhamnogalacturonan xylosyltransferase 1)	RGXT2	17.509	17.612	8.365	4.352	6.774	6.091	AT1G09070
AT2G15080	ROT4	WT	1056.85	408.739	732.795	1.37072	0.299813	4.57192	4.83e-06	0.000114043	up	Receptor-like protein 12	AtRLP19	27.64	20.287	15.359	4.637	9.79	10.622	AT1G69900
AT5G25190	ROT4	WT	167.267	64.6756	115.971	1.37058	0.277276	4.94303	7.69e-07	2.22e-05	up	ethylene-responsive	ERF003	11.684	14.314	10.158	5.082	5.647	3.585	AT1G21250
AT3G29035	ROT4	WT	154.921	60.1118	107.516	1.36612	0.43387	3.14869	0.00164006	0.017564	up	(NAC) domain-containing protein	NAC59	11.657	6.023	6.529	1.334	4.521	3.757	AT2G17120
AT3G48080	ROT4	WT	525.586	204.074	364.83	1.36482	0.261475	5.21969	1.79e-07	6.07e-06	up	lipase class 3 family protein disease resistance protein-related	EDS1B	20.816	13.65	11.242	5.579	5.09	7.53	AT5G26731
AT5G67190	ROT4	WT	258.437	100.431	179.434	1.36347	0.258595	5.2726	1.35e-07	4.7e-06	up	Transcription factor	ERF010	18.992	13.739	13.941	4.805	7.769	5.997	AT1G53790
AT2G41410	ROT4	WT	3062.19	1192.9	2127.55	1.36026	0.197377	6.89167	5.51e-12	4.19e-10	up	calcium-binding protein CML35	CML35	186.961	204.571	140.912	54.459	73.839	83.964	AT2G23100
AT5G63160	ROT4	WT	443.62	174.111	308.866	1.34864	0.249877	5.3972	6.77e-08	2.55e-06	up	BTB POZ and TAZ domain-containing protein	BT1	20.868	12.391	11.826	6.139	6.369	5.64	AT1G60730
AT1G70700	ROT4	WT	2539.38	998.394	1768.88	1.34688	0.142105	9.47805	2.59e-21	6.78e-19	up	TIFY	JAZ9	110.216	110.246	86.711	38.593	42.724	42.364	AT3G16030
AT5G66630	ROT4	WT	252.689	99.4636	176.076	1.34615	0.346608	3.88379	0.000102841	0.0016906	up	DA1-related	DAR5	8.633	9.445	5.418	1.648	3.933	3.873	AT5G62020
AT1G76970	ROT4	WT	857.462	337.654	597.558	1.34495	0.213355	6.30379	2.9e-10	1.66e-08	up	Target of Myb protein	TOL4	27.355	31.403	18.924	9.17	10.093	12.056	AT2G27310
AT1G69520	ROT4	WT	137.122	54.02	95.5708	1.34422	0.258467	5.20076	1.98e-07	6.61e-06	up	Hypothetical methyltransferase	-	10.285	11.072	8.916	3.988	4.251	3.974	AT1G22890
AT1G32700	ROT4	WT	1271.63	501.101	886.367	1.34358	0.221616	6.06267	1.34e-09	6.89e-08	up	PLATZ transcription factor	-	73.904	53.547	46.2	17.795	25.897	26.392	AT2G45170
AT4G37520	ROT4	WT	693.016	273.513	483.264	1.34136	0.321922	4.16672	3.09e-05	0.000596317	up	Removal of H(2)O(2), oxidation of toxic reductants, biosynthesis and degradation of lignin, suberization, auxin catabolism, response to environmental stresses such as wounding, pathogen attack and oxidative stress	PER50	46.548	43.125	22.658	10.281	22.419	12.652	AT1G01140
AT4G33050	ROT4	WT	2625.64	1036.99	1831.32	1.34037	0.221437	6.05304	1.42e-09	7.29e-08	up	Short calmodulin-binding motif containing conserved Ile and Gln residues.	EDA39	100.485	81.39	62.625	26.392	29.768	42.763	AT3G44320
AT2G44840	ROT4	WT	53.6874	21.2282	37.4578	1.33845	0.448786	2.98237	0.00286025	0.0275473	up	Transcription factor	ERF13	3.769	4.45	2.602	1.923	0.901	1.565	AT2G23680
AT1G24147	ROT4	WT	1313	521.72	917.361	1.33158	0.216202	6.15898	7.32e-10	3.94e-08	up	-	-	135.708	96.229	83.407	34.986	42.821	50.578	AT2G42870
AT4G17245	ROT4	WT	516.41	205.409	360.91	1.32896	0.229043	5.80224	6.54e-09	2.97e-07	up	zinc finger	-	65.312	50.52	59.314	30.532	23.92	17.009	AT3G53230
AT5G52810	ROT4	WT	701.245	279.163	490.204	1.32846	0.206201	6.44257	1.17e-10	7.24e-09	up	Ornithine cyclodeaminase/mu-crystallin family	SARD4	49.556	36.158	30.173	15.841	16.04	15.415	AT5G49450
AT5G60900	ROT4	WT	1569.92	625.728	1097.82	1.3272	0.252056	5.26552	1.4e-07	4.84e-06	up	-	-	53.283	40.608	28.56	13.224	14.765	22.02	AT5G20400
AT3G13080	ROT4	WT	2315.64	923.337	1619.49	1.32671	0.215553	6.1549	7.51e-10	4.03e-08	up	ATPase activity, coupled to transmembrane movement of substances	ABCC3	32.389	35.714	24.219	9.24	12.64	15.79	AT4G20830
AT1G52200	ROT4	WT	414.091	165.105	289.598	1.32657	0.300768	4.41061	1.03e-05	0.00022716	up	Protein PLANT CADMIUM RESISTANCE	PCR8	24.774	12.592	14.207	5.144	6.949	8.983	AT3G11840
AT1G17147	ROT4	WT	100.09	40.0177	70.0539	1.32275	0.380527	3.47609	0.000508772	0.00658455	up	VQ motif	VQ1	10.747	5.877	6.949	2.572	2.595	4.496	AT3G46600
AT5G38710	ROT4	WT	158.256	63.2403	110.748	1.32261	0.334237	3.95712	7.59e-05	0.00129711	up	Converts proline to delta-1-pyrroline-5-carboxylate	POX2	8.229	4.21	4.706	1.886	2.761	2.375	AT1G71040
AT2G39400	ROT4	WT	735.684	294.273	514.979	1.32154	0.225518	5.86	4.63e-09	2.17e-07	up	Caffeoylshikimate esterase-like	-	47.526	31.502	30.352	13.95	18.015	12.872	AT1G76980
AT2G26400	ROT4	WT	510.541	204.469	357.505	1.32038	0.386054	3.42019	0.000625772	0.00776934	up	Catalyzes the formation of formate and 2-keto-4- methylthiobutyrate (KMTB) from 1,2-dihydroxy-3-keto-5- methylthiopentene (DHK-MTPene)	ARD	38.001	24.131	40.045	12.286	5.991	23.682	AT3G09405
AT2G28110	ROT4	WT	62.3273	24.9741	43.6507	1.31834	0.389559	3.38418	0.000713911	0.00873337	up	Exostosin family	IRX7	3.022	2.31	2.147	1.187	0.743	1.144	AT3G15770
AT1G56150	ROT4	WT	524.997	210.884	367.94	1.31642	0.226331	5.81634	6.01e-09	2.75e-07	up	Auxin-induced protein	SAUR71	54.2	45.308	45.449	15.44	17.667	26.522	AT1G14250
AT2G43620	ROT4	WT	200.269	80.8358	140.552	1.30935	0.405206	3.23132	0.00123218	0.0138012	up	Endochitinase	-	12.928	15.709	9.439	2.786	9.085	3.825	AT5G27920
AT5G39610	ROT4	WT	119.719	48.383	84.0508	1.30839	0.438776	2.98192	0.00286446	0.0275654	up	(NAC) domain-containing protein	NAC92	7.732	4.853	7.867	1.457	2.116	4.888	AT1G76590
AT3G52480	ROT4	WT	148.751	60.038	104.394	1.30818	0.344198	3.80068	0.000144302	0.00225286	up	-	-	12.148	9.082	5.178	3.756	3.911	3.262	AT4G25835
AT4G16000	ROT4	WT	137.367	55.4859	96.4263	1.30732	0.30349	4.30763	1.65e-05	0.000341847	up	-	-	12.539	7.433	9.968	3.495	4.276	4.621	AT4G21390
AT1G02390	ROT4	WT	76.852	31.0921	53.9721	1.30611	0.332809	3.9245	8.69e-05	0.00145483	up	glycerol-3-phosphate acyltransferase	GPAT2	2.942	2.934	2.435	1.143	1.004	1.298	AT5G08790
AT2G26190	ROT4	WT	2589.17	1048.24	1818.71	1.3046	0.188531	6.91984	4.52e-12	3.46e-10	up	Short calmodulin-binding motif containing conserved Ile and Gln residues.	IQM4	87.961	81.617	56.741	28.432	29.257	36.177	AT3G25610
AT3G61280	ROT4	WT	1919.01	777.565	1348.29	1.30348	0.275371	4.73354	2.21e-06	5.65e-05	up	Lipopolysaccharide-modifying protein (InterPro IPR006598), Protein of	-	87.061	70.886	48.932	18.422	27.49	39.912	AT2G26440
AT1G07620	ROT4	WT	158.002	64.2822	111.142	1.29781	0.300772	4.31492	1.6e-05	0.000333401	up	GTP-binding protein Obg CgtA (InterPro IPR014100)	ATOBGM	6.634	5.612	3.714	1.86	2.329	2.462	AT4G35770
AT4G01010	ROT4	WT	372.626	151.912	262.269	1.29519	0.310325	4.17367	3e-05	0.000581472	up	cyclic nucleotide-gated ion channel 13	CNGC13	11.471	12.355	5.954	2.915	4.233	5.277	AT2G46430
AT3G47090	ROT4	WT	168.106	68.5395	118.323	1.295	0.33853	3.82535	0.000130587	0.00207231	up	Belongs to the protein kinase superfamily. Ser Thr protein kinase family	-	4.923	3.409	2.667	1.116	1.352	2.127	AT5G53550
AT3G19010	ROT4	WT	1881.62	767.319	1324.47	1.29411	0.218092	5.9338	2.96e-09	1.44e-07	up	Flavonol synthase flavanone	-	124.198	85.839	75.411	31.882	40.052	47.335	AT4G35110
AT4G27860	ROT4	WT	435.858	178.164	307.011	1.29065	0.316463	4.07837	4.54e-05	0.000839776	up	Membrane protein of ER	-	17.072	17.359	6.836	6.295	5.114	5.885	AT4G09460
AT3G47780	ROT4	WT	204.535	83.6502	144.092	1.29053	0.260651	4.9512	7.38e-07	2.15e-05	up	ABC transporter A family member	ABCA7	5.277	4.399	4.3	1.747	1.551	2.558
AT4G12720	ROT4	WT	2129.65	871.145	1500.4	1.28987	0.1925	6.70063	2.08e-11	1.42e-09	up	Nudix hydrolase	AtNUDT7	75.126	91.292	58.425	26.765	30.597	36.775
AT5G18470	ROT4	WT	110.046	45.0319	77.5389	1.28959	0.341437	3.77694	0.000158768	0.00244534	up	G-type lectin S-receptor-like serine threonine-protein kinase	-	6.957	5.565	3.779	1.819	2.345	2.669
AT4G27280	ROT4	WT	382.771	156.89	269.83	1.28786	0.334556	3.84946	0.000118377	0.00190831	up	Calcium-binding protein PBP1-like	KRP1	16.557	32.708	21.963	7.537	7.029	15.284
AT5G13210	ROT4	WT	115.035	47.1554	81.0954	1.28748	0.381447	3.37526	0.000737452	0.00896148	up	conserved protein UCP015417, vWA (InterPro IPR011205), von Willebrand factor, type A (InterPro IPR002035)	-	3.847	2.994	1.885	0.957	0.966	1.742
AT4G37370	ROT4	WT	268.196	109.994	189.095	1.28608	0.369938	3.47647	0.000508067	0.00658007	up	Belongs to the cytochrome P450 family	CYP81D8	17.215	9.486	6.845	3.203	4.266	6.635
AT5G39050	ROT4	WT	858.656	352.156	605.406	1.28543	0.179665	7.15457	8.39e-13	7.15e-11	up	Phenolic glucoside malonyltransferase	PMAT1	38.381	29.488	26.611	13.96	13.441	12.322
AT1G24530	ROT4	WT	216.427	88.8809	152.654	1.28447	0.264513	4.85597	1.2e-06	3.25e-05	up	Transducin family protein WD-40 repeat family	-	7.348	8.315	7.726	2.504	4.458	2.86
AT5G24210	ROT4	WT	3596.28	1477	2536.64	1.28375	0.201793	6.36173	1.99e-10	1.18e-08	up	GDSL esterase lipase	-	195.492	118.017	118.449	58.573	61.826	61.516
AT1G68440	ROT4	WT	544.787	224.075	384.431	1.28238	0.252697	5.07478	3.88e-07	1.2e-05	up	-	-	24.807	27.432	18.478	6.592	11.337	11.822
AT3G28340	ROT4	WT	200.463	82.4803	141.472	1.28163	0.232772	5.50593	3.67e-08	1.47e-06	up	Belongs to the glycosyltransferase 8 family	GATL10	9.518	9.073	7.259	3.297	3.726	3.87
AT2G44500	ROT4	WT	572.56	235.861	404.21	1.28029	0.273053	4.68878	2.75e-06	6.84e-05	up	GDP-fucose protein O-fucosyltransferase	OFUT20	12.391	25.614	14.487	6.053	7.807	8.241
AT5G19190	ROT4	WT	633.89	261.708	447.799	1.27668	0.269445	4.73817	2.16e-06	5.54e-05	up	-	-	21.428	42.532	39.667	16.19	10.89	16.711
AT4G22755	ROT4	WT	598.383	247.024	422.703	1.27638	0.154236	8.27555	1.28e-16	1.82e-14	up	Belongs to the	SMO1-3	37.013	39.1	36.971	15.585	17.739	14.475
AT5G07770	ROT4	WT	985.103	406.887	695.995	1.27594	0.264682	4.82065	1.43e-06	3.8e-05	up	Belongs to the formin-like family	-	24.515	26.225	14.045	6.411	10.472	10.495
AT3G63010	ROT4	WT	202.078	83.492	142.785	1.2757	0.368773	3.45932	0.000541538	0.00692541	up	Gibberellin receptor	GID1B	9.726	6.836	5.645	1.537	4.199	3.65
AT4G33300	ROT4	WT	3568.77	1474.84	2521.81	1.27492	0.191879	6.64439	3.04e-11	2.02e-09	up	Belongs to the disease resistance NB-LRR family	ADR1-L1	76.201	69.222	46.581	24.399	26.523	30.363
AT2G32210	ROT4	WT	50.5715	20.9295	35.7505	1.2742	0.445712	2.8588	0.00425251	0.0375375	up	Cysteine-rich TM module stress tolerance	-	4.533	6.581	3.55	2.37	1.495	2.353
AT1G77510	ROT4	WT	3320.62	1373.82	2347.22	1.27328	0.196214	6.48924	8.63e-11	5.52e-09	up	protein disulfide isomerase-like	PDIL1-2	140.429	160.124	93.959	54.459	62.053	50.618
AT2G18000	ROT4	WT	56.0464	23.1643	39.6053	1.27138	0.420089	3.02646	0.00247439	0.0245203	up	Transcription initiation factor TFIID subunit	TAF14	3.811	3.004	3.648	2.037	1.477	0.923
AT1G76040	ROT4	WT	727.259	302.078	514.669	1.26792	0.31451	4.03141	5.54e-05	0.000992524	up	calcium-dependent protein kinase	CPK29	22.689	30.253	11.602	6.501	10.831	10.085
AT4G26060	ROT4	WT	328.55	136.506	232.528	1.26761	0.236255	5.36543	8.08e-08	2.99e-06	up	ribosomal protein	-	29.133	23.302	20.626	8.342	9.947	12.803
AT2G04430	ROT4	WT	255.548	106.267	180.907	1.26723	0.23651	5.35805	8.41e-08	3.08e-06	up	Nudix hydrolase	NUDT5	10.648	13.39	9.455	3.885	5.001	5.365
AT5G44820	ROT4	WT	332.646	138.368	235.507	1.26595	0.291233	4.34686	1.38e-05	0.000293726	up	Nucleotide-diphospho-sugar transferase	-	23.658	18.296	13.763	5.142	8.819	9.764
AT5G13200	ROT4	WT	671.195	279.245	475.22	1.26544	0.266876	4.74167	2.12e-06	5.45e-05	up	domain in glucosyltransferases, myotubularins and other putative membrane-associated proteins	-	44.554	35.423	22.906	11.137	14.349	18.359
AT1G57990	ROT4	WT	1105.27	459.999	782.634	1.26502	0.143941	8.78848	1.52e-18	2.86e-16	up	purine permease	PUP18	39.574	48.474	45.44	19.42	17.144	20.327
AT5G41160	ROT4	WT	57.7638	24.0396	40.9017	1.26494	0.418935	3.01941	0.00253265	0.0249856	up	Member of a family of proteins related to PUP1, a purine transporter. May be involved in the transport of purine and purine derivatives such as cytokinins, across the plasma membrane	ATPUP12	4.949	3.55	2.698	1.256	1.668	1.849
AT3G11402	ROT4	WT	135.454	56.4302	95.9423	1.26406	0.257133	4.91599	8.83e-07	2.5e-05	up	C1 domain	-	4.082	4.47	3.675	1.6	1.831	1.784
AT5G41740	ROT4	WT	822.429	343.412	582.92	1.26034	0.22748	5.54043	3.02e-08	1.24e-06	up	Disease resistance protein	-	18.559	16.479	12.842	5.042	6.709	8.717
AT1G52000	ROT4	WT	2484.46	1037.57	1761.01	1.25996	0.233397	5.39833	6.73e-08	2.55e-06	up	Jacalin-related lectin	JAL5	57.802	92.545	54.933	21.58	31.878	34.183
AT3G48090	ROT4	WT	2031.29	848.334	1439.81	1.25985	0.228069	5.52398	3.31e-08	1.35e-06	up	lipase class 3 family protein disease resistance protein-related	EDS1	63.747	75.575	39.296	23.614	22.827	29.951
AT1G09560	ROT4	WT	1307.41	546.061	926.738	1.25952	0.183445	6.86592	6.61e-12	4.94e-10	up	germin-like protein	GLP4	95.048	82.455	61.365	32.272	36.835	33.103
AT1G71030	ROT4	WT	520.688	217.571	369.129	1.2582	0.2914	4.31778	1.58e-05	0.000329479	up	Myb-like DNA-binding domain	ATMYBL2	39.914	19.982	23.687	12.549	14.762	8.514
AT1G76650	ROT4	WT	69.4637	29.0882	49.2759	1.25809	0.391855	3.2106	0.00132458	0.0146568	up	calcium ion binding	CML38	3.61	6.341	5.758	2.233	1.709	2.791
AT5G07100	ROT4	WT	166.032	69.4825	117.757	1.25693	0.341851	3.67682	0.000236162	0.00344883	up	transcription factor	WRKY26	10.454	6.599	6.549	2.037	4.356	3.718
AT1G23140	ROT4	WT	124.456	52.1416	88.2987	1.25581	0.302708	4.14858	3.35e-05	0.000636181	up	ADP-ribosylation factor GTPase-activating protein	CAR8	11.039	9.652	12.42	3.355	5.764	5.072
AT3G59700	ROT4	WT	124.446	52.1835	88.3148	1.25472	0.327572	3.83036	0.000127955	0.00203938	up	-	-	5.031	4.231	3.004	1.446	1.526	2.298
AT2G46270	ROT4	WT	176.084	73.9608	125.022	1.25255	0.301778	4.15056	3.32e-05	0.000631375	up	Disordered region downstream of MFMR	GBF3	7.926	6.842	5.539	1.927	3.015	3.788
AT2G23320	ROT4	WT	1078.08	454.47	766.275	1.24621	0.184655	6.74885	1.49e-11	1.06e-09	up	WRKY transcription factor 15	WRKY15	74.789	64.799	48.636	26.434	25.529	29.352
AT4G00955	ROT4	WT	267.112	112.792	189.952	1.24432	0.284044	4.38072	1.18e-05	0.000255752	up	Wall-associated receptor kinase-like 14	-	15.835	13.913	8.857	4.14	6.067	6.483
AT3G25600	ROT4	WT	375.372	158.759	267.066	1.24263	0.254433	4.88391	1.04e-06	2.86e-05	up	EF-hand domain	CML16	22.204	26.65	21.803	7.888	8.347	14.347
AT5G01640	ROT4	WT	58.2777	24.6228	41.4503	1.24182	0.377137	3.29275	0.000992116	0.0115064	up	May be involved in both secretory and endocytic intracellular trafficking in the endosomal prevacuolar compartments	PRA1B5	4.6	3.885	3.275	1.789	1.736	1.568
AT5G61250	ROT4	WT	329.096	139.32	234.208	1.24014	0.294423	4.21211	2.53e-05	0.000497652	up	Heparanase-like protein	AtGUS1	15.37	12.329	6.941	4.201	5.615	5.207
AT5G47070	ROT4	WT	805.128	342.151	573.64	1.23471	0.16048	7.69389	1.43e-14	1.58e-12	up	belongs to the protein kinase superfamily	PBL19	32.038	32.162	24.923	12.791	12.525	13.483
AT3G54960	ROT4	WT	1568.11	666.704	1117.41	1.23413	0.194881	6.33275	2.41e-10	1.4e-08	up	Protein disulfide isomerase-like 1-3	PDIL1-3	54.098	65.032	39.692	20.155	24.757	24.2
AT4G05070	ROT4	WT	1158.55	495.031	826.788	1.22689	0.289688	4.23522	2.28e-05	0.000453999	up	Wound-induced protein	-	208.57	131.64	148.65	49.091	55.775	109.148
AT3G05200	ROT4	WT	702.225	300.238	501.232	1.22579	0.206398	5.93899	2.87e-09	1.4e-07	up	Zinc finger (C3HC4-type RING finger) family protein	ATL6	34.406	26.676	22.147	10.389	13.459	12.603
AT4G29780	ROT4	WT	247.949	106.391	177.17	1.22142	0.20618	5.92404	3.14e-09	1.51e-07	up	nuclease HARBI1	-	6.756	8.252	7.292	3.033	3.586	3.173
AT3G49120	ROT4	WT	8388.73	3598.31	5993.52	1.22116	0.247486	4.93425	8.05e-07	2.3e-05	up	Belongs to the peroxidase family. Classical plant (class III) peroxidase subfamily	PER34	511.471	464.987	259.063	134.707	198.442	209.439
AT1G51270	ROT4	WT	797.905	342.279	570.092	1.22114	0.266601	4.58041	4.64e-06	0.000110227	up	Vesicle-associated protein	-	25.108	16.976	13.693	5.653	9.217	9.635
AT5G47130	ROT4	WT	54.3476	23.3206	38.8341	1.22046	0.443365	2.75272	0.00591023	0.0490635	up	Belongs to the BI1 family	-	3.955	3.261	2.811	1.007	2.222	1.173
AT1G72920	ROT4	WT	213.04	91.5878	152.314	1.219	0.286188	4.25944	2.05e-05	0.000411529	up	TMV resistance protein N-like	-	14.916	13.778	10.556	4.334	5.007	7.937
AT2G15042	ROT4	WT	910.547	391.658	651.103	1.21739	0.218924	5.5608	2.69e-08	1.11e-06	up	Receptor-like protein 12	-	47.462	39.474	31.32	13.597	16.891	21.606
AT1G78290	ROT4	WT	590.235	253.978	422.106	1.21705	0.284311	4.28069	1.86e-05	0.000378875	up	belongs to the protein kinase superfamily	SRK2C	27.766	28.217	14.867	7.53	10.198	13.479
AT1G49130	ROT4	WT	732.167	314.906	523.537	1.21657	0.164112	7.41303	1.23e-13	1.2e-11	up	zinc finger	-	29.373	27.209	29.569	14.719	12.666	10.593
AT1G15800	ROT4	WT	185.196	79.7341	132.465	1.21611	0.246347	4.93659	7.95e-07	2.28e-05	up	BEST Arabidopsis thaliana protein match is	-	11.64	11.611	8.599	4.221	5.205	4.615
AT1G72900	ROT4	WT	805.084	347.268	576.176	1.21323	0.207097	5.85826	4.68e-09	2.19e-07	up	TMV resistance protein N-like	-	53.337	42.45	34.975	16.729	17.94	23.122
AT5G05460	ROT4	WT	490.835	212.256	351.545	1.21012	0.228338	5.29967	1.16e-07	4.09e-06	up	Glycosyl hydrolase family 85	ENGASE1	16.071	15.049	13.137	4.641	6.637	8.309
AT5G06300	ROT4	WT	97.8226	42.3266	70.0746	1.2096	0.377413	3.20498	0.00135072	0.014901	up	Cytokinin-activating enzyme working in the direct activation pathway. Phosphoribohydrolase that converts inactive cytokinin nucleotides to the biologically active free-base forms	LOG7	6.212	6.316	4.652	1.497	3.684	2.418
AT5G44572	ROT4	WT	100.009	43.2518	71.6306	1.20932	0.307261	3.93581	8.29e-05	0.00140208	up	-	-	6.319	5.604	4.371	2.167	2.634	2.417
AT3G03640	ROT4	WT	978.202	424.46	701.331	1.20467	0.213838	5.63355	1.77e-08	7.5e-07	up	Belongs to the glycosyl hydrolase 1 family	BGLU25	43.734	51.309	29.281	19.36	16.081	19.828
AT5G60680	ROT4	WT	905.167	394.063	649.615	1.20005	0.170036	7.05766	1.69e-12	1.37e-10	up	Senescence regulator	-	52.42	57.529	46.847	19.893	27.218	22.744
AT1G67970	ROT4	WT	648.664	283.41	466.037	1.19512	0.237181	5.03887	4.68e-07	1.41e-05	up	heat shock factor	HSFA8	31.326	31.568	21.728	9.606	11.8	16.443
AT5G42440	ROT4	WT	256.762	112.194	184.478	1.19455	0.272792	4.37897	1.19e-05	0.000257199	up	belongs to the protein kinase superfamily	-	14.063	12.748	7.532	4.607	5.568	5.197
AT5G26280	ROT4	WT	95.629	41.785	68.707	1.19311	0.430807	2.76947	0.00561471	0.0470797	up	BEST Arabidopsis thaliana protein match is TRAF-like family protein (TAIR	-	7.601	4.717	2.399	2.469	2.226	1.905
AT3G62950	ROT4	WT	202.757	88.5994	145.678	1.19281	0.253658	4.70243	2.57e-06	6.44e-05	up	glutaredoxin family	GRXC11	20.305	14.248	18.048	8.582	8.748	6.232
AT5G14930	ROT4	WT	880.905	385.712	633.309	1.19154	0.19808	6.01544	1.79e-09	9.1e-08	up	sag101 sag101 (senescence-associated gene 101)	SAG101	34.05	33.736	21.919	13.609	12.329	14.311
AT1G22500	ROT4	WT	62.49	27.3853	44.9377	1.1905	0.416529	2.85813	0.0042614	0.037591	up	Zinc finger (C3HC4-type RING finger) family protein	ATL15	4.175	3.674	1.98	1.395	1.353	1.667
AT2G36050	ROT4	WT	308.282	135.134	221.708	1.1893	0.225678	5.26991	1.36e-07	4.75e-06	up	negative regulation of transcription, DNA-templated	OFP15	14.78	14.786	18.294	8.835	5.551	7.123
AT3G11580	ROT4	WT	184.937	81.1102	133.024	1.18915	0.240484	4.94483	7.62e-07	2.2e-05	up	B3 domain-containing protein	-	4.86	4.408	5.415	2.246	1.802	2.55
AT2G38470	ROT4	WT	984.192	432.004	708.098	1.18811	0.245211	4.84527	1.26e-06	3.4e-05	up	transcription factor	WRKY33	45.434	35.689	27.644	12.1	15.327	21.473
AT1G22190	ROT4	WT	776.803	341.094	558.949	1.18788	0.197415	6.01718	1.77e-09	9.03e-08	up	transcription factor	RAP2-13	27.311	44.202	35.42	15.045	17.449	15.534
AT5G61600	ROT4	WT	344.955	151.582	248.268	1.18742	0.304565	3.89873	9.67e-05	0.00160105	up	DNA-binding domain in plant proteins such as APETALA2 and EREBPs	ERF104	18.121	21.291	16.305	5.559	6.552	12.94
AT5G49360	ROT4	WT	1245.21	547.146	896.178	1.18618	0.197292	6.01229	1.83e-09	9.23e-08	up	at5g49360 (e 0.0) bxl1, atbxl1 bxl1 (beta-xylosidase 1)	BXL1	31.434	36.403	28.828	17.008	16.013	10.493
AT5G43190	ROT4	WT	478.491	210.43	344.46	1.18545	0.215835	5.49238	3.97e-08	1.58e-06	up	F-box kelch-repeat protein	-	24.098	21.744	15.668	7.934	9.376	10.396
AT1G18570	ROT4	WT	750.736	330.717	540.727	1.1831	0.285383	4.14567	3.39e-05	0.000643663	up	Transcription factor	MYB51	37.475	34.602	22.214	8.908	14.086	19.517
AT1G52040	ROT4	WT	2120.64	934.171	1527.4	1.18295	0.178803	6.61593	3.69e-11	2.42e-09	up	carbohydrate binding	MBP1	82.678	114.913	74.212	37.807	43.387	41.329
AT1G80920	ROT4	WT	3253.46	1435.43	2344.44	1.18052	0.189961	6.21455	5.15e-10	2.82e-08	up	Chaperone protein dnaJ 8	ATJ8	286.03	213.92	217.795	82.84	120.397	121.025
AT2G28630	ROT4	WT	847.286	374.94	611.113	1.1757	0.172852	6.80179	1.03e-11	7.48e-10	up	3-ketoacyl-coa synthase	KCS12	28.335	25.764	23.29	14.137	10.242	10.74
AT5G61590	ROT4	WT	2071.18	917.084	1494.13	1.17561	0.176817	6.64877	2.96e-11	1.98e-09	up	transcription factor	ERF107	113.987	127.642	128.35	44.674	52.933	70.036
AT2G14560	ROT4	WT	11017.6	4878.15	7947.87	1.17541	0.229582	5.11976	3.06e-07	9.74e-06	up	LURP-one-related	LURP1	482.115	285.884	337.873	132.065	150.557	219.19
AT1G07000	ROT4	WT	1168.32	517.794	843.057	1.1741	0.192844	6.08834	1.14e-09	5.94e-08	up	exocyst complex component	ATEXO70B2	45.41	40.504	29.167	15.685	16.91	19.655
AT1G14370	ROT4	WT	474.218	210.286	342.252	1.17372	0.278777	4.21023	2.55e-05	0.000501282	up	belongs to the protein kinase superfamily	PBL2	23.074	21.519	13.567	5.855	9.409	11.132
AT1G63750	ROT4	WT	500.306	221.989	361.147	1.17268	0.199159	5.8882	3.9e-09	1.85e-07	up	-	-	9.625	8.64	7.011	3.221	3.893	4.371
AT3G50140	ROT4	WT	114.684	51.0029	82.8432	1.17022	0.307594	3.80443	0.00014213	0.00222663	up	BEST Arabidopsis thaliana protein match is Plant protein of	-	3.591	4.811	2.816	1.666	1.681	1.76
AT4G23190	ROT4	WT	308.764	137.445	223.104	1.16809	0.229749	5.0842	3.69e-07	1.15e-05	up	Cysteine-rich receptor-like protein kinase	CRK11	10.672	9.144	7.543	3.324	4.359	4.788
AT5G12420	ROT4	WT	164.244	73.1882	118.716	1.1674	0.41934	2.7839	0.00537095	0.045358	up	O-acyltransferase (WSD1-like)	-	7.13	6.904	4.882	1.06	3.407	4.148
AT1G30040	ROT4	WT	151.132	67.3939	109.263	1.16575	0.315846	3.6909	0.000223466	0.00328965	up	Belongs to the iron ascorbate-dependent oxidoreductase family	GA2OX2	3.843	6.475	3.928	2.696	1.651	2.161
AT2G02810	ROT4	WT	1057.35	471.763	764.557	1.16457	0.151801	7.67167	1.7e-14	1.85e-12	up	UDP-galactose UDP-glucose transporter	UTR1	58.324	67.336	50.44	26.219	27.312	26.921
AT4G18010	ROT4	WT	605.399	270.369	437.884	1.16312	0.208542	5.57738	2.44e-08	1.02e-06	up	Inositol polyphosphate phosphatase, catalytic domain homologues	IP5P2	19.703	16.292	14.74	5.944	9.082	8.169
AT1G16510	ROT4	WT	184.376	82.2971	133.336	1.16232	0.252674	4.60007	4.22e-06	0.000101501	up	Auxin responsive protein	SAUR41	19.069	12.819	15.498	7.452	7.783	6.447
AT3G16460	ROT4	WT	743.333	332.416	537.875	1.1609	0.322039	3.60483	0.000312355	0.00438662	up	-	-	24.765	21.439	8.483	8.658	9.419	6.992
AT3G49940	ROT4	WT	399.654	178.842	289.248	1.1597	0.288027	4.02635	5.66e-05	0.00101213	up	lob domain-containing protein	LBD38	20.274	18.765	11.524	7.852	10.098	5.228
AT1G72940	ROT4	WT	413.047	185.446	299.247	1.15608	0.264376	4.37286	1.23e-05	0.000263578	up	TMV resistance protein N-like	-	18.673	20.373	12.854	6.424	6.611	10.823
AT3G19930	ROT4	WT	2201.43	990.589	1596.01	1.15218	0.184906	6.23119	4.63e-10	2.56e-08	up	Belongs to the major facilitator superfamily. Sugar transporter (TC 2.A.1.1) family	STP4	74.128	81.982	51.27	29.281	34.271	31.99
AT4G35600	ROT4	WT	902.538	406.223	654.381	1.15199	0.175524	6.56313	5.27e-11	3.42e-09	up	ATP binding kinase protein kinase protein serine threonine kinase	CONNEXIN 32	41.979	40.491	31.424	15.874	16.537	20.095
AT4G35985	ROT4	WT	152.546	68.6653	110.606	1.15111	0.318706	3.61183	0.000304042	0.0043062	up	response to cold	P85	7.251	4.452	3.765	2.007	2.549	2.581
AT4G21940	ROT4	WT	164.966	74.4286	119.697	1.1494	0.3224	3.56514	0.000363667	0.00500363	up	Calcium-dependent protein kinase	CPK15	5.702	7.442	3.424	2.19	2.589	2.871
AT1G18890	ROT4	WT	902.863	407.423	655.143	1.14823	0.188768	6.08272	1.18e-09	6.13e-08	up	Calcium-dependent protein kinase	CPK10	27.71	28.342	19.471	10.208	12.313	12.374
AT5G01850	ROT4	WT	470.268	212.285	341.277	1.14796	0.195576	5.86963	4.37e-09	2.06e-07	up	belongs to the protein kinase superfamily	-	19.266	20.757	14.46	7.818	8.207	9.161
AT1G21550	ROT4	WT	174.886	78.9159	126.901	1.14768	0.348576	3.29248	0.000993076	0.0115103	up	calcium-binding protein CML44	CML44	18.741	9.371	11.487	4.019	7.798	6.485
AT3G07195	ROT4	WT	140.761	63.5853	102.173	1.14734	0.394423	2.9089	0.00362704	0.0331868	up	Zinc finger (C3HC4-type RING finger) family protein	-	11.258	7.568	7.327	2.852	2.558	6.697
AT1G32920	ROT4	WT	411.442	185.861	298.651	1.14721	0.248224	4.62168	3.81e-06	9.24e-05	up	-	-	27.316	26.081	21.19	8.899	9.727	15.874
AT2G39980	ROT4	WT	334.205	151.413	242.809	1.14134	0.314889	3.62459	0.000289426	0.0041151	up	Transferase family	-	14.829	6.37	8.609	4.507	5.623	3.722
AT1G64610	ROT4	WT	346.243	157.16	251.701	1.13957	0.208594	5.46311	4.68e-08	1.83e-06	up	WD-40 repeat family protein	-	10.743	9.265	7.391	4.048	4.056	4.639
AT5G61440	ROT4	WT	808.619	366.989	587.804	1.13928	0.15073	7.55837	4.08e-14	4.3e-12	up	Thioredoxin	ACHT5	33.005	33.145	36.853	18.145	15.548	14.208
AT3G16720	ROT4	WT	826.919	375.919	601.419	1.13748	0.247588	4.59426	4.34e-06	0.000103982	up	RING-H2 finger protein	ATL2	49.591	40.833	27.25	13.687	20.077	21.013
AT1G27290	ROT4	WT	1576.3	716.621	1146.46	1.13742	0.146338	7.77251	7.69e-15	8.92e-13	up	-	-	101.555	100.767	85.562	39.218	48.738	46.036
AT1G07135	ROT4	WT	236.989	107.961	172.475	1.13557	0.375042	3.02786	0.00246296	0.0244203	up	-	-	17.809	20.882	19.872	5.388	5.946	15.957
AT1G51760	ROT4	WT	1939.99	884.015	1412	1.1338	0.192139	5.90095	3.61e-09	1.73e-07	up	IAA-amino acid hydrolase ILR1-like	ILL4	101.587	76.629	61.055	35.509	40.283	35.95
AT5G39785	ROT4	WT	192.2	87.7066	139.953	1.13223	0.258821	4.37457	1.22e-05	0.000262138	up	Protein of unknown function (DUF1666)	-	7.201	5.615	5.18	2.267	2.771	3.373
AT5G42460	ROT4	WT	121.427	55.5776	88.5022	1.12854	0.304001	3.71229	0.00020539	0.00305548	up	A Receptor for Ubiquitination Targets	-	7.397	6.463	5.27	2.256	2.981	3.728
AT1G69840	ROT4	WT	1925.81	880.902	1403.36	1.12844	0.190504	5.92348	3.15e-09	1.52e-07	up	Band 7 family protein	HIR2	82.332	84.241	51.869	34.298	33.589	34.482
AT1G04980	ROT4	WT	1014.63	464.463	739.545	1.12749	0.130468	8.64189	5.53e-18	1.01e-15	up	Belongs to the protein disulfide isomerase family	PDIL2-2	46.488	47.492	42.54	21.186	20.219	22.608
AT3G13380	ROT4	WT	501.639	229.855	365.747	1.12592	0.205983	5.46608	4.6e-08	1.81e-06	up	Belongs to the protein kinase superfamily. Ser Thr protein kinase family	BRL3	9.389	9.366	6.148	3.994	3.859	3.839
AT5G58120	ROT4	WT	614.466	281.703	448.085	1.12564	0.259487	4.33792	1.44e-05	0.000304162	up	-	-	14.834	15.309	9.036	4.456	6.206	7.722
AT5G48540	ROT4	WT	150.567	69.012	109.79	1.12508	0.341396	3.29553	0.000982373	0.0114006	up	Salt stress response/antifungal	CRRSP55	16.976	10.424	7.837	4.393	6.367	5.791
AT5G46500	ROT4	WT	235.019	107.86	171.44	1.12419	0.237634	4.73075	2.24e-06	5.7e-05	up	-	-	8.333	8.46	5.877	3.354	3.251	4.052
AT4G08870	ROT4	WT	1182.77	542.614	862.691	1.12381	0.192181	5.84764	4.99e-09	2.31e-07	up	Belongs to the arginase family	ARGAH2	53.956	33.756	45.546	22.676	18.729	21.297
AT5G25930	ROT4	WT	558.08	257.264	407.672	1.11761	0.23717	4.71229	2.45e-06	6.18e-05	up	Belongs to the protein kinase superfamily. Ser Thr protein kinase family	-	14.054	13.992	8.728	5.144	5.054	7.166
AT4G28400	ROT4	WT	993.056	457.869	725.462	1.11718	0.228286	4.89378	9.89e-07	2.75e-05	up	phosphatase 2C	-	54.398	55.984	32.183	18.94	22.565	25.801
AT1G17600	ROT4	WT	289.949	133.812	211.881	1.11613	0.20443	5.45973	4.77e-08	1.86e-06	up	TMV resistance protein N-like	-	4.737	5.089	3.773	2.046	2.097	2.285
AT5G67480	ROT4	WT	2736.09	1262.86	1999.48	1.11553	0.144868	7.70034	1.36e-14	1.52e-12	up	BTB POZ and TAZ domain-containing protein	BT4	67.303	86.541	92.677	39.066	37.743	39.668
AT1G49050	ROT4	WT	1052.54	486.216	769.376	1.11445	0.236197	4.7183	2.38e-06	6.02e-05	up	Belongs to the peptidase A1 family	APCB1	43.057	40.363	25.679	13.571	16.367	21.67
AT3G57450	ROT4	WT	596.191	275.605	435.898	1.11282	0.172561	6.44888	1.13e-10	6.99e-09	up	-	-	23.708	26.274	27.878	13.527	13.244	10.093
AT2G13790	ROT4	WT	2940.91	1359.98	2150.45	1.11269	0.207657	5.35831	8.4e-08	3.08e-06	up	Belongs to the protein kinase superfamily. Ser Thr protein kinase family	SERK4	112.064	88.027	63.333	36.114	41.584	47.12
AT4G14130	ROT4	WT	70.7182	32.7578	51.738	1.11127	0.345009	3.22098	0.00127753	0.0141963	up	Catalyzes xyloglucan endohydrolysis (XEH) and or endotransglycosylation (XET). Cleaves and religates xyloglucan polymers, an essential constituent of the primary cell wall, and thereby participates in cell wall construction of growing tissues	XTH15	3.476	4.631	5.045	2.153	1.853	2.23
AT5G54610	ROT4	WT	1303.72	603.555	953.635	1.11083	0.227073	4.89194	9.98e-07	2.77e-05	up	ankyrin repeat family protein	BAD1	82.033	48.791	44.135	28.077	27.681	27.325
AT3G12830	ROT4	WT	282.354	130.908	206.631	1.10928	0.294747	3.76349	0.000167561	0.00256782	up	Auxin-induced protein	SAUR72	27.949	19.48	17.329	6.573	11.605	12.561
AT4G19420	ROT4	WT	1348.84	627.879	988.361	1.10333	0.218778	5.04314	4.58e-07	1.38e-05	up	Hydrolyzes acetyl esters in homogalacturonan regions of pectin. In type I primary cell wall, galacturonic acid residues of pectin can be acetylated at the O-2 and O-3 positions. Decreasing the degree of acetylation of pectin gels in vitro alters their physical properties	-	32.741	29.924	28.001	9.67	18.195	15.308
AT3G51430	ROT4	WT	825.911	384.934	605.423	1.10143	0.172541	6.38354	1.73e-10	1.03e-08	up	strictosidine synthase	SSL5	45.931	36.667	36.01	16.846	18.281	21.506
AT4G39890	ROT4	WT	152.271	70.9894	111.63	1.10077	0.265874	4.14018	3.47e-05	0.000657212	up	Ras-related protein	RABH1C	12.83	10.135	8.578	4.663	4.918	5.488
AT4G34150	ROT4	WT	1991.79	929.211	1460.5	1.1001	0.188045	5.85022	4.91e-09	2.28e-07	up	C2 domain	-	114.171	122.015	76.857	44.785	52.481	52.267
AT1G80120	ROT4	WT	125.638	58.6952	92.1667	1.09989	0.40024	2.74808	0.0059945	0.0495833	up	LURP-one-related	-	6.269	10.049	4.015	2.039	3.559	4.11
AT2G46600	ROT4	WT	2281.13	1064.47	1672.8	1.09974	0.191886	5.73119	9.97e-09	4.4e-07	up	calcium-binding protein	KIC	335.634	298.802	244.327	107.18	148.291	164.339
AT1G09070	ROT4	WT	4911.21	2293.13	3602.17	1.09875	0.176915	6.21061	5.28e-10	2.88e-08	up	Soybean gene regulated by cold-2	SRC2	272.185	220.223	193.081	92.533	128.993	106.243
AT1G69900	ROT4	WT	135.684	63.4408	99.5626	1.09738	0.306536	3.57994	0.00034367	0.00477876	up	BEST Arabidopsis thaliana protein match is	-	5.974	7.732	4.779	3.435	2.154	3.269
AT1G21250	ROT4	WT	9699.31	4533.72	7116.51	1.0972	0.22112	4.96202	6.98e-07	2.04e-05	up	Wall-associated receptor kinase	WAK1	330.899	266.525	187.353	101.061	118.809	155.924
AT1G34750	ROT4	WT	897.256	419.659	658.458	1.0964	0.171974	6.37537	1.83e-10	1.09e-08	up	protein phosphatase 2C 10	-	43.14	37.278	32.341	15.555	19.195	19.262
AT2G17120	ROT4	WT	1638.27	767.484	1202.88	1.09381	0.171018	6.39589	1.6e-10	9.64e-09	up	Lysm domain GPI-anchored protein 2 precursor	LYM2	97.684	88.803	66.829	43.283	41.808	36.531
AT5G26731	ROT4	WT	76.4104	35.821	56.1157	1.0937	0.372455	2.93647	0.00331973	0.0308757	up	-	-	3.887	4.966	7.64	2.499	2.596	2.817
AT1G53790	ROT4	WT	66.1807	31.0768	48.6287	1.09152	0.350254	3.11636	0.00183096	0.0190839	up	-	-	2.548	2.945	2.137	1.257	1.07	1.343
AT4G18880	ROT4	WT	700.291	328.911	514.601	1.09043	0.198237	5.50065	3.78e-08	1.51e-06	up	transcription factor	HSFA4A	26.486	22.367	18.034	9.348	10.286	12.55
AT3G29240	ROT4	WT	5780.6	2715.04	4247.82	1.09019	0.145988	7.46763	8.16e-14	8.15e-12	up	Uncharacterized ACR, COG1678	-	314.546	237.422	234.712	125.133	125.267	128.308
AT2G23100	ROT4	WT	73.0804	34.3648	53.7226	1.08912	0.378164	2.88002	0.00397656	0.0358016	up	BEST Arabidopsis thaliana protein match is Cysteine Histidine-rich C1 domain family protein (TAIR	-	1.748	2.642	1.675	0.989	1.226	0.702
AT1G62422	ROT4	WT	256.967	120.749	188.858	1.08875	0.220681	4.9336	8.07e-07	2.3e-05	up	-	-	18.865	15.348	13.118	8.103	7.605	7.091
AT4G03420	ROT4	WT	542.147	255.598	398.872	1.08516	0.242198	4.48044	7.45e-06	0.000169454	up	BEST Arabidopsis thaliana protein match is Protein of	-	21.798	24.45	13.359	8.169	10.737	9.858
AT5G45110	ROT4	WT	1104.13	520.649	812.391	1.08432	0.158129	6.85718	7.02e-12	5.21e-10	up	npr1-like protein	NPR3	36.574	29.561	26.948	14.748	15.402	14.829
AT1G60730	ROT4	WT	538.991	254.592	396.791	1.08209	0.237394	4.55821	5.16e-06	0.000120817	up	aldo-keto reductase	-	26.649	18.485	16.738	7.676	11.024	11.236
AT3G16030	ROT4	WT	265.432	125.878	195.655	1.077	0.288066	3.73871	0.000184965	0.00279512	up	G-type lectin S-receptor-like serine threonine-protein kinase	CES101	7.207	5.983	4.715	1.886	3.041	3.765
AT5G62020	ROT4	WT	137.537	65.2512	101.394	1.07642	0.271877	3.9592	7.52e-05	0.00128826	up	transcription factor	HSFB2A	6.262	6.413	4.911	2.353	3.342	2.844
AT2G27310	ROT4	WT	338.069	160.776	249.422	1.07181	0.238696	4.49026	7.11e-06	0.000162229	up	F-box protein	-	20.489	14.546	13.187	6.91	9.328	7.257
AT1G21000	ROT4	WT	746.094	355.063	550.578	1.07118	0.25419	4.21409	2.51e-05	0.000494368	up	PLATZ transcription factor	-	53.762	32.218	31.466	14.343	22.385	20.531
AT1G22890	ROT4	WT	621.468	296.102	458.785	1.07009	0.204303	5.23779	1.63e-07	5.56e-06	up	-	-	71.839	68.542	57.297	24.722	32.382	39.308
AT2G45170	ROT4	WT	911.288	434.269	672.779	1.06979	0.152886	6.9973	2.61e-12	2.08e-10	up	Belongs to the ATG8 family	ATG8E	74.357	80.724	68.331	31.747	37.173	40.064
AT3G56710	ROT4	WT	807.471	384.928	596.2	1.06894	0.263569	4.05564	5e-05	0.000912192	up	Sigma factor binding protein	SIB1	51.916	34.164	40.371	17.148	15.037	29.601
AT5G52900	ROT4	WT	233.664	111.509	172.587	1.0672	0.301809	3.536	0.000406231	0.00551469	up	membrane-associated kinase regulator	MAKR6	13.336	15.597	7.287	6.657	6.13	4.925
AT1G01140	ROT4	WT	3865.19	1846	2855.59	1.06611	0.200441	5.31879	1.04e-07	3.73e-06	up	CBL-interacting serine threonine-protein kinase 9-like	CIPK9	203.837	148.666	114.143	71.996	74.135	82.334
AT3G44320	ROT4	WT	181.256	86.8064	134.031	1.06381	0.312623	3.40286	0.00066684	0.00821241	up	nitrilase	NIT3	8.536	11.691	6.55	3.372	3.859	5.89
AT2G32150	ROT4	WT	564.123	270.157	417.14	1.06236	0.212348	5.00292	5.65e-07	1.68e-05	up	Haloacid dehalogenase-like hydrolase	-	29.513	31.064	18.89	12.965	12.693	13.329
AT2G23680	ROT4	WT	431.747	207.002	319.374	1.06109	0.318181	3.33487	0.00085338	0.0101152	up	Cold-regulated 413 plasma membrane protein	-	28.996	25.023	17.144	6.914	10.718	17.291
AT5G47120	ROT4	WT	2867.59	1374.87	2121.23	1.06061	0.169055	6.27373	3.53e-10	1.99e-08	up	Belongs to the BI1 family	BI-1	187.379	174.947	131.129	70.46	85.473	86.347
AT5G42050	ROT4	WT	4579.09	2195.63	3387.36	1.06046	0.210788	5.03093	4.88e-07	1.46e-05	up	cell death domain (InterPro IPR013989), Kelch related (InterPro IPR013089)	-	234.852	204.159	136.356	77.259	95.285	110.022
AT2G42870	ROT4	WT	247.19	118.528	182.859	1.06028	0.3601	2.9444	0.00323577	0.0302176	up	phy rapidly regulated	PAR1	8.369	13.644	24.134	8.324	8.719	5.594
AT3G53230	ROT4	WT	407.198	195.314	301.256	1.05981	0.26989	3.92682	8.61e-05	0.0014435	up	cell division	CDC48D	13.305	8.347	7.277	3.637	5.357	5.223
AT4G29900	ROT4	WT	3547.57	1702.42	2625	1.05934	0.205383	5.15787	2.5e-07	8.08e-06	up	This magnesium-dependent enzyme catalyzes the hydrolysis of ATP coupled with the transport of calcium	ACA10	68.889	71.326	44.975	25.161	29.228	36.603
AT5G49450	ROT4	WT	178.437	85.5497	131.993	1.05915	0.234677	4.51322	6.39e-06	0.000147639	up	basic region leucin zipper	BZIP1	15.305	13.339	15.473	8.428	7.143	6.111
AT2G30550	ROT4	WT	1217.23	585.107	901.167	1.05669	0.237633	4.44675	8.72e-06	0.000196136	up	phospholipase	-	45.683	28.805	22.886	14.579	16.417	16.995
AT3G44400	ROT4	WT	445.105	214.127	329.616	1.05593	0.271404	3.89064	0.0001	0.00164952	up	Disease resistance protein	-	8.784	7.049	4.829	2.913	2.764	4.51
AT5G20400	ROT4	WT	265.825	128.04	196.933	1.05461	0.253759	4.15594	3.24e-05	0.000619907	up	Belongs to the iron ascorbate-dependent oxidoreductase family	-	16.806	15.954	11.163	5.746	7.048	8.869
AT4G20830	ROT4	WT	1008.36	485.444	746.9	1.05459	0.212846	4.95471	7.24e-07	2.12e-05	up	Belongs to the oxygen-dependent FAD-linked oxidoreductase family	-	43.442	33.863	25.415	14.559	18.826	17.275
AT3G11840	ROT4	WT	303.065	145.849	224.457	1.0544	0.256593	4.10924	3.97e-05	0.000743264	up	ubiquitin-protein ligase	PUB24	22.699	14.036	12.782	8.029	8.438	7.97
AT1G67850	ROT4	WT	534.459	257.583	396.021	1.05357	0.269274	3.91263	9.13e-05	0.00152406	up	Protein of unknown function (DUF707)	-	18.044	19.848	10.915	5.727	8.573	9.768
AT3G08720	ROT4	WT	342.463	165.019	253.741	1.05338	0.23971	4.39439	1.11e-05	0.000243337	up	kinase protein binding protein kinase protein serine threonine kinase	ATPK2	13.336	11.065	7.784	4.904	4.98	6.009
AT3G46600	ROT4	WT	1598.18	771.117	1184.65	1.0514	0.145595	7.22142	5.14e-13	4.6e-11	up	Belongs to the GRAS family	SCL30	55.356	51.495	43.661	23.084	26.983	24.308
AT1G71040	ROT4	WT	1406.9	680.573	1043.74	1.04765	0.181921	5.75883	8.47e-09	3.77e-07	up	Multicopper oxidase	LPR2	49.712	45.37	32.054	20.521	22.383	20.105
AT1G68690	ROT4	WT	177.815	86.1088	131.962	1.04765	0.265608	3.94434	8e-05	0.0013594	up	Proline-rich receptor-like protein kinase PERK9	PERK9	3.799	4.084	3.404	1.428	1.724	2.442
AT1G76980	ROT4	WT	235.99	114.474	175.232	1.04412	0.289321	3.60888	0.000307526	0.0043321	up	-	-	13.09	11.133	7.187	3.859	5.771	5.971
AT3G09405	ROT4	WT	198.609	96.516	147.563	1.04229	0.373022	2.79418	0.00520314	0.0441953	up	Hydrolyzes acetyl esters in homogalacturonan regions of pectin. In type I primary cell wall, galacturonic acid residues of pectin can be acetylated at the O-2 and O-3 positions. Decreasing the degree of acetylation of pectin gels in vitro alters their physical properties	PAE4	7.264	12.508	4.633	2.762	5.024	4.334
AT3G30775	ROT4	WT	1427.87	694.559	1061.21	1.03976	0.200019	5.1983	2.01e-07	6.68e-06	up	Converts proline to delta-1-pyrroline-5-carboxylate	POX1	41.891	63.427	42.114	27.955	25.153	20.322
AT5G48380	ROT4	WT	3473.05	1691.6	2582.32	1.03784	0.200383	5.17929	2.23e-07	7.32e-06	up	Probably inactive leucine-rich repeat receptor-like protein kinase At5g48380	BIR1	111.73	97.393	64.621	40.588	45.506	50.502
AT5G04340	ROT4	WT	144.815	70.5583	107.687	1.03764	0.344346	3.01335	0.00258377	0.0253451	up	Zinc finger protein	ZAT6	11.397	7.373	6.088	3.046	3.723	5.642
AT3G15770	ROT4	WT	408.271	199.133	303.702	1.03637	0.214697	4.8271	1.39e-06	3.69e-05	up	Protein of unknown function (DUF4050)	-	39.154	36.728	30.201	14.97	15.819	22.203
AT1G78000	ROT4	WT	118.064	57.6999	87.8821	1.03192	0.299054	3.45062	0.000559307	0.00710304	up	sulfate transporter	SULTR1%3B2	2.419	1.856	2.037	0.948	1.361	0.85
AT1G14250	ROT4	WT	420.379	205.882	313.131	1.03082	0.259215	3.97668	6.99e-05	0.00120846	up	Belongs to the GDA1 CD39 NTPase family	APY5	15.747	19.753	12.82	5.835	7.626	10.749
AT3G57520	ROT4	WT	4247.49	2079.28	3163.38	1.03048	0.190749	5.40225	6.58e-08	2.51e-06	up	galactinol--sucrose galactosyltransferase 2	RFS2	110.635	132.697	97.378	69.01	59.314	42.575
AT1G21750	ROT4	WT	6575.3	3219.62	4897.46	1.03016	0.168386	6.11785	9.48e-10	5.05e-08	up	protein disulfide isomerase-like	PDIL1-1	244.048	293.837	198.235	136.829	126.467	105.925
AT2G02710	ROT4	WT	980.947	480.429	730.688	1.02954	0.145201	7.09042	1.34e-12	1.1e-10	up	PAS LOV protein B	TLP1	38.06	37.049	35.669	19.477	20.233	15.867
AT2G17880	ROT4	WT	310.555	152.347	231.451	1.02813	0.198643	5.17575	2.27e-07	7.44e-06	up	DNAJ heat shock N-terminal domain-containing protein	-	16.08	19.739	18.796	8.148	10.578	8.687
AT2G43820	ROT4	WT	390.353	191.3	290.826	1.02792	0.261584	3.92958	8.51e-05	0.00143096	up	Belongs to the UDP-glycosyltransferase family	UGT74F2	21.78	11.927	16.435	9.249	9.508	6.447
AT5G27920	ROT4	WT	387.318	189.903	288.61	1.02791	0.203149	5.05985	4.2e-07	1.28e-05	up	Leucine-rich repeat - CC (cysteine-containing) subfamily	-	13.17	9.799	9.265	5.223	5.155	5.821
AT1G76590	ROT4	WT	556.478	272.943	414.711	1.0277	0.219711	4.67751	2.9e-06	7.2e-05	up	PLATZ transcription factor family protein	-	35.595	31.762	21.118	13.608	16.301	14.544
AT4G25835	ROT4	WT	156.278	76.6218	116.45	1.0269	0.27971	3.67131	0.00024131	0.0035128	up	ATPase activity	-	5.368	5.518	4.826	3.564	2.385	1.952
AT4G21390	ROT4	WT	87.656	43.2951	65.4755	1.01835	0.363435	2.80201	0.00507859	0.0433305	up	G-type lectin S-receptor-like serine threonine-protein kinase	B120	2.524	2.478	1.373	1.041	0.876	1.31
AT5G08790	ROT4	WT	1172.68	579.13	875.905	1.01763	0.182757	5.56824	2.57e-08	1.07e-06	up	NAC domain-containing protein 2-like	NAC081	72.187	48.508	51.056	27.78	28.482	30.687
AT3G44720	ROT4	WT	1187.69	587.411	887.55	1.01561	0.176384	5.75795	8.51e-09	3.78e-07	up	Converts the prephenate produced from the shikimate- chorismate pathway into phenylalanine	ADT4	49.14	53.35	37.498	27.316	21.967	21.677
AT3G25610	ROT4	WT	870.434	430.537	650.486	1.01552	0.294054	3.45352	0.000553323	0.00705239	up	Belongs to the cation transport ATPase (P-type) (TC 3.A.3) family. Type IV subfamily	ALA10	24.183	14.436	9.472	6.752	8.202	9.436
AT2G26440	ROT4	WT	1363.07	676.56	1019.81	1.0105	0.208736	4.84103	1.29e-06	3.46e-05	up	Pectinesterase	PME12	63.151	44.992	37.022	21.364	26.54	25.928
AT3G60450	ROT4	WT	827.771	411.166	619.469	1.00964	0.199017	5.07313	3.91e-07	1.2e-05	up	CONTAINS InterPro DOMAIN s Phosphoglycerate mutase (InterPro IPR013078), PRIB5 (InterPro IPR012398)	-	64.18	64.784	41.177	27.257	29.55	29.755
AT3G10020	ROT4	WT	1638.83	816.085	1227.46	1.00619	0.203573	4.94263	7.71e-07	2.22e-05	up	-	-	106.935	122.371	99.849	41.747	53.098	72.868
AT4G23260	ROT4	WT	1933.52	964.22	1448.87	1.00378	0.216703	4.63203	3.62e-06	8.83e-05	up	Cysteine-rich receptor-like protein kinase	CRK18	85.455	64.059	46.535	28.675	35.388	36.113
AT4G35770	ROT4	WT	126.764	63.2203	94.9924	1.00334	0.349591	2.87006	0.004104	0.0366796	up	Rhodanese-like domain-containing protein 15, chloroplastic	STR15	9.645	6.873	5.382	2.711	5.174	3.296
AT2G46430	ROT4	WT	2210.92	1103.07	1656.99	1.00317	0.219238	4.57571	4.75e-06	0.000112439	up	cyclic nucleotide-gated ion channel 3	CNGC3	74.973	57.319	43.845	24.322	29.036	36.675
AT5G53550	ROT4	WT	2485.43	1239.85	1862.64	1.00316	0.182006	5.51171	3.55e-08	1.43e-06	up	OPT oligopeptide transporter protein	YSL3	78.258	50.792	54.261	30.623	33.461	29.659
AT4G35110	ROT4	WT	194.753	97.1267	145.94	1.00299	0.282357	3.5522	0.000382025	0.00522234	up	BEST Arabidopsis thaliana protein match is	-	7.033	5.569	3.757	2.865	3.064	2.433
AT1G12420	ROT4	WT	459.104	229.261	344.183	1.00172	0.187239	5.34995	8.8e-08	3.2e-06	up	ACT domain	ACR8	15.34	17.186	15.313	9.693	6.556	8.238
AT2G45510	ROT4	WT	548.967	274.312	411.639	1.00142	0.288155	3.47528	0.000510315	0.00659986	up	Belongs to the cytochrome P450 family	CYP704A2	24.353	28.362	14.721	7.536	12.967	13.962
AT4G09460	ROT4	WT	322.847	161.357	242.102	1.00127	0.233221	4.29323	1.76e-05	0.000360309	up	transcription repressor	MYB6	24.815	27.363	17.317	10.784	10.955	13.829
AT4G35810	ROT4	WT	0	28.9916	14.4958	-7.32047	3.90986	-1.87231	0.0611637	0.253776	ns	prolyl 4-hydroxylase	P4H8	0	0	0	2.892	2.06	0	AT5G63225	AT1G71000
AT2G41850	ROT4	WT	15.8234	0	7.91171	6.40811	3.9123	1.63794	0.101434	0.348706	ns	Polygalacturonase	ADPG2	0	0.89	1.147	0	0	0	AT2G44380	AT1G08440
AT2G01422	ROT4	WT	44.5105	1.97978	23.2451	4.48454	1.84904	2.42534	0.0152941	0.0985851	ns	-	-	0.863	2.848	8.873	0.577	0	0	AT3G09270	AT1G12010
AT5G38020	ROT4	WT	45.4248	2.40976	23.9173	4.23933	2.35745	1.79827	0.0721342	0.281542	ns	carboxyl	-	2.655	2.971	0	0	0.043	0.262	AT5G26260	AT5G18020
AT4G12500	ROT4	WT	119.288	7.11022	63.1991	4.06866	1.70608	2.3848	0.0170882	0.107023	ns	Lipid transfer protein	-	12.397	14.135	1.153	0	1.517	0.164	AT3G28510	AT5G01790
AT4G13290	ROT4	WT	20.1723	1.71913	10.9457	3.56235	1.4047	2.53602	0.0112119	0.079184	ns	cytochrome P450	CYP71A19	0.816	1.121	0	0	0.033	0.136	AT5G25260
AT5G64110	ROT4	WT	11.685	119.791	65.7382	-3.35864	1.71437	-1.95912	0.050099	0.222901	ns	Belongs to the peroxidase family. Classical plant (class III) peroxidase subfamily	PER70	0.532	0	1.295	1.066	15.49	2.54	AT1G65610
AT4G30140	ROT4	WT	28.3685	290.538	159.453	-3.35704	1.99374	-1.68379	0.0922215	0.329532	ns	GDSL esterase lipase	CDEF1	3.919	0	0.245	4.381	34.804	4.59	AT2G30770
AT2G38390	ROT4	WT	216.989	24.9401	120.964	3.12132	2.00783	1.55457	0.120048	0.387802	ns	Belongs to the peroxidase family. Classical plant (class III) peroxidase subfamily	PER23	12.813	22.087	0.214	0	2.002	2.112	AT4G17660
AT2G38240	ROT4	WT	122.697	15.1792	68.938	3.01462	1.1952	2.52227	0.0116601	0.081376	ns	Belongs to the iron ascorbate-dependent oxidoreductase family	ANS	11.671	3.998	1.744	0.291	1.763	0.151	AT5G10380
AT4G22490	ROT4	WT	81.9474	586.693	334.32	-2.84024	1.5238	-1.86392	0.0623336	0.256982	ns	14 kDa proline-rich protein	-	22.085	0.541	0.663	44.268	99.557	27.772	AT1G49500
AT5G38030	ROT4	WT	30.5259	4.40724	17.4666	2.79425	1.06057	2.63468	0.00842171	0.0638633	ns	Belongs to the multi antimicrobial extrusion (MATE) (TC 2.A.66.1) family	DTX30	1.196	1.883	0.176	0	0.403	0.075	AT3G28890
AT4G13280	ROT4	WT	26.7038	4.42212	15.563	2.59517	2.23842	1.15938	0.246302	0.570231	ns	synthase	TPS12	1.025	2.48	0	0	0.405	0.185	AT3G13100
AT1G43800	ROT4	WT	54.1692	312.541	183.355	-2.52784	0.939882	-2.68953	0.00715526	0.0563588	ns	Introduction of a cis double bond between carbons of the acyl chain	S-ACP-DES6	1.587	4.891	1.694	29.141	15.995	3.188	AT5G19230
AT1G76930	ROT4	WT	2333.55	411.213	1372.38	2.50456	1.28959	1.94214	0.0521202	0.229025	ns	-	-	132.558	223.681	33.782	5.92	60.071	4.009	AT1G28480
AT2G13810	ROT4	WT	189.802	34.9849	112.393	2.43889	1.08524	2.24733	0.0246187	0.138129	ns	Allinase	ALD1	14.42	3.963	8.65	3.163	1.816	0.151	AT2G18700
AT1G06090	ROT4	WT	4.73522	24.7546	14.7449	-2.3746	1.10533	-2.14831	0.0316891	0.164072	ns	Belongs to the fatty acid desaturase type 1 family	-	0.033	0.428	0	1.223	1.034	0.205	AT5G40690
AT5G63560	ROT4	WT	55.551	10.8566	33.2038	2.35568	1.9115	1.23237	0.217811	0.538005	ns	HXXXD-type acyl-transferase family protein	FACT	1.962	5.416	0.089	0	1.199	0.284	AT2G40740
AT4G37070	ROT4	WT	16.6512	3.40106	10.0261	2.29468	1.21815	1.88374	0.0596	0.249909	ns	lipolytic acyl hydrolase (LAH)	PLP1	0.906	1.069	0.04	0	0.291	0.128	AT4G26120
AT5G61160	ROT4	WT	20.5487	100.569	60.5589	-2.29194	1.60256	-1.43017	0.152667	0.443651	ns	Phenolic glucoside malonyltransferase	ACT	2.167	0.492	0	1.773	4.113	7.482	AT5G52050
AT2G30210	ROT4	WT	104.389	21.36	62.8744	2.28913	2.17782	1.05111	0.293207	0.622407	ns	Lignin degradation and detoxification of lignin-derived products	LAC3	3.042	8.096	0	0.036	1.868	0.414	AT5G41080
AT2G05440	ROT4	WT	349.186	71.5496	210.368	2.28712	1.90251	1.20216	0.229301	0.55154	ns	Glycine-rich cell wall structural	ATGRP9	34.723	65.05	0.475	0.098	3.452	17.415	AT3G48640
AT1G14120	ROT4	WT	18.1485	3.73893	10.9437	2.28063	1.35054	1.68868	0.0912814	0.327643	ns	Belongs to the iron ascorbate-dependent oxidoreductase family	-	1.802	1.294	0	0	0.47	0.181	AT3G50930
AT3G20370	ROT4	WT	64.8616	13.4889	39.1752	2.26552	1.37546	1.6471	0.0995375	0.344867	ns	meprin and TRAF homology domain-containing protein MATH domain-containing protein	-	4.335	4.363	0.09	0.37	1.259	0.239	AT3G26210
AT3G16430	ROT4	WT	55.3644	11.5537	33.459	2.26197	0.909542	2.48694	0.0128848	0.0871858	ns	-	-	4.15	4.19	0.205	0.105	1.115	0.6	AT3G61190
AT1G70850	ROT4	WT	24.11	5.17971	14.6448	2.21947	3.34196	0.664123	0.506611	0.791761	ns	MLP-like protein	MLP34	1.717	2.209	0	0	0	0.862	AT4G24570
AT4G21830	ROT4	WT	282.892	64.473	173.683	2.1332	1.29268	1.65021	0.0988992	0.343475	ns	methionine sulfoxide reductase	MSRB7	41.626	11.365	14.298	7.726	7.877	0.168	AT4G17500
AT1G01480	ROT4	WT	28.6117	6.67837	17.645	2.09318	0.825474	2.53573	0.0112213	0.079207	ns	1-aminocyclopropane-1-carboxylate synthase	ACS2	1.512	0.616	0.969	0.37	0.373	0	AT4G31800
AT3G16450	ROT4	WT	170.171	40.0932	105.132	2.08565	1.87966	1.10959	0.267178	0.594656	ns	-	-	11.872	13.611	0	0.715	3.04	2.38	AT5G13330
AT4G28940	ROT4	WT	27.1351	6.42704	16.7811	2.07804	2.51895	0.824961	0.409394	0.723344	ns	Bark storage protein	-	1.894	2.081	0	0	0.907	0.052	AT5G40720
AT3G25180	ROT4	WT	67.5207	16.0835	41.8021	2.06904	1.37361	1.50627	0.131997	0.408563	ns	Belongs to the cytochrome P450 family	CYP82G1	3.946	1.706	1.939	0.653	1.201	0	AT5G43910
AT1G68200	ROT4	WT	26.5667	6.35397	16.4603	2.06158	0.798011	2.58339	0.00978338	0.0714366	ns	zinc finger	-	0.734	1.762	0.882	0.562	0.044	0.224	AT1G23390
AT1G67260	ROT4	WT	8.14342	34.0159	21.0797	-2.06117	0.965576	-2.13465	0.0327895	0.167637	ns	transcription factor	TCP1	0	0.251	0.678	2.521	1.096	0.362	AT3G52430
AT3G13784	ROT4	WT	26.5166	6.44936	16.483	2.04121	1.06812	1.91103	0.0560009	0.239893	ns	Belongs to the glycosyl hydrolase 32 family	CWINV5	1.397	1.475	0.151	0	0.588	0.161	AT1G17380
AT5G01870	ROT4	WT	7.46775	30.6222	19.045	-2.03147	0.742144	-2.7373	0.00619455	0.0507792	ns	Plant non-specific lipid-transfer proteins transfer phospholipids as well as galactolipids across membranes. May play a role in wax or cutin deposition in the cell walls of expanding epidermal cells and certain secretory tissues	LTP10	0.77	1.327	0.321	2.978	5.787	1.371	AT2G31020
AT2G38380	ROT4	WT	264.315	65.028	164.672	2.02316	2.17222	0.931376	0.351659	0.673788	ns	Belongs to the peroxidase family. Classical plant (class III) peroxidase subfamily	PER22	8.901	26.208	0.444	0	7.893	0.995	AT3G01290
AT1G01590	ROT4	WT	4.8925	19.8036	12.348	-2.01244	0.908559	-2.21498	0.0267613	0.145945	ns	ferric reduction oxidase	FRO1	0.087	0.162	0.17	0.087	0.705	0.935	AT1G57850
AT2G29750	ROT4	WT	21.7859	5.4283	13.6071	2.00582	1.04501	1.91942	0.054931	0.23709	ns	Belongs to the UDP-glycosyltransferase family	UGT71C1	1.293	0.917	0.222	0	0.5	0.118	AT3G49620
AT4G03610	ROT4	WT	5.32579	21.2055	13.2656	-2.00148	0.742195	-2.69671	0.00700286	0.0555647	ns	Beta-lactamase superfamily domain	-	0.259	0.08	0.336	1.253	0.61	0.895	AT5G66640
AT1G74460	ROT4	WT	40.9517	10.489	25.7203	1.9655	1.87165	1.05015	0.29365	0.622763	ns	Belongs to the 'GDSL' lipolytic enzyme family	-	1.253	4.746	0.305	0	1.531	0.108	AT1G77760
AT4G08040	ROT4	WT	45.61	11.8869	28.7484	1.9423	0.767244	2.53152	0.0113568	0.0798209	ns	1-aminocyclopropane-1-carboxylate synthase	ACS11	0.587	1.907	3.145	0.505	0.085	0.915	AT4G36040
AT1G50040	ROT4	WT	170.997	45.9587	108.478	1.89544	0.857607	2.21015	0.0270948	0.147149	ns	Protein of unknown function (DUF1005)	-	1.337	9.999	10.41	2.982	1.7	1.298	AT2G28120
AT2G46940	ROT4	WT	21.4555	5.79453	13.625	1.89182	0.870337	2.17367	0.0297301	0.157264	ns	endonuclease activity	-	2.428	1.722	0.348	0.215	0.289	0.741	AT4G23230
AT1G75590	ROT4	WT	33.8042	9.14162	21.4729	1.88925	0.694306	2.72106	0.00650727	0.0527196	ns	Auxin-responsive family	-	2.79	4.362	0.776	0.559	0.806	0.827	AT3G45638
AT2G44790	ROT4	WT	97.6422	26.4229	62.0325	1.88676	0.689598	2.73602	0.00621865	0.0508629	ns	copper ion binding electron carrier	UCC2	6.33	10.535	0.967	0.746	2.761	1.417	AT1G57560
AT5G07570	ROT4	WT	5.47014	20.2621	12.8661	-1.8776	0.74184	-2.531	0.0113739	0.0798965	ns	-	-	0.049	0.167	0.048	0.361	0.265	0.374	AT2G01520
AT4G37990	ROT4	WT	188.549	51.7933	120.171	1.86388	1.17677	1.5839	0.113217	0.373845	ns	Dehydrogenase	CAD8	9.65	3.058	9.551	1.37	4.716	0.167	AT5G67450
AT3G22620	ROT4	WT	43.9368	12.1927	28.0648	1.85098	0.888547	2.08316	0.037237	0.184005	ns	Protease inhibitor seed storage lipid transfer protein	-	2.9	6.847	1.625	0.088	2.666	0.456	AT1G24150
AT2G18150	ROT4	WT	95.516	26.8403	61.1782	1.83166	1.49296	1.22687	0.219872	0.540527	ns	Belongs to the peroxidase family. Classical plant (class III) peroxidase subfamily	PER15	5.27	9.474	0.529	0.054	3.131	1.184	AT2G26560
AT5G44380	ROT4	WT	42.1583	11.8688	27.0136	1.83025	0.757213	2.41708	0.0156455	0.10011	ns	Belongs to the oxygen-dependent FAD-linked oxidoreductase family	-	1.992	2.355	0.494	0.117	0.908	0.365	AT2G39200
AT2G25297	ROT4	WT	27.8179	7.90455	17.8612	1.81986	0.882089	2.06312	0.039101	0.189693	ns	-	-	5.291	3.113	2.136	0.129	0.392	2.545	AT5G49520
AT5G28237	ROT4	WT	32.3413	9.30179	20.8215	1.79189	0.846705	2.11631	0.0343183	0.173659	ns	tryptophan synthase, beta	-	1.476	0.424	1.437	0.739	0.213	0.036	AT5G52750
AT4G29930	ROT4	WT	20.8452	6.02588	13.4355	1.78883	1.06646	1.67736	0.0934722	0.332962	ns	Transcription factor	BHLH27	0.632	0.834	0.024	0.195	0.221	0.025	AT1G67520
AT1G14240	ROT4	WT	44.6222	12.9257	28.7739	1.78818	1.65628	1.07963	0.280305	0.608531	ns	Belongs to the GDA1 CD39 NTPase family	APY3	1.786	3.314	0	0.234	0.55	0.726	AT3G23120
AT5G59990	ROT4	WT	9.06221	31.2676	20.1649	-1.78132	0.794303	-2.24262	0.0249216	0.139143	ns	CCT motif	-	0.248	0.69	0.386	0.298	2.758	1.596	AT2G46150
AT2G18370	ROT4	WT	44.2216	12.9434	28.5825	1.77329	1.89706	0.934759	0.349913	0.673035	ns	Plant non-specific lipid-transfer proteins transfer phospholipids as well as galactolipids across membranes. May play a role in wax or cutin deposition in the cell walls of expanding epidermal cells and certain secretory tissues	LTP8	1.697	9.208	0.165	0	2.059	1.233	AT3G14280
AT4G36430	ROT4	WT	85.0071	25.0696	55.0383	1.76177	2.19933	0.801045	0.423106	0.733709	ns	Belongs to the peroxidase family. Classical plant (class III) peroxidase subfamily	PER49	4.16	9.673	0.054	0	3.646	0.518	AT1G10140
AT4G04710	ROT4	WT	24.8629	7.45225	16.1576	1.74066	0.691076	2.51878	0.0117764	0.0819692	ns	Calcium-dependent protein kinase	CPK22	1.232	1.419	0.455	0.298	0.215	0.441	AT4G37260
AT2G48130	ROT4	WT	19.1001	5.74385	12.422	1.7334	1.2338	1.40493	0.160043	0.455669	ns	Non-specific lipid-transfer protein-like protein At2g13820	-	0.555	0.453	0.238	0	0.381	0	AT3G18773
AT2G37980	ROT4	WT	25.8165	7.80689	16.8117	1.73049	0.74298	2.32912	0.0198525	0.119122	ns	fucose metabolic process	OFUT19	0.319	1.21	0.677	0.087	0.352	0.241	AT1G33560
AT1G62360	ROT4	WT	42.5402	140.592	91.5662	-1.72505	1.13642	-1.51796	0.129023	0.404037	ns	ELK	STM	2.641	1.163	1.787	2.467	15.57	0.836	AT2G33580
AT1G61120	ROT4	WT	472.687	143.463	308.075	1.72005	1.24705	1.37929	0.167805	0.466527	ns	Belongs to the terpene synthase family	GES	21.558	8.971	5.608	6.166	4.956	0.162	AT1G66880
AT5G61350	ROT4	WT	8.31008	27.1862	17.7481	-1.71733	0.634476	-2.7067	0.00679561	0.0544392	ns	receptor-like protein kinase	-	0.292	0.123	0.232	1.01	0.724	0.44	AT1G28190
AT2G03200	ROT4	WT	58.5497	17.8254	38.1875	1.71528	0.750213	2.28639	0.0222315	0.129042	ns	Belongs to the peptidase A1 family	-	0.598	1.919	5.416	0.737	1.441	0.286	AT5G21940
AT5G02220	ROT4	WT	24.2931	7.49086	15.892	1.70397	0.711461	2.39503	0.016619	0.105019	ns	-	SMR4	1.244	3.653	2.522	0.415	0.629	1.291	AT2G32800
AT1G70640	ROT4	WT	5.97757	19.3276	12.6526	-1.69818	0.708301	-2.39754	0.0165055	0.104445	ns	Octicosapeptide Phox Bem1p (PB1) domain-containing protein	-	0.368	0.171	0.269	0.553	1.069	1.05	AT5G13220
AT4G33070	ROT4	WT	22.6984	7.09394	14.8962	1.67785	0.883905	1.89823	0.0576661	0.244284	ns	Belongs to the TPP enzyme family	PDC1	1.137	0.959	0.201	0.104	0.523	0.107	AT2G25735
AT2G15220	ROT4	WT	26.9716	8.48913	17.7304	1.6708	0.828434	2.01682	0.0437145	0.204168	ns	Peptidase of plants and bacteria	-	2.041	3.093	0.265	0.341	0.619	0.777	AT1G17060
AT2G43140	ROT4	WT	39.5568	12.4203	25.9886	1.66882	0.669808	2.49149	0.012721	0.0863455	ns	transcription factor	-	1.527	1.168	0.417	0.376	0.515	0.111	AT3G20960
AT1G36622	ROT4	WT	30.3153	9.6088	19.962	1.66077	0.840193	1.97666	0.0480806	0.216872	ns	-	-	3.484	1.346	1.625	0.073	0.44	1.582	AT5G54710
AT3G52748	ROT4	WT	27.5636	8.83492	18.1992	1.64501	0.622703	2.64172	0.0082485	0.0628348	ns	-	-	5.423	5.517	3.236	0.701	1.946	1.998	AT3G09490
AT3G02885	ROT4	WT	51.5851	16.5921	34.0886	1.63665	1.96102	0.834588	0.40395	0.718835	ns	gast1 protein homolog 5	GASA5	4.855	7.632	0	0.165	3.328	0.598	AT2G15080
AT2G28710	ROT4	WT	24.2982	7.83015	16.0642	1.63496	0.79448	2.0579	0.0396001	0.190892	ns	zinc finger	-	3.831	1.463	2.742	0.113	1.481	1.053	AT5G25190
AT5G52600	ROT4	WT	6.32772	19.5194	12.9235	-1.633	0.733953	-2.22494	0.0260855	0.143505	ns	Transcription factor	MYB82	1	0.422	0.266	2.005	2.114	1.227	AT5G67190
AT5G44390	ROT4	WT	63.9481	20.6507	42.2994	1.63102	0.610613	2.67113	0.00755974	0.058635	ns	Belongs to the oxygen-dependent FAD-linked oxidoreductase family	-	3.535	2.709	0.973	0.347	1.438	0.598	AT2G41410
AT1G28360	ROT4	WT	13.1433	40.5406	26.842	-1.62587	0.682618	-2.38182	0.0172273	0.107692	ns	Transcription factor	ERF12	0.284	0.421	1.492	3.583	2.123	1.237	AT1G32700
AT3G19230	ROT4	WT	11.0502	33.9142	22.4822	-1.62389	0.68699	-2.36377	0.01809	0.111084	ns	Leucine-rich repeat	-	0.768	0.187	0.354	0.608	2.125	1.385	AT4G37520
AT3G51490	ROT4	WT	7.44037	22.9567	15.1985	-1.6177	0.680147	-2.37845	0.0173856	0.108328	ns	Belongs to the major facilitator superfamily. Sugar transporter (TC 2.A.1.1) family	TMT3	0.057	0.292	0.278	0.688	0.607	0.683	AT4G17245
AT5G67080	ROT4	WT	26.5961	8.63301	17.6145	1.61763	0.902814	1.79176	0.0731714	0.283896	ns	Mitogen-activated protein kinase kinase kinase	MAPKKK19	2.341	1.059	1.056	1.259	0.058	0.178	AT5G52810
AT4G37410	ROT4	WT	18.3805	6.02494	12.2027	1.60625	0.950572	1.68977	0.0910717	0.327083	ns	Belongs to the cytochrome P450 family	CYP81F4	1.196	1.109	0.086	0.444	0.224	0.138	AT1G52200
AT1G09350	ROT4	WT	7.26901	21.9068	14.5879	-1.59509	0.682263	-2.33795	0.0193901	0.117346	ns	Belongs to the glycosyltransferase 8 family	GOLS3	0.543	0.366	0.144	1.088	1.347	0.819	AT2G39400
AT1G77380	ROT4	WT	40.7998	13.5405	27.1701	1.592	0.592197	2.68829	0.00718187	0.0564237	ns	amino acid	AAP3	2.259	1.908	0.668	0.364	0.734	0.544	AT1G56150
AT3G44550	ROT4	WT	48.8412	16.2309	32.5361	1.59006	0.855414	1.85882	0.0630533	0.258958	ns	Catalyzes the reduction of fatty acyl-CoA to fatty alcohols	FAR5	1.438	2	0.25	0.103	0.986	0.16	AT5G39610
AT4G36110	ROT4	WT	45.7382	15.3136	30.5259	1.58154	0.639597	2.47272	0.0134089	0.0896851	ns	Auxin-induced protein	-	4.219	5.193	1.501	0.407	1.641	1.685	AT2G26190
AT3G09260	ROT4	WT	2068.61	698.679	1383.64	1.56595	1.16022	1.3497	0.177113	0.479805	ns	Belongs to the glycosyl hydrolase 1 family	BGLU23	101.742	149.726	5.509	33.397	42.834	12.626	AT3G19010
AT1G05260	ROT4	WT	35.7539	12.1299	23.9419	1.5607	0.820835	1.90136	0.057255	0.2435	ns	Belongs to the peroxidase family. Classical plant (class III) peroxidase subfamily	PER3	1.642	4.231	0.533	0.488	1.476	0.253	AT4G27280
AT2G23540	ROT4	WT	41.9032	14.213	28.0581	1.56014	1.95883	0.796465	0.425762	0.735911	ns	Belongs to the 'GDSL' lipolytic enzyme family	-	1.786	4.03	0.141	0	1.904	0.15	AT5G13210
AT1G30220	ROT4	WT	26.8429	9.10489	17.9739	1.55781	0.690578	2.2558	0.0240833	0.135871	ns	Belongs to the major facilitator superfamily. Sugar transporter (TC 2.A.1.1) family	INT2	1.078	0.567	1.19	0.216	0.618	0.149	AT4G37370
AT3G04510	ROT4	WT	15.5388	45.5902	30.5645	-1.55009	0.706588	-2.19377	0.0282523	0.151282	ns	light-dependent short hypocotyls	LSH2	0.69	1.494	0.448	3.171	4.13	0.597	AT3G28340
AT2G19800	ROT4	WT	36.8366	12.6338	24.7352	1.54878	0.653168	2.37118	0.0177312	0.10977	ns	inositol oxygenase	MIOX2	1.554	2.358	1.192	0.142	0.619	1.026	AT5G19190
AT5G16360	ROT4	WT	27.391	9.45623	18.4236	1.53635	0.57967	2.65038	0.00804006	0.0616831	ns	NC domain-containing protein	-	1.392	2.066	1.03	0.502	0.563	0.52	AT2G18000
AT3G47220	ROT4	WT	19.7322	6.83047	13.2813	1.5355	0.763558	2.01098	0.0443277	0.206348	ns	phospholipase c	PLC9	0.779	0.693	0.411	0.098	0.131	0.438	AT1G76040
AT3G28345	ROT4	WT	34.591	100.266	67.4287	-1.53466	1.10968	-1.38297	0.166673	0.464934	ns	Contains the following InterPro domains ATPase, AAA type, core (InterPro IPR003593), ABC transporter-like (InterPro IPR003439), ABC transporter, transmembrane domain, type 1 (InterPro IPR011527), ABC transporter integral membrane type 1 (InterPro IPR017940), ABC transporter, transmembrane domain (InterPro IPR001140), ABC transporter, conserved site (InterPro IPR017871)	ABCB15	0.452	1.073	0.317	0.58	4.422	0.431	AT5G44820
AT4G30250	ROT4	WT	42.0025	120.511	81.2569	-1.52047	0.584454	-2.60152	0.00928114	0.068812	ns	Domain associated at C-terminal with AAA	-	0.948	1.205	2.188	2.077	8.877	1.75	AT1G09560
AT2G04100	ROT4	WT	72.945	25.5369	49.2409	1.51386	0.586663	2.58047	0.00986669	0.0719302	ns	Mate efflux family protein	DTX6	3.203	4.511	0.77	1.268	1.16	0.616	AT1G23140
AT1G80340	ROT4	WT	10.0379	28.5238	19.2809	-1.5134	0.761774	-1.98668	0.0469574	0.213757	ns	Belongs to the iron ascorbate-dependent oxidoreductase family	GA3OX2	1.046	0.339	0.153	1.886	1.956	0.651	AT3G59700
AT1G65730	ROT4	WT	32.7963	11.5439	22.1701	1.50737	0.572537	2.63279	0.00846876	0.0640332	ns	YELLOW STRIPE like 7	YSL7	1.104	0.597	1.254	0.215	0.372	0.478	AT3G25600
AT1G44970	ROT4	WT	38.0276	13.4152	25.7214	1.50673	0.963978	1.56303	0.118045	0.38377	ns	Belongs to the peroxidase family. Classical plant (class III) peroxidase subfamily	PER9	0.715	2.275	2.735	0	0.362	1.697	AT5G01640
AT1G61560	ROT4	WT	66.6617	23.5034	45.0826	1.50529	0.562806	2.67461	0.00748156	0.0581536	ns	May be involved in modulation of pathogen defense and leaf cell death	MLO6	2.644	1.412	1.17	0.187	0.783	0.915	AT5G61250
AT2G47190	ROT4	WT	28.8316	10.1711	19.5013	1.50333	0.608519	2.47047	0.0134937	0.0900219	ns	Transcription factor	ATMYB2	2.009	1.087	1.63	0.28	0.846	0.579	AT5G47070
AT3G45070	ROT4	WT	20.1148	7.10185	13.6083	1.50311	1.20186	1.25065	0.211061	0.528605	ns	Belongs to the sulfotransferase 1 family	-	1.449	2.278	0	0.126	1.019	0.196	AT3G54960
AT1G76960	ROT4	WT	1093.53	386.706	740.117	1.49981	0.720476	2.08169	0.037371	0.184418	ns	-	-	161.875	158.8	126.83	17.019	37.297	107.495	AT3G05200
AT3G07970	ROT4	WT	25.679	9.13747	17.4082	1.49256	1.11767	1.33542	0.18174	0.486153	ns	Polygalacturonase	QRT2	0.553	2.307	0.628	0	1.164	0.096	AT5G47130
AT1G54010	ROT4	WT	843.335	300.68	572.008	1.48779	0.735777	2.02207	0.0431689	0.202654	ns	Belongs to the 'GDSL' lipolytic enzyme family	GLL23	48.147	59.424	15.015	22.74	15.895	6.209	AT5G05460
AT3G28310	ROT4	WT	8.45443	23.7729	16.1137	-1.48646	0.721369	-2.06061	0.0393404	0.190291	ns	-	-	1.956	3.175	0.952	2.45	8.158	6.852	AT5G06300
AT1G06350	ROT4	WT	49.4582	17.7142	33.5862	1.48025	0.614968	2.40704	0.0160824	0.102405	ns	Belongs to the fatty acid desaturase type 1 family	-	1.972	5.086	1.919	1.914	0.934	0.448	AT5G60680
AT5G64120	ROT4	WT	488.293	175.188	331.741	1.47892	0.687985	2.14965	0.0315831	0.16357	ns	Belongs to the peroxidase family. Classical plant (class III) peroxidase subfamily	PER71	31.374	39.118	11.122	5.582	16.839	7.493	AT5G42440
AT3G49110	ROT4	WT	247.075	681.053	464.064	-1.46275	1.27224	-1.14974	0.25025	0.574549	ns	Belongs to the peroxidase family. Classical plant (class III) peroxidase subfamily	PER33	11.989	21.745	1.708	7.425	79.985	12.092	AT5G49360
AT5G63090	ROT4	WT	15.6583	43.1756	29.417	-1.46148	0.638366	-2.2894	0.0220559	0.128344	ns	lateral organ boundaries	LOB	0.907	1.289	0.588	1.635	5.011	1.192	AT5G43190
AT1G72950	ROT4	WT	29.9234	10.891	20.4072	1.46121	0.642884	2.2729	0.0230321	0.131891	ns	GTP-binding protein that may be involved in cell development	-	1.992	1.753	0.746	0.307	0.465	0.902	AT1G18570
AT1G69430	ROT4	WT	23.9531	8.72002	16.3366	1.45471	0.639986	2.27304	0.0230238	0.131891	ns	BEST Arabidopsis thaliana protein match is	-	1.011	1.108	1.118	0.507	0.558	0.143	AT5G61590
AT3G01970	ROT4	WT	55.8075	20.4007	38.1041	1.45319	0.576807	2.51937	0.0117566	0.0818936	ns	DNA binding domain	WRKY45	4.715	3.28	1.202	0.675	1.022	1.748	AT1G14370
AT2G39510	ROT4	WT	15.8858	43.2548	29.5703	-1.44459	1.73759	-0.831373	NA	1	ns	WAT1-related protein	-	0.573	1.195	0.465	0.048	6.033	0.099	AT3G50140
AT1G12570	ROT4	WT	362.265	134.499	248.382	1.42952	0.961164	1.48728	0.13694	0.416994	ns	GMC oxidoreductase	-	3.648	3.988	27.108	2.97	3.754	6.457	AT4G21940
AT5G40630	ROT4	WT	8.17842	22.0371	15.1077	-1.42671	0.626379	-2.27771	0.0227437	0.131133	ns	BAG family molecular chaperone regulator 2-like	-	0.57	0.755	0.634	1.142	2.14	2.113	AT5G01850
AT2G37720	ROT4	WT	8.94973	23.9694	16.4596	-1.42636	0.590104	-2.41714	0.0156432	0.10011	ns	function) domain. TBL gene family has 46 members, two of which (TBR AT5G06700 and TBL3 AT5G01360) have been shown to be involved in the synthesis and deposition of secondary wall cellulose, presumably by influencing the esterification state of pectic polymers. A nomenclature for this gene family has been proposed (Volker Bischoff Wolf Scheible, 2010, personal communication)	TBL15	0.594	0.321	0.385	1.29	1.001	1.285	AT1G21550
AT3G14680	ROT4	WT	31.0015	11.5616	21.2816	1.42533	0.824376	1.72898	0.0838128	0.309904	ns	cytochrome P450	CYP72A14	1.388	1.817	0.516	0.041	0.908	0.466	AT3G07195
AT1G62760	ROT4	WT	29.1248	10.8756	20.0002	1.42532	0.576544	2.47218	0.0134291	0.0897874	ns	Plant invertase/pectin methylesterase inhibitor	PMEI10	1.738	2.112	1.283	0.42	0.545	0.995	AT1G32920
AT3G62040	ROT4	WT	11.9735	32.0444	22.009	-1.42293	0.881044	-1.61505	0.106299	0.359826	ns	Haloacid dehalogenase-like hydrolase	-	1.886	0.913	0.08	1.562	5.225	1.107	AT1G64610
AT2G36770	ROT4	WT	28.0117	10.4713	19.2415	1.41916	0.631988	2.24555	0.0247328	0.138427	ns	Belongs to the UDP-glycosyltransferase family	UGT73C4	1.164	0.96	1.427	0.259	0.828	0.269	AT1G27290
AT1G61610	ROT4	WT	57.7943	21.6857	39.74	1.41454	0.540597	2.61663	0.00888027	0.0665948	ns	G-type lectin S-receptor-like serine threonine-protein kinase	-	2.05	1.42	0.721	0.272	0.824	0.513	AT1G51760
AT2G18120	ROT4	WT	8.20406	21.8147	15.0094	-1.41163	0.700705	-2.01459	0.043948	0.204894	ns	Protein SHI RELATED SEQUENCE	SRS4	0.308	0.4	0.78	1.729	1.682	0.64	AT1G04980
AT5G41550	ROT4	WT	47.2771	17.9593	32.6182	1.39979	0.551075	2.54011	0.0110816	0.0784454	ns	TMV resistance protein N-like	-	0.833	1.803	0.586	0.371	0.304	0.576	AT4G28400
AT3G27920	ROT4	WT	10.9825	29.0947	20.0386	-1.3985	0.644448	-2.17008	0.0300006	0.158283	ns	myb domain protein	GL1	0.324	1.35	0.945	2.513	1.39	3.191	AT5G67480
AT1G54000	ROT4	WT	112.386	42.6506	77.5185	1.39791	1.12302	1.24477	0.213215	0.53189	ns	Belongs to the 'GDSL' lipolytic enzyme family	GLL22	7.605	6.644	0.344	1.019	3.04	1.606	AT3G57450
AT5G25450	ROT4	WT	23.9819	9.11742	16.5497	1.39537	0.594367	2.34765	0.018892	0.11494	ns	component of the ubiquinol-cytochrome c reductase complex (complex III or cytochrome b-c1 complex), which is part of the mitochondrial respiratory chain	QCR7-2	1.258	1.268	1.331	0.603	0.276	0.624	AT4G14130
AT4G35380	ROT4	WT	39.285	15.1684	27.2267	1.37105	0.507408	2.70207	0.00689096	0.0548977	ns	Brefeldin A-inhibited guanine nucleotide-exchange protein	BIG4	0.62	0.445	0.563	0.184	0.328	0.132	AT2G46600
AT2G35140	ROT4	WT	12.4375	32.016	22.2268	-1.36308	0.585076	-2.32974	0.0198198	0.119003	ns	(Development and Cell Death) domain	-	0.353	0.393	0.115	0.755	0.952	0.562	AT4G18880
AT1G10550	ROT4	WT	22.4847	8.74375	15.6142	1.36251	0.70216	1.94046	0.0523238	0.22951	ns	Catalyzes xyloglucan endohydrolysis (XEH) and or endotransglycosylation (XET). Cleaves and religates xyloglucan polymers, an essential constituent of the primary cell wall, and thereby participates in cell wall construction of growing tissues	XTH33	0.884	1.698	1.598	0.506	0.958	0.197	AT3G29240
AT1G09480	ROT4	WT	41.8845	16.3862	29.1354	1.35708	0.582273	2.33066	0.0197715	0.11883	ns	cinnamyl-alcohol dehydrogenase	-	2.88	2.191	2.019	0.346	0.757	1.734	AT1G62422
AT2G45210	ROT4	WT	32.691	12.7563	22.7237	1.35525	0.706711	1.91769	0.0551506	0.237641	ns	Auxin-induced protein X10A-like	SAUR36	3.37	2.344	0.505	1.169	0.786	0.538	AT4G03420
AT1G62500	ROT4	WT	486.076	1242.3	864.19	-1.35383	0.594905	-2.27571	0.0228632	0.131458	ns	Bifunctional inhibitor lipid-transfer protein seed storage 2S albumin superfamily protein	-	22.738	17.867	28.386	67.639	91.186	21.749	AT5G45110
AT5G58390	ROT4	WT	84.8465	215.532	150.189	-1.3447	1.09626	-1.22663	0.219963	0.540551	ns	Belongs to the peroxidase family. Classical plant (class III) peroxidase subfamily	PER67	3.879	7.855	1.915	2.409	27.901	4.991	AT1G21000
AT4G19370	ROT4	WT	60.3534	23.7962	42.0748	1.34347	0.531538	2.52751	0.0114875	0.0804513	ns	Protein of unknown function (DUF1218)	-	5.297	2.764	3.674	0.531	2.276	1.924	AT3G56710
AT1G23850	ROT4	WT	58.2039	22.9981	40.601	1.33995	0.512478	2.61464	0.00893218	0.0668574	ns	-	-	3.834	3.369	1.424	0.758	1.734	0.995	AT2G32150
AT3G19680	ROT4	WT	2097.42	831.107	1464.26	1.33554	0.569836	2.34373	0.0190918	0.115963	ns	Protein of unknown function (DUF1005)	-	29.754	122.173	102.18	36.822	35.571	30.502	AT5G47120
AT1G07150	ROT4	WT	66.6815	26.4891	46.5853	1.3289	0.522011	2.54574	0.0109047	0.0774024	ns	belongs to the protein kinase superfamily	MAPKKK13	4.167	2.198	1.631	1.474	1.322	0.466	AT4G29900
AT3G57157	ROT4	WT	39.9784	15.9195	27.949	1.32729	0.568923	2.33299	0.0196486	0.118247	ns	-	-	16.735	5.373	15.666	3.548	6.183	5.679	AT3G44400
AT1G73700	ROT4	WT	10.5244	26.348	18.4362	-1.32429	0.600954	-2.20364	0.0275498	0.148826	ns	Belongs to the multi antimicrobial extrusion (MATE) (TC 2.A.66.1) family	DTX17	0.311	0.33	0.736	1.292	0.854	1.384	AT1G67850
AT5G66940	ROT4	WT	13.8436	34.5999	24.2217	-1.32404	0.546667	-2.42202	0.0154344	0.0991758	ns	DOF zinc finger protein	DOF5.8	0.935	0.789	1.738	4.091	2.665	2.118	AT3G08720
AT3G62930	ROT4	WT	38.0545	15.2136	26.634	1.32184	0.554227	2.38502	0.0170781	0.106997	ns	Glutaredoxin	GRXS6	8.946	5.532	3.056	1.888	3.015	2.281	AT1G68690
AT1G69810	ROT4	WT	33.6325	13.486	23.5593	1.31911	0.523521	2.51969	0.0117457	0.0818492	ns	WRKY transcription factor 36	WRKY36	1.297	1.751	0.842	0.552	0.596	0.449	AT3G30775
AT1G67600	ROT4	WT	24.4899	9.8476	17.1687	1.3189	0.59342	2.22254	0.0262467	0.144254	ns	BEST Arabidopsis thaliana protein match is	-	1.22	1.811	1.366	0.367	0.617	0.823	AT5G48380
AT4G28085	ROT4	WT	23.7634	9.54787	16.6556	1.3189	0.663054	1.98912	0.0466876	0.213002	ns	-	-	2.083	1.529	2.45	0.348	0.702	1.441	AT5G04340
AT5G56050	ROT4	WT	41.343	16.625	28.984	1.31742	0.567726	2.32052	0.0203128	0.121035	ns	BEST Arabidopsis thaliana protein match is	-	2.439	3.698	1.101	0.656	1.023	1.297	AT1G78000
AT4G32950	ROT4	WT	41.2702	16.5492	28.9097	1.31611	0.54146	2.43067	0.0150711	0.0976979	ns	phosphatase 2C	-	2.947	1.243	1.217	0.627	0.948	0.649	AT3G57520
AT3G16360	ROT4	WT	21.3497	53.2371	37.2934	-1.3124	0.507741	-2.58478	0.0097441	0.0712066	ns	Histidine-containing phosphotransfer protein	AHP4	0.732	2.564	1.821	3.015	4.522	5.487	AT1G21750
AT4G02520	ROT4	WT	899.571	362.37	630.97	1.31192	0.547318	2.39699	0.0165303	0.10453	ns	Belongs to the GST superfamily	GSTF2	54.652	59.207	23.271	11.329	16.831	28.366	AT2G02710
AT3G21420	ROT4	WT	9.85777	24.4405	17.1491	-1.31151	0.739836	-1.7727	0.076278	0.292051	ns	Belongs to the iron ascorbate-dependent oxidoreductase family	-	0.562	0.521	0.273	1.596	1.562	0.292	AT2G17880
AT1G70270	ROT4	WT	10.0925	25.0588	17.5757	-1.30949	0.893208	-1.46606	0.142633	0.426947	ns	-	-	0	0.918	2.354	2.533	2.112	3.651	AT2G43820
AT3G46150	ROT4	WT	16.6413	6.73186	11.6866	1.30123	0.755939	1.72134	0.0851896	0.313709	ns	-	-	3.734	1.319	3.635	1.247	1.618	0.738	AT3G60450
AT3G03165	ROT4	WT	14.5772	35.7912	25.1842	-1.30023	0.48576	-2.67669	0.00743542	0.0579178	ns	-	-	3.11	1.697	3.027	6.233	7.213	6.266	AT3G10020
AT3G59900	ROT4	WT	30.9211	12.6111	21.7661	1.29884	0.641837	2.02363	0.0430078	0.202053	ns	Auxin-Regulated Gene Involved in Organ	ARGOS	2.049	3.435	1.688	0.316	1.115	1.554	AT4G23260
AT1G73330	ROT4	WT	502.638	205.119	353.879	1.2931	1.51162	0.855438	0.392309	0.709285	ns	Trypsin and protease inhibitor	ATDR4	33.19	66.352	2.141	0.826	30.503	10.914	AT1G12420
AT1G52855	ROT4	WT	63.8435	26.1376	44.9905	1.28963	0.515273	2.50281	0.012321	0.0845389	ns	-	-	7.887	6.691	3.465	1.06	3.696	2.796
AT5G43580	ROT4	WT	28.6672	11.7372	20.2022	1.28724	0.660008	1.95033	0.0511364	0.226362	ns	inhibitor	-	2.688	4.363	2.399	1.572	2.039	0.349
AT3G57010	ROT4	WT	12.9424	31.6772	22.3098	-1.28527	0.564911	-2.27516	0.0228962	0.131487	ns	strictosidine synthase	SSL8	0.443	1.05	0.383	1.677	1.742	1.277
AT1G31290	ROT4	WT	32.9936	13.5633	23.2785	1.28354	0.518743	2.47432	0.013349	0.0894038	ns	Belongs to the argonaute family	AGO3	0.682	0.51	0.646	0.152	0.326	0.295
AT5G53660	ROT4	WT	18.1917	44.1947	31.1932	-1.28309	0.527722	-2.43138	0.0150414	0.0975402	ns	QLQ	GRF7	0.621	0.37	1.381	2.089	1.928	1.887
AT4G09820	ROT4	WT	14.9764	36.3786	25.6775	-1.27822	0.6481	-1.97226	0.0485797	0.218286	ns	bHLH-MYC and R2R3-MYB transcription factors N-terminal	TT8	0.609	0.882	0.185	1.22	2.193	0.75
AT1G52830	ROT4	WT	10.8579	26.2484	18.5532	-1.27522	0.559099	-2.28084	0.0225577	0.130315	ns	Aux IAA proteins are short-lived transcriptional factors that function as repressors of early auxin response genes at low auxin concentrations	IAA6	0.89	0.826	1.126	3.122	1.8	2.125
AT4G25760	ROT4	WT	21.4882	52.0483	36.7682	-1.27157	0.62578	-2.03199	0.0421552	0.199377	ns	glutamine dumper	GDU2	0.904	3.583	0.72	5.602	4.82	2.474
AT4G18425	ROT4	WT	13.7196	33.1217	23.4207	-1.26858	0.520158	-2.43883	0.014735	0.0961321	ns	endomembrane system organization	DMP4	0.639	1.053	1.174	1.849	3.085	2.136
AT4G02360	ROT4	WT	37.2809	15.4886	26.3848	1.2634	0.532899	2.3708	0.0177497	0.109777	ns	Protein of unknown function, DUF538	-	5.638	2.171	3.832	2.026	1.506	1.436
AT1G19610	ROT4	WT	33.9598	14.2288	24.0943	1.25793	0.534072	2.35536	0.0185047	0.113223	ns	Belongs to the DEFL family	PDF1.4	3.691	5.249	3.353	1.726	0.995	2.554
AT3G61920	ROT4	WT	27.4961	65.3715	46.4338	-1.25263	0.498429	-2.51315	0.0119657	0.0825964	ns	Domain of unknown function (DUF4228)	-	2.349	1.245	3.186	8.073	5.6	2.874
AT1G65790	ROT4	WT	996.291	418.658	707.474	1.25085	0.548265	2.28148	0.0225203	0.130263	ns	serine threonine-protein kinase	SD17	36.899	26.655	12.744	6.298	12.103	14.428
AT1G74420	ROT4	WT	8.1618	19.4352	13.7985	-1.25081	0.71964	-1.7381	0.0821925	0.305933	ns	galactoside	FUT3	0.268	0.39	0.261	1.035	0.928	0.278
AT3G57500	ROT4	WT	23.8076	56.2365	40.0221	-1.23714	0.490361	-2.52292	0.0116384	0.081318	ns	-	-	0.968	2.334	3.487	4.462	4.992	6.933
AT1G02050	ROT4	WT	307.231	130.455	218.843	1.23572	0.953097	1.29654	0.194791	0.503982	ns	Belongs to the chalcone stilbene synthases family	PKSA	4.359	4.87	35.584	6.801	7.262	5.398
AT3G02310	ROT4	WT	65.3555	27.7909	46.5732	1.23435	1.24843	0.988718	0.322801	0.650826	ns	Developmental protein SEPALLATA	44806	1.803	1.394	6.436	0.1	1.013	3.067
AT5G37950	ROT4	WT	11.0584	26.0278	18.5431	-1.23195	0.754198	-1.63346	0.102373	0.351143	ns	UDP-Glycosyltransferase	-	0.572	0.816	0.043	1.013	1.245	1.187
AT4G16260	ROT4	WT	194.737	83.2214	138.979	1.22685	0.777093	1.57876	0.11439	0.376362	ns	Belongs to the glycosyl hydrolase 17 family	-	12.985	10.331	6.886	0.952	5.444	6.794
AT2G30370	ROT4	WT	23.1251	53.939	38.5321	-1.22398	0.481533	-2.54184	0.011027	0.0781191	ns	Epidermal patterning factor proteins	CHAL	0.915	0.626	1.736	3.235	1.851	2.751
AT4G23450	ROT4	WT	59.9345	25.7146	42.8246	1.2211	0.449333	2.71758	0.00657616	0.0530759	ns	zinc-RING finger domain	AIRP1	3.61	2.957	1.689	0.846	1.612	1.168
AT3G32980	ROT4	WT	344.034	147.752	245.893	1.21954	0.808841	1.50776	0.131616	0.408024	ns	Belongs to the peroxidase family. Classical plant (class III) peroxidase subfamily	PER32	17.72	28.144	4.24	3.869	10.811	7.296
AT2G01008	ROT4	WT	12.513	29.1231	20.8181	-1.21913	0.553137	-2.20404	0.0275219	0.148719	ns	-	-	0.619	0.53	0.603	0.859	1.926	1.384
AT3G23450	ROT4	WT	127.027	295.359	211.193	-1.21724	0.745055	-1.63375	0.10231	0.350995	ns	-	-	4.86	4.279	4.011	4.553	4.843	21.896
AT5G37690	ROT4	WT	42.4233	18.2526	30.338	1.21686	2.85262	0.426575	0.669689	0.876001	ns	Belongs to the 'GDSL' lipolytic enzyme family	-	1.851	4.759	0	0	2.835	0.055
AT2G41480	ROT4	WT	10.911	25.292	18.1015	-1.21659	0.563892	-2.15749	0.0309672	0.161844	ns	Belongs to the peroxidase family. Classical plant (class III) peroxidase subfamily	PER25	0.89	0.572	0.733	1.647	2.215	1.35
AT5G44480	ROT4	WT	44.6667	19.222	31.9443	1.21412	0.592338	2.04971	0.0403929	0.193424	ns	UDP-arabinose 4-epimerase	DUR	2.969	1.138	1.079	0.595	1.241	0.452
AT2G42610	ROT4	WT	398.584	923.981	661.283	-1.21286	0.750903	-1.6152	0.106267	0.359826	ns	Protein LIGHT-DEPENDENT SHORT HYPOCOTYLS 10-like	LSH10	21.212	43.878	8.345	49.353	91.743	32.801
AT1G03660	ROT4	WT	47.6825	20.6065	34.1445	1.21188	0.457073	2.6514	0.00801599	0.06155	ns	-	-	2.665	3.767	2.471	1.526	0.77	1.647
AT1G48605	ROT4	WT	83.9866	36.3454	60.166	1.21104	0.489461	2.47423	0.0133522	0.0894038	ns	phosphopantothenoylcysteine decarboxylase	HAL3B	5.347	11.004	4.311	1.423	3.886	3.816
AT4G31610	ROT4	WT	13.471	31.047	22.259	-1.20488	0.482783	-2.4957	0.0125709	0.0856531	ns	-	-	0.486	0.486	0.51	1.199	1.172	1.126
AT4G25490	ROT4	WT	31.0872	13.4688	22.278	1.20436	0.599869	2.00771	0.0446746	0.207383	ns	Dehydration-responsive element-binding protein	DREB1B	2.82	1.802	1.098	1.193	0.444	0.911
AT5G45790	ROT4	WT	18.8185	43.4566	31.1375	-1.20275	0.479214	-2.50983	0.0120788	0.0832515	ns	Plant organelle RNA recognition domain	-	0.446	1.158	0.868	2.368	1.668	1.805
AT5G65600	ROT4	WT	23.4001	10.1771	16.7886	1.20225	0.724092	1.66036	0.0968429	0.339553	ns	belongs to the protein kinase superfamily	LECRK92	1.014	0.779	0.197	0.232	0.234	0.421
AT2G24010	ROT4	WT	16.7583	38.5561	27.6572	-1.20176	0.487178	-2.46678	0.0136335	0.0907895	ns	Belongs to the peptidase S10 family	scpl23	0.55	0.589	0.948	1.23	2.097	1.582
AT3G54990	ROT4	WT	31.2055	13.5954	22.4004	1.20084	0.652603	1.84007	0.0657575	0.266184	ns	AP2-like ethylene-responsive transcription factor	SMZ	2.348	2.31	1.87	0.214	1.655	1.034
AT3G44970	ROT4	WT	48.159	110.765	79.462	-1.20005	0.48088	-2.49553	0.0125769	0.0856531	ns	Belongs to the cytochrome P450 family	-	1.81	2.848	0.92	2.958	7.203	2.942
AT3G61250	ROT4	WT	32.0858	73.4707	52.7782	-1.19514	0.494085	-2.41889	0.0155679	0.0997531	ns	myb domain protein 17	AtMYB17	0.773	1.266	2.258	4.604	3.725	1.747
AT1G05340	ROT4	WT	51.1885	22.4117	36.8001	1.19285	0.451335	2.64294	0.00821901	0.0626883	ns	Cysteine-rich and transmembrane domain-containing protein	-	5.111	3.578	5.82	1.45	1.95	3.103
ATCG00630	ROT4	WT	26.1839	59.8007	42.9923	-1.1921	0.613638	-1.94267	0.0520558	0.228886	ns	May help in the organization of the PsaE and PsaF subunits	PSAJ	20.905	11.53	11.001	14.156	18.853	68.62
AT2G25150	ROT4	WT	16.7506	38.2851	27.5179	-1.19165	0.509904	-2.33701	0.0194388	0.117486	ns	transferase family	SCT	0.384	0.453	0.883	1.014	1.376	1.63
AT2G35600	ROT4	WT	14.7957	33.709	24.2524	-1.18896	0.476647	-2.49442	0.0126165	0.0858906	ns	Protein Brevis radix-like	BRXL1	0.573	0.531	0.453	1.435	1.013	1.189
AT3G23430	ROT4	WT	175.65	399.93	287.79	-1.18677	0.617177	-1.92289	0.0544935	0.235808	ns	phosphate	PHO1	3.974	6.144	3.051	4.238	17.285	9.071
AT1G65500	ROT4	WT	146.678	64.567	105.622	1.18472	0.47315	2.5039	0.0122834	0.0843124	ns	-	-	15.134	15.909	12.474	1.82	10.508	7.226
AT3G28857	ROT4	WT	35.4345	15.6263	25.5304	1.18353	0.582969	2.03019	0.0423376	0.199981	ns	Transcription factor	PRE5	3.684	3.65	1.386	0.923	1.016	1.999
AT5G25240	ROT4	WT	87.9052	38.7664	63.3358	1.18237	0.431513	2.74005	0.00614304	0.0505124	ns	-	-	4.487	12.993	10.867	5.155	3.32	4.317
AT5G09220	ROT4	WT	3280.95	7424.36	5352.66	-1.17814	0.462268	-2.54861	0.0108152	0.0769458	ns	Amino acid permease	AAP2	125.976	143.997	112.192	145.745	459.879	277.694
AT1G73040	ROT4	WT	16.7569	37.6769	27.2169	-1.16823	0.617859	-1.89077	0.0586548	0.247838	ns	Jacalin-like lectin domain	JAL19	1.591	1.563	1.458	1.126	5.962	3.497
AT4G29390	ROT4	WT	35.4552	79.495	57.4751	-1.16452	1.23303	-0.944441	NA	1	ns	-	-	3.632	3.895	4.309	1.138	1.836	24.154
AT1G18140	ROT4	WT	19.7578	44.1832	31.9705	-1.16333	0.540098	-2.15393	0.0312456	0.162511	ns	Lignin degradation and detoxification of lignin-derived products	LAC1	0.835	0.704	0.665	2.967	1.036	1.064
AT5G25755	ROT4	WT	13.4876	30.1948	21.8412	-1.16205	0.524891	-2.21388	0.0268368	0.146096	ns	-	-	1.038	0.963	1.166	1.681	2.342	3.233
AT3G29639	ROT4	WT	34.7629	15.597	25.18	1.1585	0.518832	2.23291	0.0255552	0.14173	ns	-	-	3.148	3.294	1.807	0.809	1.469	1.508
AT3G12970	ROT4	WT	23.3512	52.0622	37.7067	-1.15831	0.442027	-2.62045	0.00878138	0.0660153	ns	BEST Arabidopsis thaliana protein match is	-	0.913	0.889	1.333	3.202	2.4	1.564
AT1G75550	ROT4	WT	17.0918	38.0986	27.5952	-1.15712	0.455331	-2.54128	0.0110449	0.0782153	ns	Glycine-rich cell wall structural protein	-	1.036	1.021	1.198	2.985	1.899	2.554
AT5G62150	ROT4	WT	26.4429	11.8739	19.1584	1.15585	0.572957	2.01733	0.0436609	0.204022	ns	Peptidoglycan-binding LysM domain-containing protein	-	2.989	1.951	3.664	0.888	1.343	1.724
AT1G18940	ROT4	WT	26.4765	11.8902	19.1834	1.15581	0.63959	1.8071	0.0707461	0.278492	ns	Nodulin-like Major Facilitator Superfamily protein	-	1.557	0.95	0.678	0.205	0.663	0.595
AT5G20240	ROT4	WT	64.8148	29.142	46.9784	1.15484	0.791995	1.45814	0.144803	0.429753	ns	K-box region	PI	1.812	2.114	7.226	0.176	1.3	3.64
AT4G19460	ROT4	WT	10.8521	24.0164	17.4342	-1.1462	0.627764	-1.82585	0.0678724	0.271386	ns	Glycosyltransferase Family 4	-	0.61	0.528	0.158	0.856	0.987	1.098
AT3G43190	ROT4	WT	49.6041	22.4754	36.0398	1.14273	1.4181	0.805819	0.420347	0.731871	ns	Sucrose-cleaving enzyme that provides UDP-glucose and fructose for various metabolic pathways	SUS4	1.423	2.327	0.025	0.156	0.785	0.805
AT3G16070	ROT4	WT	10.3838	22.9939	16.6888	-1.14104	0.623719	-1.82941	0.0673379	0.27035	ns	-	-	0.459	1.277	1.072	2.208	1.485	2.668
AT1G20570	ROT4	WT	25.9177	57.2722	41.5949	-1.14059	0.53211	-2.14352	0.0320716	0.165444	ns	Gamma-tubulin complex is necessary for microtubule nucleation at the centrosome	-	0.168	0.801	0.864	1.658	1.212	1.269
AT2G25460	ROT4	WT	54.2946	24.7247	39.5097	1.13577	0.426783	2.66124	0.00778543	0.060082	ns	BEST Arabidopsis thaliana protein match is	-	1.691	1.49	1.317	0.424	0.969	0.702
AT1G76240	ROT4	WT	54.0859	118.544	86.315	-1.13465	0.417003	-2.72097	0.00650898	0.0527196	ns	Arabidopsis protein of unknown function	-	3.913	1.844	4.112	9.338	8.856	3.998
AT5G46590	ROT4	WT	17.0769	7.81245	12.4447	1.13039	0.820116	1.37833	0.168101	0.466996	ns	NAC domain containing protein	anac096	1.138	1.056	0.289	0.347	0.15	0.668
AT1G02900	ROT4	WT	41.7201	19.1195	30.4198	1.12953	0.626845	1.80194	0.0715556	0.280253	ns	Rapid ALkalinization Factor (RALF)	RALF1	3.394	5.136	2.435	0.448	1.716	2.967
AT5G52940	ROT4	WT	10.7001	23.2876	16.9938	-1.12934	0.641358	-1.76086	0.0782623	0.297286	ns	BEST Arabidopsis thaliana protein match is	-	0.814	0.189	0.594	1.172	1.285	1.108
AT4G39580	ROT4	WT	35.6845	16.3625	26.0235	1.12877	0.58259	1.9375	0.0526837	0.230702	ns	-	-	2.434	2.885	1.777	0.61	0.684	2.036
AT3G21150	ROT4	WT	24.4848	11.2224	17.8536	1.1269	0.640329	1.75987	0.0784295	0.297689	ns	B-box zinc finger protein 32-like	BBX32	1.724	1.048	1.505	0.238	0.902	0.864
AT2G37770	ROT4	WT	25.1744	11.5374	18.3559	1.1259	0.626985	1.79574	0.0725355	0.282446	ns	Aldo-keto reductase family 4 member	AKR4C9	1.541	0.858	1.4	0.257	0.883	0.64
AT5G65090	ROT4	WT	50.8686	23.3513	37.11	1.12533	0.487137	2.31009	0.0208831	0.123605	ns	Type I inositol 1,4,5-trisphosphate 5-phosphatase	IP5P5	1.678	2.504	1.278	0.512	1.291	0.757
AT5G12970	ROT4	WT	30.0581	65.6315	47.8448	-1.12532	0.426993	-2.63545	0.00840253	0.0637694	ns	domain-containing protein	-	0.458	0.85	1.226	2.324	1.795	1.545
AT4G39795	ROT4	WT	19.0945	41.8164	30.4555	-1.1253	0.565464	-1.99004	0.046586	0.212974	ns	zinc-finger of the FCS-type, C2-C2	FLZ7	1.277	3.446	1.808	2.443	5.283	6.869
AT5G55460	ROT4	WT	182.38	83.7022	133.041	1.12452	0.413836	2.71732	0.00658138	0.0530946	ns	Protease inhibitor seed storage lipid transfer protein	-	28.418	23.735	13.773	4.562	11.32	15.069
AT5G46730	ROT4	WT	73.9616	160.95	117.456	-1.12125	0.507539	-2.20918	0.0271619	0.147279	ns	-	-	4.897	4.599	3.814	4.356	5.014	20.271
AT4G38080	ROT4	WT	69.6667	32.0775	50.8721	1.11933	1.22242	0.915668	0.359841	0.68203	ns	-	-	3.778	11.463	0.92	0.947	5.81	0.817
AT3G48770	ROT4	WT	38.0982	17.5833	27.8407	1.11909	0.562021	1.99118	0.0464606	0.212761	ns	-	-	0.24	0.757	0.351	0.217	0.158	0.262
AT2G18680	ROT4	WT	79.5492	36.6744	58.1118	1.11739	0.453787	2.46237	0.0138023	0.0916802	ns	-	-	7.654	4.247	3.375	1.311	2.778	3.124
AT2G37130	ROT4	WT	820.592	378.403	599.498	1.11681	0.628388	1.77726	0.0755254	0.29014	ns	Removal of H(2)O(2), oxidation of toxic reductants, biosynthesis and degradation of lignin, suberization, auxin catabolism, response to environmental stresses such as wounding, pathogen attack and oxidative stress	PER21	45.292	48.32	20.322	7.81	28.463	17.404
AT5G11100	ROT4	WT	16.2688	35.3221	25.7955	-1.11615	0.625817	-1.7835	0.0745042	0.287726	ns	-	-	0.179	0.745	1.217	1.968	1.58	1.205
AT1G66390	ROT4	WT	8.14204	17.6936	12.9178	-1.11519	0.79912	-1.39553	0.162857	0.459702	ns	Transcription factor	MYB90	0.304	0.706	0.815	0.381	1.924	1.738
AT3G14550	ROT4	WT	21.4813	46.5733	34.0273	-1.11236	0.432251	-2.57341	0.0100701	0.0728906	ns	Belongs to the FPP GGPP synthase family	GGPS3	0.393	0.813	0.706	1.515	1.284	1.444
AT5G50790	ROT4	WT	81.4724	37.781	59.6267	1.10946	0.648613	1.71052	0.0871701	0.318505	ns	Mediates both low-affinity uptake and efflux of sugar across the	SWEET10	2.384	2.049	9.508	1.631	0.941	4.043
AT1G07607	ROT4	WT	13.7591	29.6993	21.7292	-1.10908	0.560136	-1.98003	0.0477004	0.216008	ns	-	-	1.842	2.051	1.076	2.954	5.341	2.677
AT5G24780	ROT4	WT	1788.99	829.739	1309.36	1.10842	0.709915	1.56134	0.118444	0.384515	ns	acid phosphatase	VSP1	98.336	38.442	162.939	37.822	25.997	78.644
AT2G39310	ROT4	WT	221.838	103.083	162.46	1.10569	1.16589	0.948361	0.342946	0.666989	ns	jacalin-related lectin	JAL22	9.288	14.075	0.498	4.434	5.324	1.594
AT5G08150	ROT4	WT	34.9461	16.3393	25.6427	1.10044	0.601536	1.82939	0.067341	0.27035	ns	-	SOB5	1.646	2.977	3.845	0.907	0.749	2.392
AT3G45410	ROT4	WT	32.5384	15.2731	23.9057	1.09488	0.58196	1.88137	0.0599221	0.250594	ns	Lectin-domain containing receptor kinase	LECRK13	0.855	1.374	0.499	0.343	0.317	0.651
AT1G17020	ROT4	WT	26.573	12.4743	19.5236	1.09271	0.694543	1.57328	0.115654	0.379022	ns	Belongs to the iron ascorbate-dependent oxidoreductase family	SRG1	1.149	2.224	0.535	0.501	1.01	0.363
AT1G05065	ROT4	WT	25.0918	53.6103	39.351	-1.09155	0.456382	-2.39176	0.016768	0.105607	ns	-	CLE20	2.34	3.651	1.864	4.371	4.625	8.172
AT4G16270	ROT4	WT	24.7757	11.6663	18.221	1.08924	0.920969	1.18271	0.236924	0.559339	ns	Belongs to the peroxidase family. Classical plant (class III) peroxidase subfamily	PER40	1.676	1.149	2.482	0	0.737	1.815
AT1G44800	ROT4	WT	189.756	403.7	296.728	-1.08898	0.968411	-1.1245	0.2608	0.587459	ns	WAT1-related protein	-	7.277	14.825	3.632	6.186	40.985	8.606
AT2G01818	ROT4	WT	48.7065	22.9116	35.809	1.08889	0.596478	1.82553	0.0679211	0.271462	ns	PLATZ transcription factor	-	3.395	5.591	0.944	1.736	1.751	1.294
AT2G28500	ROT4	WT	60.4388	28.4524	44.4456	1.08705	0.405953	2.67776	0.00741161	0.057849	ns	lob domain-containing protein	LBD11	4.976	3.447	2.759	1.452	1.72	2.223
AT4G26790	ROT4	WT	21.0187	44.5786	32.7987	-1.08445	0.415118	-2.61239	0.00899127	0.067139	ns	Belongs to the 'GDSL' lipolytic enzyme family	-	0.77	0.84	1.19	1.996	2.014	2.068
AT3G28840	ROT4	WT	23.9244	50.7771	37.3508	-1.0842	0.436984	-2.48109	0.0130981	0.0882184	ns	BEST Arabidopsis thaliana protein match is Protein of	-	1.017	1.213	1.179	1.602	3.379	2.413
AT1G35170	ROT4	WT	18.5213	8.7884	13.6549	1.07908	0.657544	1.64108	0.100782	0.347377	ns	BEST Arabidopsis thaliana protein match is	-	0.489	1.178	0.999	0.392	0.445	0.456
AT1G02380	ROT4	WT	49.1197	23.2625	36.1911	1.07841	0.571277	1.88772	0.0590634	0.248936	ns	-	-	1.158	2.203	5.018	1.683	0.937	1.443
AT1G56650	ROT4	WT	22.1038	46.5761	34.34	-1.0774	0.415899	-2.59053	0.00958278	0.0703646	ns	Transcription factor	MYB75	1.513	1.148	1.808	3.033	3.756	2.856
AT5G11320	ROT4	WT	18.2389	38.3527	28.2958	-1.07718	0.484889	-2.2215	0.0263173	0.144469	ns	monooxygenase	YUC4	0.776	0.393	0.721	1.767	1.177	1.135
AT1G53700	ROT4	WT	20.0626	42.188	31.1253	-1.07298	0.479036	-2.23987	0.0250994	0.139786	ns	Serine threonine-protein kinase	WAG1	0.984	0.874	0.559	1.438	2.445	1.319
AT1G72200	ROT4	WT	28.3816	13.4925	20.9371	1.071	0.516163	2.07492	0.0379937	0.186236	ns	Zinc finger (C3HC4-type RING finger) family protein	ATL11	1.524	1.113	1.214	0.74	0.467	0.671
AT1G77405	ROT4	WT	10.7641	22.6584	16.7112	-1.07017	0.614052	-1.7428	0.0813677	0.304046	ns	Pentacotripeptide-repeat region of PRORP	-	0.273	0.608	0.851	1.04	1.381	1.304
AT2G21188	ROT4	WT	52.5263	25.0886	38.8074	1.06757	0.465314	2.2943	0.021773	0.127146	ns	-	-	12.369	12.238	7.225	4.752	3.127	7.704
AT1G67265	ROT4	WT	18.3742	8.76561	13.5699	1.06731	0.642335	1.66162	0.0965898	0.339024	ns	DVL family	DVL3	2.38	2.418	1.324	1.022	1.146	0.824
AT1G05310	ROT4	WT	46.8196	98.0542	72.4369	-1.06729	0.393005	-2.71573	0.00661302	0.0533029	ns	Pectinesterase	PME8	3.268	2.494	1.488	3.751	7.142	4.651
AT4G31615	ROT4	WT	8.67685	18.0925	13.3847	-1.06688	0.800868	-1.33216	0.182809	0.487752	ns	B3 DNA binding domain	REM2	0.577	0.191	0.281	0.991	1.041	0.214
AT4G11400	ROT4	WT	8.22381	17.2063	12.7151	-1.06591	0.679496	-1.56868	0.116722	0.380818	ns	ARID/BRIGHT DNA binding domain	ARID2	0.282	0.262	0.309	0.779	0.321	0.733
AT2G21350	ROT4	WT	24.0955	11.5128	17.8041	1.06561	0.5708	1.86687	0.0619201	0.255853	ns	CRS1_YhbY	-	2.532	1.818	1.431	0.818	0.826	1.187
AT4G23680	ROT4	WT	60.5709	29.082	44.8264	1.06088	0.652135	1.62678	0.103784	0.354458	ns	mlp-like protein 328	-	3.731	5.076	5.973	0.332	2.347	4.561
AT1G76780	ROT4	WT	29.2789	61.0286	45.1538	-1.05924	0.393509	-2.69178	0.00710723	0.0561254	ns	heat shock protein (HSP20)	-	0.306	0.284	0.351	0.449	0.741	0.817
AT1G18400	ROT4	WT	43.4122	90.6238	67.018	-1.05899	0.47421	-2.23318	0.0255373	0.141705	ns	Transcription factor BEE	BEE1	1.782	3.581	0.964	3.224	6.206	4.059
AT4G20970	ROT4	WT	21.0193	43.9629	32.4911	-1.0589	0.508048	-2.08425	0.0371376	0.183816	ns	helix loop helix domain	BHLH162	0.73	2.559	1.738	3.497	2.954	4.296
AT3G44120	ROT4	WT	11.8356	24.6154	18.2255	-1.05733	0.535051	-1.97612	0.0481412	0.217038	ns	BEST Arabidopsis thaliana protein match is	-	0.692	0.642	0.519	1.388	1.4	1.161
AT1G14260	ROT4	WT	50.3769	24.2021	37.2895	1.05681	0.447199	2.36318	0.0181191	0.111124	ns	Zinc finger (C3HC4-type RING finger) family protein	-	1.899	2.689	2.822	1.403	1.567	0.675
AT1G55205	ROT4	WT	27.3772	57.0194	42.1983	-1.05526	0.393641	-2.68077	0.00734532	0.0574359	ns	-	-	1.292	2.466	2.367	4.721	3.995	4.337
AT1G13330	ROT4	WT	21.4489	44.4894	32.9691	-1.05442	0.494504	-2.13228	0.0329836	0.168206	ns	Tat binding protein 1(TBP-1)-interacting protein (TBPIP)	HOP2	1.271	0.971	2.475	3.298	4.234	2.484
AT3G57200	ROT4	WT	16.8604	35.1196	25.99	-1.05379	0.541213	-1.9471	0.0515233	0.227196	ns	regulation of growth	-	0.413	0.895	0.402	1.416	0.766	1.466
AT1G15870	ROT4	WT	15.7608	32.6075	24.1842	-1.04931	0.648221	-1.61876	0.105499	0.358309	ns	Mitochondrial glycoprotein family protein	-	0.544	0.793	2.268	2.88	3.377	1.371
AT1G63650	ROT4	WT	38.7345	80.0679	59.4012	-1.04778	0.475824	-2.20204	0.0276624	0.149138	ns	Transcription factor	BHLH2	0.554	0.784	1.986	3.009	2.122	1.906
AT4G08150	ROT4	WT	45.7541	94.6134	70.1837	-1.04777	1.07482	-0.974834	0.329643	0.656072	ns	Homeobox protein knotted-1-like 1	KNAT1	1.816	2.983	0.295	2.541	7.154	1.06
AT4G10310	ROT4	WT	27.7369	13.4553	20.5961	1.04571	0.649264	1.61061	0.107264	0.361889	ns	Transporter	HKT1	0.395	1.76	1.077	0.634	0.599	0.369
AT5G06720	ROT4	WT	42.9214	20.8299	31.8756	1.0441	0.606289	1.72212	0.0850476	0.31325	ns	Belongs to the peroxidase family. Classical plant (class III) peroxidase subfamily	PER53	1.763	4.432	0.997	1.71	0.92	0.945
AT2G16890	ROT4	WT	48.1905	99.525	73.8577	-1.0438	0.431326	-2.41997	0.0155218	0.0995625	ns	Belongs to the UDP-glycosyltransferase family	UGT90A1	1.212	2.046	1.149	1.495	3.864	3.935
AT4G32780	ROT4	WT	13.2108	27.3072	20.259	-1.04303	0.756049	-1.37958	0.167716	0.466527	ns	Auxin canalisation	-	0.372	1.122	0.317	0.84	2.447	0.531
AT1G54020	ROT4	WT	79.6428	38.7539	59.1983	1.03989	0.491698	2.1149	0.0344384	0.17417	ns	Belongs to the 'GDSL' lipolytic enzyme family	-	3.821	6.101	1.413	2.036	2.054	1.556
AT3G54340	ROT4	WT	53.2362	25.9425	39.5893	1.03948	0.585433	1.77557	0.0758036	0.290827	ns	K-box region	AP3	2.388	2.623	4.832	0.504	1.525	2.87
AT5G17800	ROT4	WT	10.176	20.8932	15.5346	-1.03815	0.586948	-1.76873	0.0769386	0.293659	ns	myb domain protein 56	MYB56	0.614	0.622	0.435	1.231	1.355	0.927
AT4G24580	ROT4	WT	15.4744	31.7609	23.6177	-1.03813	0.506293	-2.05044	0.0403211	0.193248	ns	Rho GTPase-activating protein	REN1	0.275	0.255	0.513	0.689	0.741	0.761
AT3G06890	ROT4	WT	62.4818	30.5947	46.5383	1.03041	0.434982	2.36886	0.0178432	0.110244	ns	-	-	4.876	8.193	3.852	3.504	3.07	1.91
AT5G39090	ROT4	WT	44.1728	21.5982	32.8855	1.02978	0.48125	2.1398	0.032371	0.166425	ns	Phenolic glucoside malonyltransferase	-	3.042	1.474	1.37	1.047	0.918	0.99
AT5G45820	ROT4	WT	15.0353	30.6803	22.8578	-1.02708	0.505986	-2.02986	0.0423705	0.19999	ns	cbl-interacting protein kinase 20	CIPK20	0.555	0.736	0.463	1.193	1.524	0.947
AT4G13600	ROT4	WT	11.7705	24.0182	17.8944	-1.02622	0.571934	-1.79429	0.0727666	0.28303	ns	Possibly involved in carbohydrate binding	-	0.802	1.157	1.128	1.518	2.883	2.035
AT2G38500	ROT4	WT	60.6184	29.8049	45.2116	1.02596	0.40138	2.55609	0.0105857	0.0757839	ns	-	-	3.409	3.804	2.282	1.121	1.885	1.769
AT5G22430	ROT4	WT	372.617	182.995	277.806	1.02596	1.45968	0.702869	0.482137	0.775135	ns	pollen Ole e 1 allergen and extensin family protein	-	22.987	21.769	43.348	0.161	11.216	32.789
AT2G25260	ROT4	WT	27.4655	13.5182	20.4918	1.02324	0.914193	1.11929	0.263018	0.590348	ns	hydroxyproline O-arabinosyltransferase activity	HPAT2	2.145	2.357	0.055	0.509	1.199	0.586
AT3G05980	ROT4	WT	59.3857	120.698	90.042	-1.02229	0.399797	-2.55702	0.0105574	0.0756162	ns	-	-	1.64	3.461	4.789	9.35	5.66	5.576
AT3G18217	ROT4	WT	28.7912	58.5212	43.6562	-1.02122	0.392021	-2.60502	0.00918691	0.0682381	ns	-	-	9.139	11.737	8.897	20.784	14.928	26.271
AT5G28640	ROT4	WT	176.34	357.66	267	-1.02087	0.372054	-2.74387	0.00607191	0.0500673	ns	SSXT protein (N-terminal region)	GIF1	4.585	2.68	9.018	14.508	8.478	10.887
AT1G04220	ROT4	WT	11.1838	22.6793	16.9316	-1.01984	0.574323	-1.77573	0.0757772	0.290802	ns	3-ketoacyl-coa synthase	KCS2	0.41	0.381	0.436	0.823	0.604	1.123
AT1G20590	ROT4	WT	50.3028	24.8659	37.5843	1.01594	1.69771	0.59842	0.54956	0.814907	ns	Belongs to the cyclin family	CYCB2-5	1.72	2.482	9.956	5.748	1.45	0
AT3G09080	ROT4	WT	15.2726	30.819	23.0458	-1.01576	0.790547	-1.28488	0.198834	0.508982	ns	WD domain, G-beta repeat	-	0.257	0.092	0.538	1.147	0.16	0.533
AT2G45080	ROT4	WT	30.4491	61.5933	46.0212	-1.01576	0.392745	-2.58631	0.00970108	0.0709488	ns	regulation of cyclin-dependent protein serine/threonine kinase activity	CYCU2-1	1.578	2.231	2.926	5.875	4.103	3.978
AT2G30766	ROT4	WT	41.8065	84.4872	63.1468	-1.01566	0.481923	-2.10751	0.035073	0.176421	ns	-	-	0.879	0.922	2.903	4.177	2.668	2.897
AT5G24290	ROT4	WT	86.7043	42.8926	64.7984	1.01545	0.407214	2.49366	0.0126433	0.086009	ns	Membrane protein of ER	MEB2	4.24	4.005	1.758	1.456	2.104	1.508
AT2G29130	ROT4	WT	18.6727	37.7696	28.2211	-1.01529	0.435288	-2.33245	0.0196771	0.118379	ns	Belongs to the multicopper oxidase family	LAC2	0.593	0.711	0.611	1.502	1.163	1.303
AT4G11911	ROT4	WT	13.5623	27.4445	20.5034	-1.0133	0.679647	-1.49093	0.135981	0.415383	ns	Protein STAY-GREEN 1, chloroplastic-like	-	0.51	1.623	0.781	3.581	1.18	1.287
AT1G62981	ROT4	WT	15.8003	31.8758	23.8381	-1.01222	0.519428	-1.94872	0.0513292	0.226615	ns	Protein of unknown function (DUF1191)	-	0.663	0.615	1.092	1.175	1.598	2.117
AT2G06255	ROT4	WT	60.5559	30.0073	45.2816	1.01178	0.522567	1.93618	0.052846	0.231081	ns	Protein of unknown function (DUF1313)	EFL3	4.859	2.806	8.657	3.675	1.391	3.236
AT3G01940	ROT4	WT	25.699	51.7084	38.7037	-1.00987	0.375284	-2.69095	0.0071249	0.0562165	ns	Protein of unknown function (DUF3339)	-	2.502	2.063	2.436	4.644	4.498	5.291
AT2G14900	ROT4	WT	141.841	70.5432	106.192	1.0087	0.504356	1.99997	0.0455036	0.209532	ns	Gibberellin-regulated	GASA7	11.201	28.597	4.777	8.019	6.904	7.752
AT2G43690	ROT4	WT	23.5365	47.3674	35.4519	-1.00831	0.465625	-2.1655	0.0303495	0.159481	ns	-	-	0.585	0.828	0.719	1.789	1.805	0.799
AT5G17220	ROT4	WT	103.718	208.705	156.212	-1.00798	0.374137	-2.69416	0.00705668	0.0558466	ns	Belongs to the GST superfamily	GSTF12	6.681	9.747	4.81	12.067	22.589	9.03
AT5G22796	ROT4	WT	15.2839	30.8068	23.0454	-1.00637	0.536271	-1.87661	0.0605719	0.252275	ns	-	-	1.275	2.603	1.863	3.835	2.708	5.296
AT1G04360	ROT4	WT	40.4236	20.1402	30.2819	1.0025	0.465321	2.15443	0.0312067	0.162511	ns	RING-H2 finger protein	ATL1	1.921	1.822	1.445	1.225	0.883	0.544
AT4G08850	ROT4	WT	4121.76	2061.23	3091.49	0.99977	0.184166	5.42864	5.68e-08	2.2e-06	ns	LRR receptor-like serine threonine-protein kinase At4g08850	MIK2	89.543	77.345	55.111	35.265	36.562	41.928
AT1G13750	ROT4	WT	677.025	338.848	507.936	0.998683	0.210823	4.73707	2.17e-06	5.56e-05	ns	Purple acid phosphatase	PAP1	29.342	23.071	19.301	10.007	12.539	14.219
AT2G28440	ROT4	WT	17.3543	34.6706	26.0124	-0.997968	0.518857	-1.9234	0.05443	0.235756	ns	Vegetative cell wall protein	-	1.445	1.608	0.633	2.896	2.775	1.874
AT3G18560	ROT4	WT	60.0877	30.1437	45.1157	0.997519	0.420502	2.37221	0.0176822	0.109582	ns	-	-	2.923	4.712	4.675	1.325	2.815	2.167
AT1G62560	ROT4	WT	813.606	1624.41	1219.01	-0.997356	0.271823	-3.66914	0.00024337	0.00353998	ns	flavin-containing monooxygenase	FMOGS-OX3	29.354	34.91	15.638	41.502	66.963	54.737
AT1G65985	ROT4	WT	107.283	53.7421	80.5125	0.997319	0.294282	3.38899	0.000701515	0.0085932	ns	UPF0481 protein	-	4.952	4.297	3.343	2.081	1.979	2.404
AT4G18780	ROT4	WT	111.596	222.99	167.293	-0.99697	0.246138	-4.05045	5.11e-05	0.000926218	ns	Belongs to the glycosyltransferase 2 family. Plant cellulose synthase subfamily	CESA8	1.778	2.98	2.729	5.162	5.554	4.589
AT1G03920	ROT4	WT	15.1562	30.2488	22.7025	-0.996574	0.566872	-1.75802	0.0787437	0.298126	ns	Protein kinase C terminal domain	-	0.431	0.369	0.679	0.566	1.007	1.447
AT5G58860	ROT4	WT	54.6474	27.3975	41.0225	0.996305	2.03748	0.488988	0.62485	0.855648	ns	cytochrome P450	CYP86A1	1.719	4.631	0.239	0	3.186	0.17
AT5G24150	ROT4	WT	329.746	656.834	493.29	-0.994811	0.163102	-6.09934	1.07e-09	5.6e-08	ns	squalene	SQE5	13.092	10.962	13.385	27.481	22.298	26.66
AT5G37740	ROT4	WT	379.993	190.737	285.365	0.99427	0.216266	4.59744	4.28e-06	0.000102659	ns	C2 domain-containing protein	-	28.727	26.585	18.451	12.244	13.689	11.996
AT5G39860	ROT4	WT	66.1766	131.581	98.8787	-0.994041	0.407079	-2.44189	0.0146107	0.0956275	ns	Helix-loop-helix DNA-binding domain	PRE1	9.623	4.381	3.296	15.45	9.461	10.452
AT3G50220	ROT4	WT	18.3001	36.499	27.3996	-0.993792	0.500795	-1.98443	0.0472082	0.214469	ns	xylan biosynthetic process	IRX15	1.04	1.321	0.586	1.591	2.602	1.819
AT3G09520	ROT4	WT	70.7051	35.4682	53.0866	0.993415	0.390474	2.54413	0.0109551	0.0776699	ns	exocyst complex component	ATEXO70H4	3.216	1.581	1.878	1.096	1.171	1.168
AT2G30930	ROT4	WT	1563.1	785.518	1174.31	0.992948	0.157004	6.32436	2.54e-10	1.47e-08	ns	-	-	80.463	114.301	92.819	48.624	51.966	47.311
AT2G20750	ROT4	WT	50.523	100.571	75.5468	-0.992916	0.440077	-2.25623	0.0240561	0.135759	ns	Belongs to the expansin family	EXPB1	1.2	1.808	4.428	5.21	5.004	4.929
AT1G63860	ROT4	WT	492.885	247.783	370.334	0.992592	0.256361	3.87185	0.000108013	0.00176296	ns	-	-	11.203	10.14	6.687	3.646	4.617	6.166
AT5G17330	ROT4	WT	114.935	57.8213	86.3784	0.991751	0.412348	2.40513	0.0161666	0.102834	ns	Belongs to the group II decarboxylase family	GAD1	5.288	5.8	1.954	1.818	2.654	2.244
AT5G56550	ROT4	WT	408.143	205.219	306.681	0.991324	0.188057	5.27141	1.35e-07	4.72e-06	ns	RNA binding	OXS3	36.195	28.314	28.658	17.204	14.137	16.69
AT1G53875	ROT4	WT	44.8152	88.8297	66.8224	-0.99055	0.349729	-2.83234	0.00462088	0.0401653	ns	Belongs to the eIF-2B alpha beta delta subunits family	-	5.435	2.605	3.88	7.445	8.977	7.805
AT5G17490	ROT4	WT	61.6428	31.0266	46.3347	0.990365	0.393709	2.51548	0.0118872	0.0823431	ns	Belongs to the GRAS family	RGL3	2.162	2.35	1.611	0.948	1.435	0.771
AT2G40095	ROT4	WT	181.676	91.4493	136.562	0.990359	0.315812	3.13591	0.0017132	0.0181562	ns	regulation of endocannabinoid signaling pathway	-	8.744	5.998	4.864	2.32	4.087	3.699
AT1G69790	ROT4	WT	33.5298	16.848	25.1889	0.989517	0.514364	1.92377	0.0543835	0.235666	ns	Protein kinase domain	PBL18	1.908	0.885	1.681	0.82	0.873	0.613
AT5G15870	ROT4	WT	513.215	258.54	385.877	0.989156	0.204046	4.8477	1.25e-06	3.37e-05	ns	Glycosyl hydrolase family 81 protein	-	16.779	16.605	11.187	8.201	6.9	7.912
AT5G26270	ROT4	WT	21.8197	43.3149	32.5673	-0.989103	0.81193	-1.21821	0.223143	0.544882	ns	-	-	1.565	2.122	0.176	5.551	1.339	1
AT2G28570	ROT4	WT	124.294	62.7408	93.5175	0.988522	0.335541	2.94605	0.00321858	0.0300877	ns	-	-	7.605	11.803	8.137	3.019	5.406	5.784
AT1G72680	ROT4	WT	513.287	258.793	386.04	0.988259	0.213631	4.626	3.73e-06	9.08e-05	ns	Alcohol dehydrogenase GroES-like domain	CAD1	30.552	28.826	19.829	11.732	13.907	15.258
AT5G10300	ROT4	WT	205.314	103.558	154.436	0.988257	0.223135	4.42896	9.47e-06	0.000211463	ns	Alpha/beta hydrolase family	HNL	11.998	11.935	11.059	4.879	6.447	6.738
AT1G73500	ROT4	WT	660.195	333.01	496.602	0.98755	0.207869	4.75083	2.03e-06	5.25e-05	ns	kinase kinase	MKK9	36.394	32.573	26.345	12.601	19.021	17.589
AT5G66390	ROT4	WT	20.0792	10.125	15.1021	0.986997	0.628864	1.56949	0.116534	0.380719	ns	Removal of H(2)O(2), oxidation of toxic reductants, biosynthesis and degradation of lignin, suberization, auxin catabolism, response to environmental stresses such as wounding, pathogen attack and oxidative stress	PER72	1.272	1.082	0.774	0.425	0.804	0.385
AT2G32860	ROT4	WT	993.619	1968.8	1481.21	-0.986176	0.242143	-4.0727	4.65e-05	0.00085702	ns	Belongs to the glycosyl hydrolase 1 family	BGLU33	25.597	46.911	28.273	51.999	70.438	81.68
AT1G56430	ROT4	WT	126.381	250.536	188.459	-0.986091	0.379896	-2.59569	0.00944016	0.0697087	ns	nicotianamine synthase 4	NAS4	5.814	10.247	3.602	10.383	19.242	10.206
AT5G16370	ROT4	WT	905.109	456.843	680.976	0.986077	0.182382	5.40666	6.42e-08	2.45e-06	ns	acyl-activating enzyme 5, peroxisomal	AAE5	36.655	28.881	25.072	15.569	17.189	14.11
AT3G01080	ROT4	WT	241.312	121.822	181.567	0.985775	0.206862	4.76536	1.89e-06	4.9e-05	ns	WRKY Transcription Factor	WRKY58	10.551	9.824	8.194	5.247	4.602	4.933
AT1G72450	ROT4	WT	1271.38	642.521	956.953	0.984947	0.170074	5.79128	6.99e-09	3.15e-07	ns	jasmonate-zim-domain protein	TIFY11B	43.335	53.029	37.686	20.261	23.957	25.115
AT4G27470	ROT4	WT	569.196	287.601	428.398	0.984593	0.243288	4.04702	5.19e-05	0.000935935	ns	RING-type zinc-finger	RMA3	47.292	35.825	25.067	17.442	21.784	16.789
AT1G10540	ROT4	WT	13.9618	27.5171	20.7394	-0.984471	0.603871	-1.63027	0.103045	0.352619	ns	nucleobase-ascorbate transporter	NAT8	0.642	0.265	0.555	1.322	1.118	0.518
AT3G03020	ROT4	WT	518.471	262.169	390.32	0.984105	0.200866	4.89931	9.62e-07	2.69e-05	ns	-	-	52.873	58.761	37.652	24.533	26.039	26.731
AT2G40140	ROT4	WT	1233.74	623.673	928.705	0.984063	0.199509	4.93242	8.12e-07	2.31e-05	ns	zinc finger	CZF1	48.465	34.413	29.364	17.784	19.509	20.863
AT4G24110	ROT4	WT	11.6549	22.9651	17.31	-0.983508	0.646424	-1.52146	0.128145	0.402392	ns	-	-	1	0.285	1.347	1.695	1.866	1.756
AT3G44260	ROT4	WT	353.515	179.109	266.312	0.981821	0.199909	4.91133	9.05e-07	2.55e-05	ns	CCR4-associated factor 1 homolog	CAF1-9	19.026	20.237	19.964	8.849	9.158	12.713
AT3G61630	ROT4	WT	259.135	131.302	195.219	0.980757	0.218236	4.49401	6.99e-06	0.000159597	ns	Transcription factor	CRF6	14.158	13.872	9.949	6.795	6.352	6.572
AT3G18660	ROT4	WT	41.8996	82.707	62.3033	-0.979985	0.386901	-2.53291	0.0113119	0.0796656	ns	Belongs to the glycosyltransferase 8 family	GUX1	0.776	1.229	1.982	2.915	2.255	2.885
AT1G15210	ROT4	WT	31.8686	16.1862	24.0274	0.978688	0.618556	1.58222	0.1136	0.374773	ns	Belongs to the ABC transporter superfamily. ABCG family. PDR (TC 3.A.1.205) subfamily	ABCG35	0.503	0.788	0.184	0.315	0.175	0.278
AT4G15160	ROT4	WT	16.707	32.8919	24.7995	-0.977586	0.57715	-1.69382	0.0903001	0.325698	ns	Bifunctional inhibitor lipid-transfer protein seed storage 2S albumin superfamily protein	-	1.176	1.347	0.875	2.772	3.147	0.933
AT3G55950	ROT4	WT	179.525	91.3971	135.461	0.974788	0.279892	3.48274	0.000496318	0.0064737	ns	Regulator of chromosome condensation (RCC1) repeat	CCR3	4.88	4.934	3.064	1.932	2.073	2.71
AT3G14050	ROT4	WT	907.501	461.764	684.633	0.974535	0.206946	4.70913	2.49e-06	6.27e-05	ns	GTP diphosphokinase RSH2, chloroplastic	RSH2	31.045	22.119	18.186	11.748	12.936	12.529
AT2G41050	ROT4	WT	73.3089	143.884	108.596	-0.974522	0.310832	-3.1352	0.00171736	0.0181687	ns	PQ loop repeat	-	2.373	1.673	2.772	4.597	5.758	3.35
AT1G69720	ROT4	WT	451.805	230.022	340.913	0.974164	0.273498	3.56187	0.000368224	0.00506252	ns	Heme oxygenase	HO3	32.527	22.55	20.136	9.144	12.549	17.529
AT1G61420	ROT4	WT	184.887	94.1179	139.502	0.972784	0.267964	3.63028	0.000283119	0.00404576	ns	G-type lectin S-receptor-like serine threonine-protein kinase	-	5.266	3.318	3.482	2.115	2.314	1.868
AT4G28703	ROT4	WT	23.1302	11.7971	17.4637	0.972656	0.630069	1.54373	0.122654	0.393126	ns	function DUF861, cupin-3 (InterPro IPR008579), RmlC-like jelly roll fold (InterPro IPR014710)	-	1.012	2.533	3.348	1.318	1.227	1.05
AT4G31620	ROT4	WT	54.0223	105.999	80.0109	-0.972034	0.322198	-3.01689	0.00255385	0.0251174	ns	B3 DNA binding domain	-	2.074	2.458	1.57	4.811	4.466	2.99
AT5G38340	ROT4	WT	75.9537	38.7483	57.351	0.971844	0.495601	1.96094	0.0498861	0.22234	ns	Disease resistance protein	-	1.29	2.288	0.6	0.712	0.964	0.504
AT2G41510	ROT4	WT	11.0189	21.6852	16.3521	-0.970743	0.657902	-1.47551	0.140075	0.422254	ns	Cytokinin dehydrogenase	ATCKX1	0.212	0.505	0.265	0.364	0.948	0.66
AT4G21590	ROT4	WT	72.4475	37.0088	54.7282	0.970447	0.73279	1.32432	0.185397	0.491699	ns	endonuclease	ENDO3	2.505	2.489	7.722	0.299	1.688	4.643
AT5G42710	ROT4	WT	11.2126	21.9352	16.5739	-0.970248	0.564894	-1.71757	0.0858742	0.315153	ns	-	-	0.329	0.254	0.32	0.686	0.471	0.654
AT1G75390	ROT4	WT	42.3665	82.9738	62.6701	-0.969839	0.400895	-2.41918	0.0155553	0.0997191	ns	basic region leucin zipper	BZIP44	2.211	2.321	2.719	3.907	7.471	3.14
AT5G24105	ROT4	WT	120.894	236.607	178.75	-0.969753	0.211271	-4.59009	4.43e-06	0.000105846	ns	Arabinogalactan peptide	AGP41	12.175	10.328	14.486	25.76	23.57	24.844
AT3G18830	ROT4	WT	2003.04	1022.75	1512.89	0.969697	0.198659	4.8812	1.05e-06	2.89e-05	ns	Belongs to the major facilitator superfamily. Sugar transporter (TC 2.A.1.1) family	PLT5	94.723	73.513	56.556	34.375	43.526	39.687
AT2G39660	ROT4	WT	606.262	309.495	457.879	0.969499	0.209625	4.62493	3.75e-06	9.11e-05	ns	belongs to the protein kinase superfamily	BIK1	28.915	21.698	17.696	13.029	11.982	10.748
AT5G60280	ROT4	WT	257.801	131.661	194.731	0.969094	0.249963	3.87695	0.000105775	0.00173417	ns	Lectin-domain containing receptor kinase	LECRK18	10.227	8.568	6.199	4.034	5.104	3.938
AT3G52550	ROT4	WT	19.7605	38.6853	29.2229	-0.969023	0.663145	-1.46125	0.143946	0.428771	ns	negative regulation of transcription, DNA-templated	-	1.201	1.114	2.673	3.354	0.954	5.7
AT2G29170	ROT4	WT	61.9224	121.086	91.5041	-0.96805	0.294864	-3.28304	0.00102695	0.0118504	ns	Tropinone reductase homolog At1g07440-like	-	6.435	5.48	7.292	9.939	15.681	12.813
AT5G57220	ROT4	WT	209.451	107.238	158.345	0.966769	0.365692	2.64367	0.00820131	0.0626012	ns	Belongs to the cytochrome P450 family	CYP81F2	9.448	11.205	5.922	3.978	2.748	7.21
AT5G45720	ROT4	WT	36.5614	71.3693	53.9654	-0.966669	0.362727	-2.665	0.00769879	0.059564	ns	ATP binding DNA binding DNA-directed DNA polymerase nucleoside-triphosphatase nucleotide binding	-	0.69	0.587	0.784	1.806	1.028	1.294
AT5G18310	ROT4	WT	643.782	329.826	486.804	0.965273	0.293569	3.28806	0.00100879	0.0116482	ns	-	-	29.843	31.44	18.615	8.122	16.475	17.264
AT2G02020	ROT4	WT	199.939	390.26	295.1	-0.964908	0.214526	-4.49787	6.86e-06	0.000156927	ns	Protein NRT1 PTR FAMILY	NPF8.4	9.14	9.086	5.865	16.677	16.909	14.593
AT2G16595	ROT4	WT	144.088	73.9567	109.023	0.963318	0.275206	3.50035	0.000464651	0.00616717	ns	translocon-associated protein	-	7.444	10.358	7.247	4.737	3.525	4.906
AT3G13600	ROT4	WT	40.0277	20.5218	30.2748	0.962887	0.510685	1.88548	0.0593649	0.249308	ns	Short calmodulin-binding motif containing conserved Ile and Gln residues.	IQM2	0.955	1.161	1.764	0.991	0.366	0.684
AT1G65490	ROT4	WT	531.237	272.646	401.941	0.962791	0.268887	3.58066	0.000342733	0.00476936	ns	-	-	63.597	54.812	45.185	19.636	25.215	41.111
AT1G71400	ROT4	WT	64.1025	32.9299	48.5162	0.962515	0.435913	2.20804	0.0272415	0.147552	ns	-	-	1.957	1.815	1.35	0.436	1.182	1.072
AT5G16530	ROT4	WT	39.1948	76.4888	57.8418	-0.962296	0.447393	-2.1509	0.0314842	0.163334	ns	May act as a component of the auxin efflux carrier	PIN5	1.739	2.467	1.693	1.794	4.656	5.31
AT2G44940	ROT4	WT	194.794	379.378	287.086	-0.961848	0.231705	-4.15118	3.31e-05	0.00063031	ns	transcription factor	ERF034	13.171	12.597	7.75	23.291	23.914	19.688
AT3G21310	ROT4	WT	12.4205	24.2072	18.3139	-0.961776	0.680263	-1.41383	0.157412	0.451195	ns	Core-2/I-Branching enzyme	-	0.107	0.273	0.599	0.884	0.541	0.527
AT5G15630	ROT4	WT	46.8478	91.382	69.1149	-0.961609	0.388581	-2.47467	0.0133361	0.089361	ns	COBRA-like protein	COBL4	1.462	2.475	1.103	3.15	4.361	2.542
AT2G43850	ROT4	WT	781.224	401.271	591.248	0.961392	0.208047	4.62103	3.82e-06	9.25e-05	ns	Serine threonine-protein kinase	ILK1	31.641	33.389	20.475	14.214	14.003	16.77
AT2G39240	ROT4	WT	27.5483	53.6626	40.6054	-0.96138	0.396888	-2.42229	0.0154229	0.0991367	ns	RNA polymerase I-specific transcription initiation factor	-	0.859	0.945	0.774	2.009	1.191	1.949
AT5G04720	ROT4	WT	1602.68	823.158	1212.92	0.961256	0.180453	5.32691	9.99e-08	3.59e-06	ns	Belongs to the disease resistance NB-LRR family	ADR1-L2	49.523	44.49	32.639	19.994	24.25	22.383
AT1G68670	ROT4	WT	853.128	438.185	645.656	0.960796	0.164565	5.83838	5.27e-09	2.43e-07	ns	Transcription factor	HHO2	40.504	29.552	33.14	17.904	18.855	17.562
AT4G00960	ROT4	WT	51.8322	26.6328	39.2325	0.960339	0.428593	2.24068	0.0250469	0.139587	ns	receptor-like protein kinase	-	3.109	3.172	1.614	1.61	1.205	1.345
AT2G35930	ROT4	WT	100.366	51.624	75.9951	0.960082	0.357059	2.68886	0.00716958	0.0563989	ns	Ubiquitin-protein ligase	PUB23	5.189	3.693	4.312	1.48	2.171	3.297
AT5G65300	ROT4	WT	39.4982	20.3467	29.9225	0.959842	0.508776	1.88657	0.0592183	0.248959	ns	-	-	3.139	4.222	1.757	1.258	1.349	2.199
AT1G75170	ROT4	WT	361.841	186.153	273.997	0.959341	0.218484	4.3909	1.13e-05	0.000246395	ns	CRAL/TRIO, N-terminal domain	-	21.314	20.116	15.11	8.097	10.373	11.311
AT2G19990	ROT4	WT	26.9644	13.8784	20.4214	0.959093	0.566254	1.69375	0.0903125	0.325698	ns	Belongs to the CRISP family	PR-1-LIKE	1.925	1.956	3.391	0.827	1.761	1.237
AT1G24577	ROT4	WT	19.8703	38.7384	29.3043	-0.958906	0.517219	-1.85396	0.0637444	0.261208	ns	-	-	1.53	2.648	1.787	2.146	4.228	5.504
AT1G65486	ROT4	WT	134.167	69.1309	101.649	0.958353	0.393491	2.43552	0.0148705	0.0966374	ns	-	-	8.713	9.863	10.567	2.442	4.629	8.278
AT2G29300	ROT4	WT	210.753	108.503	159.628	0.95835	0.231385	4.1418	3.45e-05	0.000653254	ns	tropinone reductase	-	11.422	12.537	15.382	6.869	5.903	7.97
AT1G74290	ROT4	WT	45.975	23.6739	34.8244	0.956756	0.480157	1.99259	0.0463062	0.212161	ns	BEST Arabidopsis thaliana protein match is alpha beta-Hydrolases superfamily protein (TAIR	-	4.032	2.536	2.661	1.027	2.488	1.348
AT1G66650	ROT4	WT	23.6726	12.249	17.9608	0.953627	0.605011	1.57621	0.114977	0.377816	ns	E3 ubiquitin-protein ligase that mediates ubiquitination and subsequent proteasomal degradation of target proteins. E3 ubiquitin ligases accept ubiquitin from an E2 ubiquitin- conjugating enzyme in the form of a thioester and then directly transfers the ubiquitin to targeted substrates	-	1.415	1.372	1.69	0.516	0.52	1.335
AT5G61010	ROT4	WT	1352.65	698.646	1025.65	0.953095	0.186953	5.09805	3.43e-07	1.08e-05	ns	exocyst complex component	ATEXO70E2	35.757	33.102	23.042	15.799	17.856	14.972
AT2G34810	ROT4	WT	758.426	391.888	575.157	0.953076	0.173756	5.48513	4.13e-08	1.64e-06	ns	Belongs to the oxygen-dependent FAD-linked oxidoreductase family	-	27.983	30.242	24.885	11.988	15.486	16.477
AT5G54860	ROT4	WT	580.551	299.9	440.226	0.952849	0.170209	5.5981	2.17e-08	9.06e-07	ns	BT1 family	-	24.8	22.424	19.429	12.212	10.347	12.73
AT4G29520	ROT4	WT	1155.99	597.946	876.966	0.951371	0.175374	5.4248	5.8e-08	2.24e-06	ns	LOCATED IN endoplasmic reticulum, plasma membrane	-	66.724	88.762	61.053	38.605	34.379	41.703
AT4G25900	ROT4	WT	1658.27	857.581	1257.92	0.951361	0.216619	4.39187	1.12e-05	0.00024559	ns	Belongs to the glucose-6-phosphate 1-epimerase family	-	102.069	96.192	58.849	39.597	52.538	44.024
AT1G31950	ROT4	WT	29.8081	57.6515	43.7298	-0.950762	0.365714	-2.59974	0.00932945	0.0690583	ns	Terpene synthase	-	0.746	0.951	1.029	1.869	2.011	1.516
AT1G33475	ROT4	WT	38.0272	19.6864	28.8568	0.950377	0.510345	1.86223	0.0625714	0.257631	ns	Belongs to the synaptobrevin family	PHYL1.2	3.325	2.135	1.681	0.961	0.97	1.858
AT1G53270	ROT4	WT	26.6665	13.8393	20.2529	0.948894	0.544553	1.74252	0.0814176	0.304162	ns	ABC transporter	ABCG10	0.709	1.469	1.096	0.543	0.674	0.519
AT3G11080	ROT4	WT	166.466	86.2705	126.368	0.948761	0.324441	2.9243	0.00345235	0.0318503	ns	Receptor-like protein 12	AtRLP35	4.423	4.339	2.57	1.416	2.669	1.923
AT5G36220	ROT4	WT	607.84	315.122	461.481	0.947726	0.231269	4.09794	4.17e-05	0.000778152	ns	cytochrome P450	CYP81D1	23.785	16.229	14.224	7.946	9.737	11.131
AT2G41250	ROT4	WT	254.118	131.79	192.954	0.947723	0.192768	4.91638	8.82e-07	2.5e-05	ns	Haloacid dehalogenase-like hydrolase	-	13.646	14.201	13.609	6.56	8.077	7.371
AT3G62960	ROT4	WT	18.2938	35.3485	26.8212	-0.947473	0.586643	-1.61508	0.106294	0.359826	ns	glutaredoxin family	GRXC14	1.45	2.276	2.28	1.453	5.525	4.862
AT2G33830	ROT4	WT	8600.03	4460.59	6530.31	0.947154	0.185251	5.11283	3.17e-07	1e-05	ns	Auxin-repressed 12.5 kDa	DRMH1	586.817	637.254	499.877	225.576	354.205	334.962
AT3G02500	ROT4	WT	17.465	33.7612	25.6131	-0.946665	0.629221	-1.5045	0.132452	0.409317	ns	-	-	0.38	1.588	1.296	1.525	3.462	1.448
AT1G18390	ROT4	WT	186.715	96.8251	141.77	0.946353	0.282324	3.35202	0.000802253	0.00962035	ns	serine threonine-protein kinase At1g18390 isoform X1	-	5.743	3.83	3.076	2.358	2.239	2.131
AT3G22460	ROT4	WT	140.524	72.9663	106.745	0.946328	0.367027	2.57836	0.00992699	0.0721401	ns	Belongs to the cysteine synthase cystathionine beta- synthase family	OASA2	10.924	9.362	6.095	2.561	5.749	5.703
AT1G18020	ROT4	WT	1066.25	553.714	809.983	0.945692	0.192561	4.91113	9.06e-07	2.55e-05	ns	12-oxophytodienoate reductase	-	55.753	58.935	43.795	22.847	27.14	34.263
AT4G12030	ROT4	WT	647.782	1247.66	947.72	-0.945488	0.259932	-3.63744	0.000275358	0.00395501	ns	bile acid sodium symporter family protein	BASS5	23.825	27.8	14.152	35.679	56.807	37.133
AT3G45160	ROT4	WT	344.132	662.752	503.442	-0.945352	0.806794	-1.17174	0.241302	0.565163	ns	transposition, RNA-mediated	-	28.59	57.349	16.425	18.934	92.042	90.083
AT3G62600	ROT4	WT	3215.68	1670.25	2442.96	0.945191	0.160284	5.89698	3.7e-09	1.77e-07	ns	heat shock protein binding unfolded protein binding	ERDJ3B	150.598	170.364	129.054	76.063	69.669	93.649
AT3G56200	ROT4	WT	381.579	198.154	289.867	0.944916	0.286264	3.30086	0.000963889	0.0112217	ns	Amino acid transporter	AVT6C	19.439	15.357	8.874	8.199	8.824	6.227
AT4G10960	ROT4	WT	100.376	52.2058	76.2911	0.94491	0.317328	2.97771	0.00290413	0.0278011	ns	UDP-D-glucose UDP-D-galactose 4-epimerase	UGE5	5.566	6.058	5.142	2.448	2.412	4.068
AT1G24030	ROT4	WT	23.702	45.7644	34.7332	-0.944839	0.501348	-1.8846	0.0594844	0.249676	ns	belongs to the protein kinase superfamily	PBL28	0.661	1.471	0.943	1.148	2.716	2.194
AT1G78865	ROT4	WT	54.5425	104.99	79.7664	-0.944796	0.422546	-2.23596	0.0253544	0.14083	ns	-	-	1.382	1.621	3.521	5.091	2.671	5.104
AT2G46830	ROT4	WT	13.3374	25.5695	19.4534	-0.944749	0.642665	-1.47005	0.141549	0.424801	ns	Myb-like DNA-binding domain	CCA1	0.588	0.208	0.3	0.73	1.048	0.378
AT1G04800	ROT4	WT	363.245	698.957	531.101	-0.944161	0.558955	-1.68915	0.09119	0.327444	ns	-	-	23.692	26.385	29.283	32.975	28.538	94.75
AT2G31220	ROT4	WT	10.2017	19.6156	14.9086	-0.943443	0.679745	-1.38794	0.165156	0.463482	ns	Transcription factor	BHLH10	0.391	0.363	0.55	1.002	0.352	1.218
AT2G22500	ROT4	WT	1566.43	815.144	1190.79	0.942459	0.215162	4.38023	1.19e-05	0.000256018	ns	Belongs to the mitochondrial carrier (TC 2.A.29) family	PUMP5	64.339	66.458	38.325	26.021	32.715	31.373
AT2G38860	ROT4	WT	1527.2	795.116	1161.16	0.941822	0.263436	3.57515	0.000350026	0.00484507	ns	DJ-1 protein homolog	DJ1E	63.114	63.598	34.282	20.701	28.284	36.815
AT1G14350	ROT4	WT	216.966	417.074	317.02	-0.941397	0.220204	-4.27512	1.91e-05	0.000386962	ns	ensures that stomata contain just two guard cells (GCs) by enforcing a single symmetric precursor cell division before stomatal maturity. Represses the expression of the mitosis-inducing factors CDKB1-1 and CDKA-1, specifically required for the last guard mother cells (GMC) symmetric divisions in the stomatal pathway. Represses CYCA2-3 in newly formed guard cells. Together with MYB88, regulates s…	MYB124	5.404	9.24	6.148	14.095	13.727	13.078
AT2G32030	ROT4	WT	43.5139	22.7044	33.1092	0.939124	0.45474	2.06519	0.0389051	0.189066	ns	Acetyltransferase (GNAT) domain	-	3.87	3.002	2.124	1.128	1.779	1.899
AT2G38170	ROT4	WT	7633.15	3981.03	5807.09	0.939097	0.217288	4.32191	1.55e-05	0.000324115	ns	Belongs to the Ca(2 ) cation antiporter (CaCA) (TC 2.A.19) family	CAX1	285.143	202.094	143.824	116.81	117.797	102.901
AT5G60020	ROT4	WT	111.658	214.207	162.933	-0.939087	0.235787	-3.98277	6.81e-05	0.00118576	ns	Lignin degradation and detoxification of lignin-derived products	LAC17	3.029	4.096	4.867	8.12	8.229	7.198
AT1G74440	ROT4	WT	476.885	248.886	362.885	0.938469	0.203504	4.61154	4e-06	9.62e-05	ns	Protein of unknown function (DUF962)	-	16.727	16.372	11.569	6.929	8.376	8.566
AT5G55930	ROT4	WT	600.242	313.672	456.957	0.936848	0.189788	4.93628	7.96e-07	2.28e-05	ns	oligopeptide transporter	OPT1	16.147	16.032	15.562	6.56	8.725	10.248
AT5G37600	ROT4	WT	8517.56	4453.84	6485.7	0.935428	0.187965	4.9766	6.47e-07	1.91e-05	ns	glutamine synthetase	GLN1-1	432.911	436.171	333.82	160.35	243.377	239.924
AT5G44920	ROT4	WT	31.0299	16.2718	23.6508	0.934778	0.496835	1.88147	0.0599085	0.250594	ns	RESISTANCE protein	TIK	1.586	2.391	2.059	0.795	1.069	1.372
AT1G20823	ROT4	WT	97.2966	185.92	141.608	-0.934571	0.252962	-3.69451	0.000220313	0.0032537	ns	RING-H2 finger protein	ATL80	8.416	7.806	5.462	13.754	16.177	12.514
AT1G42990	ROT4	WT	1324	692.778	1008.39	0.93445	0.154832	6.03526	1.59e-09	8.12e-08	ns	bZIP Maf transcription factor	BZIP60	90.216	84.601	66.353	41.296	44.234	43.737
AT1G64390	ROT4	WT	1489.68	2846.97	2168.33	-0.93424	0.169082	-5.52538	3.29e-08	1.34e-06	ns	Endoglucanase	AtGH9C2	39.242	50.053	31.724	81.482	77.155	78.202
AT1G56510	ROT4	WT	1731.37	906.486	1318.93	0.933685	0.212701	4.38966	1.14e-05	0.000247207	ns	-	-	40.24	40.843	24.389	16.178	18.732	21.639
AT1G05675	ROT4	WT	48.1459	25.2653	36.7056	0.933471	0.554497	1.68346	0.0922869	0.329702	ns	Belongs to the UDP-glycosyltransferase family	UGT74E1	2.146	2.654	2.437	0.563	0.827	2.493
AT1G09880	ROT4	WT	28.1737	14.7366	21.4552	0.93344	0.737662	1.2654	0.205727	0.519839	ns	Polysaccharide lyase family 4, domain II	-	0.289	0.626	1.752	0.741	0.455	0.234
AT5G58940	ROT4	WT	273.608	143.319	208.463	0.933305	0.267332	3.49118	0.000480883	0.00632417	ns	belongs to the protein kinase superfamily	CRCK1	9.734	8.151	5.905	3.499	3.77	5.498
ATMG01090	ROT4	WT	23.7913	12.4724	18.1319	0.933168	0.565046	1.65149	0.0986384	0.34293	ns	-	-	2.03	3.138	1.6	1.356	1.173	1.104
AT5G18780	ROT4	WT	315.9	165.501	240.7	0.932676	0.266589	3.49855	0.000467794	0.00618535	ns	Molecular chaperone, heat shock protein, Hsp40, DnaJ (InterPro IPR015609)	-	16.615	12.658	8.991	5.413	7.546	7.575
AT1G17990	ROT4	WT	1063.24	557.444	810.34	0.93192	0.193994	4.80385	1.56e-06	4.11e-05	ns	12-oxophytodienoate reductase	-	53.489	56.69	41.715	22.154	26.135	33.234
AT1G62540	ROT4	WT	136.185	71.4915	103.838	0.931505	0.319794	2.91282	0.00358177	0.0328952	ns	flavin-containing monooxygenase	FMO GS-OX2	4.762	6.626	4.001	1.886	3.223	3.15
AT1G29910	ROT4	WT	24558.5	46817.2	35687.8	-0.930826	0.178426	-5.21688	1.82e-07	6.13e-06	ns	The light-harvesting complex (LHC) functions as a light receptor, it captures and delivers excitation energy to photosystems with which it is closely associated	LHCB1.1	1464	1352.29	1687.64	3325.86	3301.7	2169.3
AT2G34240	ROT4	WT	14.1969	27.0177	20.6073	-0.930814	0.504138	-1.84635	0.0648416	0.263642	ns	BEST Arabidopsis thaliana protein match is Ubiquitin carboxyl-terminal hydrolase-related protein (TAIR	-	0.56	0.397	0.417	0.858	0.932	0.889
AT3G61060	ROT4	WT	318.789	167.301	243.045	0.93071	0.199308	4.6697	3.02e-06	7.45e-05	ns	Phloem protein 2	AtPP2-A13	16.944	18.264	13.368	8.05	8.803	9.252
AT4G23870	ROT4	WT	166.464	87.4083	126.936	0.930276	0.33959	2.73941	0.00615501	0.0505683	ns	-	-	12.814	14.488	9.817	3.799	9.43	6.69
AT5G14120	ROT4	WT	4767.91	2502.39	3635.15	0.930032	0.137027	6.78721	1.14e-11	8.21e-10	ns	Nodulin-like	-	146.239	159.315	123.967	82.247	79.357	69.319
AT3G24090	ROT4	WT	278.616	146.251	212.434	0.929804	0.253447	3.66863	0.000243855	0.00354422	ns	Glutamine--fructose-6-phosphate aminotransferase isomerizing 2-like	-	9.719	11.355	6.483	5.797	4.455	4.573
AT1G79170	ROT4	WT	15.367	29.2962	22.3316	-0.929468	0.512878	-1.81226	0.0699465	0.27655	ns	-	-	2.991	4.717	5.824	10.792	7.864	7.762
AT1G78830	ROT4	WT	4276.15	2245.69	3260.92	0.929126	0.18294	5.07885	3.8e-07	1.18e-05	ns	Epidermis-specific secreted glycoprotein EP1-like	-	182.419	179.732	128.086	86.059	103.901	73.712
AT5G10740	ROT4	WT	314.121	164.983	239.552	0.929064	0.271547	3.42137	0.000623055	0.00774084	ns	-	-	18.224	12.534	10.255	5.702	7.371	8.997
AT2G29720	ROT4	WT	590.819	310.686	450.753	0.927593	0.216291	4.28864	1.8e-05	0.000366609	ns	Squalene epoxidase	CTF2B	30.435	29.881	21.014	11.403	16.429	15.942
AT1G03210	ROT4	WT	563.833	296.711	430.272	0.926442	0.211249	4.38555	1.16e-05	0.000251173	ns	Phenazine biosynthesis PhzC PhzF	-	43.954	40.576	30.923	16.336	24.019	21.837
AT5G62730	ROT4	WT	42.3408	80.4309	61.3859	-0.926217	0.323386	-2.86412	0.00418169	0.0371564	ns	Protein NRT1 PTR FAMILY	NPF4.7	1.352	1.442	1.415	3.285	2.802	2.105
AT1G16310	ROT4	WT	54.5669	103.497	79.0317	-0.925588	0.354713	-2.6094	0.00907003	0.067561	ns	Cation efflux family protein	MTP10	2.46	1.556	1.96	3.549	5.353	2.709
AT3G50850	ROT4	WT	31.371	16.5325	23.9517	0.925332	0.4827	1.91699	0.055239	0.237872	ns	Protein N-lysine methyltransferase METTL21A-like	-	2.727	3.664	2.289	1.697	1.427	1.562
AT1G16110	ROT4	WT	405.262	213.4	309.331	0.925206	0.207546	4.45783	8.28e-06	0.000187182	ns	wall-associated receptor kinase-like	WAKL6	14.208	10.932	10.483	6.116	5.535	7.576
AT1G64065	ROT4	WT	104.334	54.935	79.6346	0.925047	0.336971	2.74518	0.00604777	0.0499111	ns	Late embryogenesis abundant protein	-	7.059	7.214	4.077	3.418	3.871	2.608
AT2G40475	ROT4	WT	295.467	561.065	428.266	-0.924973	0.168702	-5.48288	4.18e-08	1.66e-06	ns	-	-	16.727	17.716	18.416	35.906	28.6	38.326
AT3G59710	ROT4	WT	13.1388	24.9374	19.0381	-0.924715	0.641871	-1.44066	0.149682	0.439212	ns	Belongs to the short-chain dehydrogenases reductases (SDR) family	-	0.281	0.391	1.141	1.316	1.185	1.022
AT5G25810	ROT4	WT	30.9332	58.794	44.8636	-0.924183	0.48637	-1.90016	0.0574117	0.243883	ns	transcription factor	TINY	1.518	2.45	1.149	2.197	5.286	2.451
AT5G55620	ROT4	WT	648.865	1230.88	939.875	-0.924049	0.17385	-5.31522	1.07e-07	3.79e-06	ns	-	-	59.402	48.897	39.966	106.679	89.785	91.929
AT5G59670	ROT4	WT	3662.31	1931.39	2796.85	0.923164	0.195082	4.7322	2.22e-06	5.68e-05	ns	leucine-rich repeat protein kinase	-	102.12	88.956	65.327	40.275	42.345	55.908
AT5G24205	ROT4	WT	64.1416	33.8556	48.9986	0.922776	0.345245	2.67281	0.00752179	0.0583672	ns	-	-	6.672	6.096	6.01	2.894	3.121	4.135
AT1G12990	ROT4	WT	823.709	434.532	629.121	0.922641	0.177949	5.18485	2.16e-07	7.12e-06	ns	Glycosyl transferase, family 17	-	30.954	32.254	24.893	18.045	13.02	16.575
AT4G24000	ROT4	WT	48.2179	25.4204	36.8191	0.922589	0.489804	1.88359	0.0596205	0.249909	ns	Belongs to the glycosyltransferase 2 family	CSLG2	2.104	0.937	0.929	0.562	0.652	0.932
AT1G18075	ROT4	WT	78.1744	148.113	113.144	-0.922458	0.288269	-3.2	0.0013743	0.0151156	ns	-	-	32.689	24.907	31.824	42.122	59.813	71.501
AT3G22400	ROT4	WT	338.213	178.568	258.39	0.92245	0.261431	3.52846	0.000417978	0.00564902	ns	may be involved in a number of diverse aspects of plant physiology including growth and development, pest resistance, and senescence or responses to wounding	LOX5	6.73	10.992	6.552	4.301	3.501	5.316
AT5G06940	ROT4	WT	44.9867	85.2481	65.1174	-0.922381	0.358461	-2.57317	0.0100771	0.0729127	ns	Leucine rich repeat N-terminal domain	-	0.869	1.007	1.718	2.776	2.032	2.17
AT1G60140	ROT4	WT	761.58	401.932	581.756	0.922172	0.168339	5.47806	4.3e-08	1.7e-06	ns	Glycosyltransferase family 20	TPS10	14.185	14.406	10.574	6.819	7.18	7.171
AT3G57480	ROT4	WT	229.556	121.238	175.397	0.920833	0.194731	4.72875	2.26e-06	5.75e-05	ns	Zinc finger AN1 and C2H2 domain-containing stress-associated protein	SAP13	10.544	9.78	9.959	5.576	5.036	5.775
AT4G29905	ROT4	WT	1024.34	541.078	782.708	0.920709	0.20301	4.53528	5.75e-06	0.000133861	ns	-	-	97.837	93.139	132.218	65.908	44.475	64.589
AT2G21840	ROT4	WT	31.9966	16.8931	24.4449	0.920627	0.491972	1.8713	0.0613034	0.254	ns	Cysteine Histidine-rich C1 domain family protein	-	1.046	0.781	0.571	0.435	0.387	0.477
AT4G35350	ROT4	WT	226.898	429.548	328.223	-0.920532	0.179043	-5.14139	2.73e-07	8.76e-06	ns	Belongs to the peptidase C1 family	XCP1	11.822	13.219	10.983	24.291	25.6	19.948
AT3G17420	ROT4	WT	250.155	132.296	191.225	0.919992	0.247304	3.72009	0.000199152	0.00298451	ns	belongs to the protein kinase superfamily	GPK1	9.317	10.974	6.911	4.002	5.346	5.373
AT2G19910	ROT4	WT	69.8025	131.819	100.811	-0.919746	0.387934	-2.37088	0.0177458	0.109777	ns	Probably involved in the RNA silencing pathway and required for the generation of small interfering RNAs (siRNAs)	RDR3	1.902	0.756	1.984	3.722	3.16	2.116
AT5G20420	ROT4	WT	28.3574	53.5556	40.9565	-0.919287	0.418843	-2.19482	0.0281763	0.151007	ns	SNF2 domain-containing protein CLASSY	CLSY2	0.561	0.437	0.511	0.961	1.318	0.639
AT4G12870	ROT4	WT	29.1123	55.0357	42.074	-0.919196	0.610921	-1.50461	0.132425	0.409317	ns	lysosomal thiol	-	1.49	2.44	3.585	9.578	3.191	1.82
AT3G57770	ROT4	WT	31.0234	58.5858	44.8046	-0.918395	0.375872	-2.44337	0.0145508	0.0952695	ns	Inactive serine threonine-protein kinase At1g67470-like	-	2.151	1.564	1.585	2.797	3.292	4.164
AT1G49790	ROT4	WT	11.3961	21.5824	16.4892	-0.918108	0.649164	-1.41429	0.157276	0.451195	ns	F-box protein	-	0.207	0.623	0.906	1.295	0.941	1.126
AT1G77200	ROT4	WT	25.5067	13.5149	19.5108	0.917839	0.5754	1.59513	0.110683	0.369071	ns	ethylene-responsive transcription factor	ERF037	1.227	1.834	2.057	1.093	0.482	1.203
AT4G31020	ROT4	WT	16.1609	30.4877	23.3243	-0.917818	0.677624	-1.35446	0.175588	0.477407	ns	Alpha beta hydrolase domain-containing protein	-	0.436	0.364	1.274	1.924	1.544	0.544
AT5G51310	ROT4	WT	27.9483	52.7764	40.3624	-0.917006	0.373175	-2.45731	0.0139984	0.0925934	ns	Belongs to the iron ascorbate-dependent oxidoreductase family	-	1.885	1.748	1.529	2.834	3.431	3.718
AT1G77120	ROT4	WT	146.416	276.528	211.472	-0.916779	0.385726	-2.37676	0.0174652	0.108642	ns	alcohol dehydrogenase	ADH1	6.025	9.226	5.354	9.921	22.437	7.396
AT1G22380	ROT4	WT	45.2923	85.3286	65.3105	-0.915459	0.407507	-2.24649	0.0246727	0.138217	ns	Belongs to the UDP-glycosyltransferase family	UGT85A3	1.676	1.064	3.135	3.935	4.015	3.389
AT5G01610	ROT4	WT	70.7544	37.5252	54.1398	0.915046	0.323761	2.8263	0.00470891	0.0408693	ns	BEST Arabidopsis thaliana protein match is Protein of	-	6.005	5.281	4.935	2.658	2.997	3.157
AT5G49700	ROT4	WT	20.2644	10.7384	15.5014	0.914958	0.698379	1.31012	0.190156	0.49712	ns	Transcription factor that specifically binds AT-rich DNA sequences related to the nuclear matrix attachment regions (MARs)	AHL17	1.068	1.293	0.407	0.652	0.611	0.241
AT1G21100	ROT4	WT	124.603	66.1428	95.3731	0.914301	0.353255	2.58822	0.00964736	0.0706688	ns	Belongs to the class I-like SAM-binding methyltransferase superfamily. Cation-independent O- methyltransferase family	IGMT1	7.504	5.861	4.71	1.88	4.093	3.844
AT5G65207	ROT4	WT	208.127	110.541	159.334	0.91427	0.349665	2.6147	0.00893057	0.0668574	ns	-	-	26.357	34.282	29.53	10.773	11.316	26.902
AT3G23510	ROT4	WT	23.5044	12.4413	17.9728	0.914144	0.602912	1.51621	0.129466	0.404453	ns	BEST Arabidopsis thaliana protein match is Cyclopropane-fatty-acyl-phospholipid synthase (TAIR	-	0.813	0.488	0.349	0.407	0.242	0.248
AT1G27770	ROT4	WT	2506.48	1330.93	1918.7	0.913284	0.173814	5.25438	1.49e-07	5.12e-06	ns	This magnesium-dependent enzyme catalyzes the hydrolysis of ATP coupled with the	ACA1	57.083	55.88	38.286	25.941	26.671	29.659
AT2G19920	ROT4	WT	49.6921	93.4554	71.5737	-0.913202	0.461481	-1.97885	0.0478328	0.216233	ns	Probably involved in the RNA silencing pathway and required for the generation of small interfering RNAs (siRNAs)	-	1.105	0.577	1.681	2.423	2.91	1.147
AT5G02290	ROT4	WT	1649.6	876.246	1262.92	0.912784	0.170481	5.35416	8.6e-08	3.14e-06	ns	belongs to the protein kinase superfamily	PBL11	74.535	69.924	51.762	32.038	36.743	37.971
AT4G33960	ROT4	WT	88.6474	47.1098	67.8786	0.912	0.35706	2.55419	0.0106435	0.0759897	ns	-	-	14.139	8.858	9.297	4.848	4.891	7.853
AT3G19620	ROT4	WT	82.4535	155.131	118.792	-0.911578	0.236724	-3.85081	0.000117726	0.00190284	ns	Fibronectin type III-like domain	BXL5	2.34	2.399	2.728	4.722	4.266	5.402
AT4G29190	ROT4	WT	1616.2	859.264	1237.73	0.911481	0.245257	3.71643	0.000202061	0.00301576	ns	zinc finger	-	98.217	83.164	54.928	31.166	53.38	44.056
AT4G34390	ROT4	WT	1108.54	589.481	849.01	0.911227	0.192072	4.74421	2.09e-06	5.39e-05	ns	extra-large GTP-binding protein 2	XLG2	30.009	26.683	19.636	12.913	12.602	16.074
AT1G66540	ROT4	WT	32.4938	61.1227	46.8083	-0.911177	0.372871	-2.44368	0.0145384	0.0952566	ns	Belongs to the cytochrome P450 family	-	1.116	1.161	0.955	2.339	1.471	2.423
AT3G47800	ROT4	WT	3164.92	1684.22	2424.57	0.909976	0.132827	6.85084	7.34e-12	5.39e-10	ns	Converts alpha-aldose to the beta-anomer	-	183.006	160.382	146	91.048	93.51	82.289
AT4G01700	ROT4	WT	428.454	228.019	328.236	0.909885	0.24019	3.78819	0.000151749	0.00235108	ns	chitinase	-	43.112	30.907	25.367	14.719	20.04	19.425
AT4G15760	ROT4	WT	786.707	419.153	602.93	0.908765	0.203654	4.46231	8.11e-06	0.000183556	ns	FAD binding domain	MO1	32.079	42.739	31.409	15.684	23.714	18.484
AT1G02700	ROT4	WT	35.36	66.4147	50.8874	-0.908297	0.33193	-2.73641	0.00621138	0.0508262	ns	-	-	1.744	2.191	1.917	4.172	3.64	3.445
AT5G46230	ROT4	WT	145.725	77.6608	111.693	0.90777	0.303206	2.99391	0.0027543	0.026725	ns	Protein of unknown function, DUF538	-	16.939	14.835	8.752	7.113	7.847	7.171
AT1G29395	ROT4	WT	2059.79	3863.18	2961.48	-0.907441	0.169576	-5.35122	8.74e-08	3.18e-06	ns	Cold-regulated 413 inner membrane protein	COR413IM1	189.304	138.589	124.219	286.386	278.82	304.067
AT1G05000	ROT4	WT	68.3246	36.3734	52.349	0.907351	0.35833	2.53217	0.011336	0.0797217	ns	Tyrosine-protein phosphatase	-	2.229	1.605	1.429	1.13	0.928	0.817
AT5G06750	ROT4	WT	477.657	254.705	366.181	0.906652	0.199487	4.54492	5.5e-06	0.000128348	ns	phosphatase 2C	-	23.022	15.776	17.1	9.421	11.035	10.088
AT2G39850	ROT4	WT	722.884	1355.36	1039.12	-0.906423	0.279803	-3.23951	0.00119736	0.0134523	ns	cucumisin-like	SBT4.1	16.353	28.814	15.038	25.519	41.138	48.693
AT4G35420	ROT4	WT	288.603	154.062	221.333	0.905575	0.423233	2.13966	0.0323822	0.166425	ns	Tetraketide alpha-pyrone reductase	TKPR1	9.642	10.794	36.059	9.597	10.759	10.492
AT4G05685	ROT4	WT	66.4319	35.4594	50.9456	0.905492	0.334267	2.70889	0.00675093	0.0541999	ns	-	-	7.879	7.207	6.286	4.058	3.43	4.203
AT3G56170	ROT4	WT	419.974	224.212	322.093	0.905453	0.209139	4.32943	1.49e-05	0.000314685	ns	nuclease	CAN1	25.306	20.739	16.671	10.39	11.048	12.871
AT4G01080	ROT4	WT	210.174	393.617	301.896	-0.905278	0.236736	-3.824	0.000131304	0.00208188	ns	trichome birefringence-like	TBL26	10.558	10.385	7.177	21.346	13.483	19.18
AT3G09550	ROT4	WT	69.2833	129.883	99.5832	-0.904789	0.257282	-3.51672	0.000436913	0.00587459	ns	Ankyrin repeat-containing protein At3g12360-like	-	1.729	2.433	1.915	4.093	3.888	3.682
AT1G16260	ROT4	WT	1087.88	581.323	834.6	0.904031	0.183581	4.92442	8.46e-07	2.4e-05	ns	wall-associated receptor kinase-like	WAKL8	39.2	31.111	25.422	16.537	16.927	18.963
AT4G17900	ROT4	WT	758.092	405.266	581.679	0.903675	0.241871	3.73619	0.000186827	0.00282059	ns	Zinc-binding family	-	35.265	31.564	22.059	11.555	19.725	17.351
AT1G31550	ROT4	WT	1016.16	543.269	779.715	0.903644	0.206761	4.37048	1.24e-05	0.000266156	ns	Belongs to the 'GDSL' lipolytic enzyme family	-	56.388	57.65	41.095	21.492	32.604	30.776
AT1G32860	ROT4	WT	134.327	251.087	192.707	-0.903591	0.201316	-4.48843	7.18e-06	0.000163431	ns	Belongs to the glycosyl hydrolase 17 family	-	6.047	5.214	5.556	11.866	11.024	9.328
AT3G63450	ROT4	WT	181.817	340.237	261.027	-0.903431	0.256748	-3.51874	0.000433595	0.00583855	ns	Zinc finger (CCCH-type) family protein RNA recognition motif (RRM)-containing protein	-	3.729	5.146	7.349	9.571	9.534	11.958
AT2G19930	ROT4	WT	57.3646	107.472	82.4183	-0.902833	0.340166	-2.65409	0.00795222	0.0612144	ns	Probably involved in the RNA silencing pathway and required for the generation of small interfering RNAs (siRNAs)	-	1.03	1.698	1.136	1.743	2.568	3.087
AT1G71870	ROT4	WT	34.3792	64.3024	49.3408	-0.902731	0.372254	-2.42504	0.0153066	0.0985968	ns	Belongs to the multi antimicrobial extrusion (MATE) (TC 2.A.66.1) family	DTX54	0.928	1.274	1.554	3.013	2.064	2.119
AT2G46660	ROT4	WT	55.1823	102.993	79.0878	-0.902389	0.304508	-2.96344	0.00304225	0.028807	ns	Belongs to the cytochrome P450 family	CYP78A6	2.443	1.639	2.013	3.466	4.676	3.512
AT5G11650	ROT4	WT	316.39	169.355	242.872	0.901965	0.244152	3.69428	0.000220509	0.00325398	ns	Serine aminopeptidase, S33	-	14.019	14.143	8.675	5.795	7.569	6.824
AT1G78970	ROT4	WT	216.26	404.12	310.19	-0.901783	0.711345	-1.26772	0.2049	0.518707	ns	Belongs to the terpene cyclase mutase family	LUP1	5.232	8.359	2.34	3.964	13.719	12.707
AT1G06227	ROT4	WT	12.1418	22.6937	17.4177	-0.901026	0.603589	-1.49278	0.135494	0.414729	ns	-	-	1.601	1.755	1.842	3.355	1.766	4.835
AT2G43150	ROT4	WT	1874.19	1003.96	1439.07	0.90059	0.774209	1.16324	0.244733	0.568178	ns	Extensin-2-like	-	105.249	161.255	31.575	25.572	85.326	52.13
AT2G47180	ROT4	WT	82.8411	44.4808	63.6609	0.898799	0.559887	1.60532	0.108423	0.364718	ns	galactinol synthase	GOLS1	4.603	7.421	1.334	1.318	2.881	3.128
AT1G73010	ROT4	WT	16.8725	31.5292	24.2008	-0.898625	0.693349	-1.29606	0.194953	0.504191	ns	Inorganic pyrophosphatase	PS2	0.758	1.515	0.624	0.584	3.42	1.513
AT1G21390	ROT4	WT	157.877	84.7406	121.309	0.89821	0.296269	3.03174	0.00243151	0.0241608	ns	-	emb2170	10.741	8.479	7.286	4.008	3.986	6.583
AT5G48490	ROT4	WT	163.688	87.8328	125.761	0.897882	0.397047	2.2614	0.0237346	0.134359	ns	lipid-transfer protein	-	15.676	11.975	35.781	12.411	9.058	13.401
AT4G24190	ROT4	WT	19551.4	10494.4	15022.9	0.897663	0.16618	5.40175	6.6e-08	2.51e-06	ns	Endoplasmin homolog	HSP90-7	482.142	592.077	372.033	270.643	255.742	268.621
AT3G59080	ROT4	WT	275.643	148.005	211.824	0.897171	0.212988	4.21231	2.53e-05	0.000497652	ns	Belongs to the peptidase A1 family	-	10.778	9.646	7.476	4.832	5.119	5.398
AT5G61390	ROT4	WT	155.711	83.6383	119.674	0.896155	0.231731	3.86722	0.000110085	0.00179199	ns	Polynucleotidyl transferase, ribonuclease H-like superfamily protein	NEN2	6.396	6.299	5.381	3.601	3.234	3.115
AT2G28580	ROT4	WT	21.9203	40.6767	31.2985	-0.894852	0.498742	-1.79422	0.0727782	0.28303	ns	Plant protein of unknown function	-	1.148	0.532	0.782	1.381	1.084	2.225
AT5G15960	ROT4	WT	17.001	31.6723	24.3367	-0.894748	0.621935	-1.43865	0.150249	0.4401	ns	-	-	1.288	1.792	1.523	2.029	1.303	5.444
AT1G09960	ROT4	WT	104.458	194.346	149.402	-0.894701	0.260157	-3.43908	0.000583694	0.00735664	ns	sucrose transport protein	SUC4	3.096	3.893	3.584	5.31	8.628	6.178
AT2G43290	ROT4	WT	786.16	423.035	604.598	0.894566	0.15949	5.60893	2.04e-08	8.55e-07	ns	MSS3 MSS3 (multicopy suppressors of snf4 deficiency in yeast 3)	CML5	52.228	67.127	57.779	32.466	29.194	35.932
AT1G09812	ROT4	WT	16.5358	30.8004	23.6681	-0.894005	0.706218	-1.26591	0.205547	0.519555	ns	-	-	0.515	1.639	1.433	0.885	4.392	1.529
AT3G45730	ROT4	WT	144.776	77.9937	111.385	0.893656	0.425119	2.10213	0.035542	0.178031	ns	-	-	14.15	13.901	7.58	3.44	5.164	11.038
AT3G46930	ROT4	WT	146.375	78.8256	112.6	0.893449	0.240488	3.71515	0.000203085	0.00302857	ns	Serine threonine-protein kinase	-	4.995	4.602	4.928	2.368	2.56	3.083
AT3G55940	ROT4	WT	36.286	67.4972	51.8916	-0.893367	0.337247	-2.649	0.00807311	0.0618589	ns	phospholipase c	PLC7	0.964	1.424	1.425	2.504	2.382	2.371
AT4G16447	ROT4	WT	95.1517	176.721	135.936	-0.892483	0.21596	-4.13263	3.59e-05	0.000677787	ns	-	-	9.589	10.511	10.396	17.801	20.384	19.794
AT5G36000	ROT4	WT	33.8972	18.2814	26.0893	0.891515	0.479416	1.85959	0.0629442	0.258626	ns	F-Box protein	-	2.511	2.203	2.048	1.224	0.823	1.691
AT2G39330	ROT4	WT	803.958	433.481	618.719	0.891266	0.571968	1.55825	0.119175	0.386052	ns	jacalin-related lectin	JAL23	27.945	44.075	11.556	10.799	18.433	16.833
AT4G27480	ROT4	WT	78.7446	42.5229	60.6337	0.891098	0.47159	1.88956	0.0588168	0.248412	ns	Core-2/I-Branching enzyme	-	2.833	3.633	1.634	0.666	1.662	2.142
AT2G15890	ROT4	WT	7361.97	3971.31	5666.64	0.89043	0.131017	6.79632	1.07e-11	7.74e-10	ns	-	MEE14	377.517	323.434	316.705	182.958	207.13	172.266
AT4G36830	ROT4	WT	27.1088	50.3183	38.7135	-0.889806	0.4011	-2.21842	0.0265265	0.145139	ns	GNS1 SUR4 membrane	HOS3-1	0.766	1.263	1.367	2.261	1.851	2.342
AT2G36980	ROT4	WT	42.9072	79.4074	61.1573	-0.889683	0.330908	-2.68861	0.00717495	0.0564168	ns	PPR repeat	PCMP-E73	1.338	0.981	1.605	2.494	2.17	2.777
AT1G43790	ROT4	WT	123.072	227.915	175.494	-0.889652	0.197167	-4.51217	6.42e-06	0.000148184	ns	-	TED6	11.787	10.662	12.803	21.772	23.148	21.943
AT3G10985	ROT4	WT	2646.11	1428.54	2037.32	0.889341	0.171143	5.19648	2.03e-07	6.73e-06	ns	Wound-induced protein	SAG20	159.997	142.332	108.503	67.498	82.789	76.874
AT1G66230	ROT4	WT	190.187	102.648	146.417	0.888831	0.247286	3.59434	0.000325211	0.00455321	ns	Myb-like DNA-binding domain	MYB20	11.849	8.384	10.57	5.137	6.743	5.149
AT5G16410	ROT4	WT	52.6381	28.4813	40.5597	0.888429	0.634459	1.40029	0.161425	0.457614	ns	Its function is described as transferase activity, transferring acyl groups other than amino-acyl groups, transferase activity	-	1.3	3.819	1.603	0.391	2.279	1.035
AT5G03640	ROT4	WT	13.3878	24.8261	19.107	-0.88839	0.747586	-1.18834	0.234698	0.556638	ns	Serine/Threonine protein kinases, catalytic domain	-	0.313	0.425	0.211	0.121	1	0.676
AT5G55340	ROT4	WT	33.024	61.1317	47.0778	-0.88799	0.511779	-1.7351	0.0827226	0.307282	ns	long-chain-alcohol O-fatty-acyltransferase	AT5	0.762	1.564	2.966	4.798	2.696	2.541
AT1G73870	ROT4	WT	36.6131	67.6814	52.1472	-0.88755	0.34404	-2.57978	0.00988619	0.0719578	ns	B-box zinc finger	COL7	1.934	1.46	1.445	2.614	3.001	3.548
AT1G59930	ROT4	WT	38.7271	20.8937	29.8104	0.887534	0.461975	1.92118	0.0547096	0.236352	ns	-	-	6.045	3.579	5.009	2.707	3.382	2.003
AT4G39800	ROT4	WT	2624.2	4854.29	3739.25	-0.887471	0.129548	-6.85049	7.36e-12	5.39e-10	ns	synthase	IPS1	100.814	84.528	95.521	162.413	175.165	194.597
AT1G10980	ROT4	WT	27.4842	50.8423	39.1633	-0.88697	0.665196	-1.3334	0.182402	0.487212	ns	Lung seven transmembrane receptor family protein	-	0.309	0.789	2.033	2.907	0.782	2.248
AT1G68570	ROT4	WT	1172.41	634.728	903.57	0.885521	0.230781	3.83706	0.000124517	0.00198978	ns	proton-dependent oligopeptide transport (POT) family protein	NPF3.1	41.026	56.189	28.124	20.723	24.876	23.84
AT1G56670	ROT4	WT	58.7419	108.663	83.7025	-0.885355	0.313515	-2.82396	0.0047434	0.0411102	ns	Belongs to the 'GDSL' lipolytic enzyme family	LIP4	1.963	3.324	3.201	6.051	4.268	5.757
AT5G11460	ROT4	WT	72.3189	133.675	102.997	-0.884752	0.247871	-3.56941	0.000357789	0.0049376	ns	zinc-finger of the FCS-type, C2-C2	FLZ10	2.554	3.413	3.245	5.814	5.953	5.662
AT5G54720	ROT4	WT	236.187	128.058	182.122	0.883822	0.343335	2.57422	0.0100465	0.0727779	ns	-	-	14.676	12.859	7.712	4.581	5.135	9.858
AT3G19970	ROT4	WT	201.498	109.303	155.4	0.883375	0.259691	3.40164	0.000669838	0.00824378	ns	Eukaryotic protein of unknown function (DUF829)	-	4.1	7.096	5.93	3.501	2.832	3.177
AT4G04570	ROT4	WT	3613.08	1959.44	2786.26	0.88282	0.212318	4.15802	3.21e-05	0.000616234	ns	Cysteine-rich receptor-like protein kinase	CRK40	98.159	106.959	56.693	47.102	49.566	48.76
AT3G24535	ROT4	WT	11.1641	20.5772	15.8706	-0.882179	0.589746	-1.49586	0.134689	0.413165	ns	-	-	0.683	0.791	1.329	1.967	1.553	1.771
AT1G32690	ROT4	WT	42.3426	23.0097	32.6762	0.880999	0.439293	2.00549	0.0449102	0.208108	ns	-	-	3.762	3.786	2.415	1.765	1.457	2.326
AT1G24440	ROT4	WT	352.014	191.065	271.54	0.880594	0.227333	3.87359	0.000107246	0.00175356	ns	protein binding zinc ion binding	-	19.167	13.415	12.468	9.299	8.633	7.144
AT5G60720	ROT4	WT	39.7898	73.2276	56.5087	-0.880557	0.337087	-2.61226	0.0089946	0.067139	ns	Protein of unknown function, DUF547	-	1.201	1.143	1.353	2.122	2.907	1.935
AT1G78170	ROT4	WT	225.012	413.641	319.327	-0.878871	0.203191	-4.32534	1.52e-05	0.000320204	ns	-	-	16.29	13.295	12.171	26.831	21.58	30.281
AT3G11650	ROT4	WT	267.846	145.661	206.753	0.878745	0.190372	4.61593	3.91e-06	9.45e-05	ns	-	-	14.312	16.368	14.605	9.448	7.788	7.995
AT5G51850	ROT4	WT	55.1	101.485	78.2924	-0.878669	0.347337	-2.52973	0.0114149	0.0800925	ns	BEST Arabidopsis thaliana protein match is	-	1.231	2.163	1.86	3.343	2.325	4.236
AT1G22275	ROT4	WT	21.2386	39.0647	30.1517	-0.877822	0.502927	-1.74543	0.0809106	0.303133	ns	Synaptonemal complex protein 1-like isoform X1	ZYP1B	0.29	0.516	0.707	1.261	0.636	0.955
AT5G62865	ROT4	WT	155.407	84.5946	120.001	0.877634	0.292883	2.99654	0.00273062	0.0265565	ns	-	-	14.131	11.839	8.727	4.873	7.759	6.703
AT5G07640	ROT4	WT	14.5332	26.6565	20.5948	-0.877456	0.556139	-1.57776	0.11462	0.376973	ns	Reverse transcriptase-like	-	0.711	0.495	1.327	1.663	1.558	1.538
AT3G57330	ROT4	WT	3070.4	1671.71	2371.06	0.877119	0.186476	4.70365	2.56e-06	6.41e-05	ns	This magnesium-dependent enzyme catalyzes the hydrolysis of ATP coupled with the transport of calcium	ACA11	60.926	52.569	37.543	25.297	28.146	30.805
AT1G77960	ROT4	WT	14.9758	27.4263	21.201	-0.876943	0.593791	-1.47685	0.139715	0.421862	ns	-	-	1.058	0.45	0.429	0.795	1.605	1.236
AT1G04280	ROT4	WT	634.012	345.311	489.661	0.876923	0.215183	4.07525	4.6e-05	0.000849402	ns	Zeta toxin	-	20.755	21.901	13.993	8.71	11.83	11.041
AT2G41110	ROT4	WT	408.653	222.424	315.539	0.876877	0.183578	4.7766	1.78e-06	4.65e-05	ns	Calmodulin mediates the control of a large number of enzymes, ion channels and other proteins by Ca(2 ). Among the enzymes to be stimulated by the calmodulin-Ca(2 ) complex are a number of protein kinases and phosphatases	CAM2	39.255	29.806	30.395	19.09	18.088	18.311
AT2G29090	ROT4	WT	49.0821	26.7501	37.9161	0.876182	0.400277	2.18894	0.0286011	0.15257	ns	Belongs to the cytochrome P450 family	CYP707A2	1.67	1.397	1.657	0.623	1.059	0.951
AT3G51890	ROT4	WT	434.498	236.997	335.747	0.874819	0.255339	3.42611	0.000612293	0.00764178	ns	Clathrin is the major protein of the polyhedral coat of coated pits and vesicles	-	32.968	26.838	20.681	11.372	13.832	19.761
AT3G13910	ROT4	WT	258.258	140.898	199.578	0.874697	0.277407	3.15312	0.00161537	0.0173503	ns	Domain of unknown function (DUF3511)	-	34.341	32.274	19.419	12.495	16.388	19.177
AT1G30755	ROT4	WT	325.872	177.803	251.837	0.874304	0.232472	3.7609	0.0001693	0.00258798	ns	Domain of unknown function (DUF3475)	-	8.855	7.149	6.431	3.592	3.624	5.325
AT2G28940	ROT4	WT	575.189	313.901	444.545	0.874115	0.217338	4.02192	5.77e-05	0.00102435	ns	Protein kinase domain	-	30.357	29.398	20.957	12.82	13.562	18.729
AT1G72700	ROT4	WT	1112.43	607.214	859.82	0.873639	0.218605	3.99642	6.43e-05	0.00112694	ns	Belongs to the cation transport ATPase (P-type) (TC 3.A.3) family. Type IV subfamily	ALA5	19.057	19.417	11.829	8.139	8.725	11.256
AT3G60520	ROT4	WT	210.241	114.813	162.527	0.873098	0.299432	2.91585	0.00354724	0.0325944	ns	BEST Arabidopsis thaliana protein match is	-	19.027	21.469	10.425	8.586	11.161	8.721
AT5G25210	ROT4	WT	412.568	225.3	318.934	0.872805	0.170006	5.13398	2.84e-07	9.05e-06	ns	BEST Arabidopsis thaliana protein match is	-	28.826	28.12	33.429	15.677	18.227	16.624
AT5G53370	ROT4	WT	2782.84	1519.85	2151.35	0.872726	0.225	3.87878	0.000104983	0.00172426	ns	Pectinesterase	ATPMEPCRF	108.231	117.557	71.707	40.518	65.179	60.534
AT2G34140	ROT4	WT	42.0347	22.9576	32.4962	0.872678	0.401058	2.17594	0.0295597	0.156453	ns	zinc finger	CDF4	2.926	2.972	2.713	1.536	1.761	1.518
AT1G66160	ROT4	WT	76.8399	42.0227	59.4313	0.872296	0.332792	2.62114	0.00876352	0.0659352	ns	U-box domain-containing protein	PUB20	4.264	4.306	3.626	1.731	2.238	2.858
AT4G08470	ROT4	WT	2343.67	1281.09	1812.38	0.871533	0.195311	4.46229	8.11e-06	0.000183556	ns	Mitogen-Activated Protein Kinase Kinase Kinase	MAPKKK10	78.332	76.418	56.827	30.59	40.178	47.621
AT5G41900	ROT4	WT	124.93	228.211	176.571	-0.871056	0.243614	-3.57556	0.000349475	0.00484111	ns	hydrolase, alpha beta fold family	BDG2	6.036	3.988	5.152	11.228	7.901	9.312
AT1G05490	ROT4	WT	23.1089	42.2136	32.6612	-0.870713	0.531475	-1.63829	0.10136	0.34862	ns	SNF2 domain-containing protein CLASSY	CLSY3	0.483	0.344	0.267	0.452	1.14	0.451
AT3G02610	ROT4	WT	32.1198	17.5744	24.8471	0.870662	0.6061	1.4365	0.150861	0.440835	ns	Acyl- acyl-carrier-protein desaturase	-	2.06	2.156	0.771	1.112	0.427	1.261
AT4G04223	ROT4	WT	158.56	289.727	224.143	-0.870035	0.299746	-2.90258	0.00370108	0.0337216	ns	-	-	24.3	16.654	21.948	32.201	27.848	57.736
AT5G53870	ROT4	WT	63.1354	34.5541	48.8447	0.869491	0.461471	1.88417	0.0595415	0.249801	ns	early nodulin-like protein 2	ENODL1	4.621	3.042	1.548	1.394	1.608	2.166
AT5G28830	ROT4	WT	308.462	169.035	238.748	0.868496	0.22895	3.79338	0.000148608	0.00231023	ns	Calcium-binding EF hand family protein	-	17.985	17.537	13.606	7.275	8.984	11.303
AT5G42800	ROT4	WT	140.036	255.566	197.801	-0.867773	0.86136	-1.00745	0.313721	0.641146	ns	NmrA-like family	DFRA	7.828	10.985	1.856	10.561	22.529	5.469
AT5G20710	ROT4	WT	13.1676	24.0145	18.591	-0.8671	0.66446	-1.30497	0.191904	0.500189	ns	beta-galactosidase	BGAL7	0.187	0.198	0.651	0.67	0.433	0.833
AT3G16420	ROT4	WT	1684.8	924.138	1304.47	0.866408	0.71219	1.21654	0.223779	0.545547	ns	-	-	101.175	126.023	24.044	37.816	68.307	34.85
AT2G01740	ROT4	WT	26.439	48.278	37.3585	-0.865798	0.388037	-2.23122	0.0256663	0.142131	ns	Pentatricopeptide repeat-containing protein	-	0.877	1.382	1.152	2.153	2.083	2.139
AT1G79460	ROT4	WT	251.596	458.63	355.113	-0.865586	0.183136	-4.72647	2.28e-06	5.79e-05	ns	synthase	GA2	6.136	8.112	6.979	15.231	12.497	11.906
AT1G73630	ROT4	WT	85.1357	155.142	120.139	-0.864798	0.291399	-2.96775	0.00299991	0.0285093	ns	calcium-binding protein	CML26	7.206	8.337	4.73	10.469	15.147	12.188
AT2G24600	ROT4	WT	707.684	388.717	548.201	0.864513	0.232723	3.71477	0.000203388	0.00303064	ns	ankyrin repeat family protein	-	27.069	24.247	15.313	11.558	10.981	14.964
AT4G11280	ROT4	WT	374.34	205.755	290.048	0.864276	0.184058	4.69569	2.66e-06	6.64e-05	ns	1-aminocyclopropane-1-carboxylate synthase	ACS6	14.554	15.844	14.486	7.068	8.533	9.648
AT5G62920	ROT4	WT	151.838	276.087	213.962	-0.863704	0.29039	-2.97429	0.00293668	0.0280393	ns	response regulator	ARR6	10.351	7.419	5.547	17.972	15.277	10.257
AT1G69230	ROT4	WT	57.8465	31.847	44.8467	0.862995	0.633842	1.36153	0.173347	0.474857	ns	SPIRAL1-like	SP1L2	4.987	10.431	1.238	2.058	3.856	3.451
AT3G02040	ROT4	WT	100.817	55.419	78.118	0.862951	0.316658	2.72519	0.00642648	0.0522594	ns	glycerophosphodiester phosphodiesterase	GDPD1	6.102	4.918	3.798	2.356	3.338	2.648
AT3G08870	ROT4	WT	214.062	117.65	165.856	0.862882	0.340863	2.53146	0.0113588	0.0798209	ns	receptor kinase	-	10.129	5.21	3.944	3.23	3.787	3.855
AT4G02075	ROT4	WT	203.199	111.703	157.451	0.862877	0.2303	3.74676	0.000179136	0.00272242	ns	protein binding, zinc ion binding	PIT1	11.679	10.737	8.452	5.645	6.48	5.257
AT1G13670	ROT4	WT	28.8067	15.8814	22.344	0.862288	0.604662	1.42607	0.153849	0.445022	ns	PI-PLC X domain-containing protein	-	0.672	2.494	2.023	0.796	1.236	0.888
AT4G15550	ROT4	WT	113.058	205.27	159.164	-0.862186	0.249738	-3.45236	0.000555709	0.00707206	ns	Belongs to the UDP-glycosyltransferase family	UGT75D1	6.188	4.03	4.358	8.401	10.429	8.291
AT1G27100	ROT4	WT	1993.73	1097.95	1545.84	0.860654	0.141223	6.09431	1.1e-09	5.75e-08	ns	Domain of unknown function (DUF569)	-	65.027	69.107	58.133	35.429	40.785	32.202
AT4G18960	ROT4	WT	30.7656	16.9787	23.8722	0.859848	0.640987	1.34144	0.179777	0.483474	ns	Floral homeotic protein	AG	0.478	0.92	1.931	0.331	0.743	0.801
AT2G40350	ROT4	WT	12.46	22.61	17.535	-0.85893	0.567457	-1.51365	0.130115	0.405307	ns	Dehydration-responsive element-binding protein	-	0.974	1.175	1.423	2.636	1.478	2.528
AT5G10440	ROT4	WT	76.9069	42.3672	59.637	0.858043	0.38144	2.24948	0.0244817	0.137568	ns	Belongs to the cyclin family	CYCD4-2	4	2.937	5.625	3.118	2.135	1.845
AT4G16957	ROT4	WT	262.739	145.13	203.935	0.856801	0.267689	3.20073	0.0013708	0.0150862	ns	TIR domain	-	15.224	15.802	8.973	6.176	8.325	8.117
AT4G29950	ROT4	WT	1318.47	728.731	1023.6	0.855343	0.151554	5.64384	1.66e-08	7.08e-07	ns	TBC1 domain family member	-	32.641	31.012	24.207	16.97	16.434	16.353
AT3G55840	ROT4	WT	27.3848	15.1582	21.2715	0.854423	0.52331	1.63273	0.102526	0.351427	ns	Hs1pro-1 protein C-terminus	HSPRO1	0.774	1.361	1.15	0.776	0.494	0.592
AT3G14470	ROT4	WT	357.482	197.753	277.618	0.853906	0.211614	4.03521	5.46e-05	0.000980416	ns	disease resistance	RPPL1	8.311	7.485	5.401	4.266	3.733	4.021
AT3G17130	ROT4	WT	21.5465	38.975	30.2607	-0.853884	0.46218	-1.84752	0.0646725	0.263247	ns	cell wall vacuolar inhibitor of fructosidase	-	1.374	2.099	1.652	4.292	2.941	2.265
AT4G23470	ROT4	WT	3355.28	1857.19	2606.23	0.853306	0.157571	5.41538	6.12e-08	2.35e-06	ns	-	-	151.482	147.554	105.907	76.198	77.833	75.597
AT3G30720	ROT4	WT	229.31	127.087	178.199	0.852871	0.257812	3.30811	0.000939263	0.0109775	ns	-	-	19.541	33.573	21.833	13.575	13.247	15.674
AT2G29125	ROT4	WT	29.6099	53.5984	41.6041	-0.852785	0.398676	-2.13904	0.0324322	0.166507	ns	DVL family	RTFL2	1.662	3.237	2.346	4.747	4.873	3.795
AT1G51090	ROT4	WT	107.228	193.544	150.386	-0.852434	0.286726	-2.97299	0.00294914	0.0281134	ns	leucine-rich repeat extensin-like protein	-	9.783	7.232	6.158	10.468	14.503	17.866
AT2G21550	ROT4	WT	92.2894	51.1945	71.742	0.852198	0.441065	1.93214	0.0533426	0.232304	ns	bifunctional dihydrofolate reductase-thymidylate synthase	-	3.585	6.097	1.911	1.626	2.115	2.836
AT1G32940	ROT4	WT	422.304	234.017	328.161	0.851121	0.22279	3.82029	0.000133296	0.00211164	ns	subtilisin-like protease	SBT3.5	13.329	8.932	8.134	5.574	5.996	5.697
AT2G46570	ROT4	WT	12.3117	22.2707	17.2912	-0.850909	0.700052	-1.21549	0.224178	0.546072	ns	Belongs to the multicopper oxidase family	LAC6	0.197	0.58	0.416	0.989	0.266	0.956
AT5G45500	ROT4	WT	1958.67	1086.18	1522.42	0.850574	0.1889	4.50278	6.71e-06	0.00015392	ns	Disease resistance RPP13-like protein 4	-	63.176	50.361	38.154	26.52	29.556	30.122
AT5G17522	ROT4	WT	12.3041	22.2498	17.2769	-0.849741	0.647279	-1.31279	0.189254	0.496392	ns	-	-	0.665	2.774	2.588	4.497	2.857	3.795
AT3G20480	ROT4	WT	38.991	70.1197	54.5553	-0.849434	0.345113	-2.46132	0.0138428	0.091869	ns	tetraacyldisaccharide 4'-kinase	LPXK	2.199	1.476	1.686	3.893	2.744	3.255
AT2G05540	ROT4	WT	142.972	79.537	111.254	0.847946	0.36536	2.32085	0.0202951	0.121035	ns	glycine-rich protein	-	11.848	17.001	10.093	4.731	6.084	11.338
AT1G70500	ROT4	WT	14.2505	25.6983	19.9744	-0.845583	0.618251	-1.3677	0.171406	0.471919	ns	Belongs to the glycosyl hydrolase 28 family	-	0.529	1.063	0.258	0.928	1.337	1.144
AT1G74090	ROT4	WT	913.494	1641.14	1277.32	-0.845225	0.199624	-4.23409	2.29e-05	0.0004558	ns	Sulfotransferase	SOT18	56.819	55.882	35.728	85.806	105.183	82.103
AT4G19050	ROT4	WT	53.9585	97.0761	75.5173	-0.845055	0.350381	-2.41182	0.0158731	0.101354	ns	mob1 phocein family protein	-	0.921	1.244	1.013	1.364	1.741	2.743
AT5G41040	ROT4	WT	88.6409	49.4387	69.0398	0.844895	0.386908	2.18371	0.0289837	0.154072	ns	Omega-hydroxypalmitate O-feruloyl	HHT1	2.72	5.472	2.729	1.552	2.327	2.345
AT1G26945	ROT4	WT	128.773	231.029	179.901	-0.844286	0.245881	-3.43372	0.000595368	0.00748934	ns	transcription	PRE6	11.134	9.187	7.038	19.709	16.522	14.109
AT1G77330	ROT4	WT	17.6892	31.786	24.7376	-0.844051	0.504617	-1.67266	0.0943945	0.33455	ns	Belongs to the iron ascorbate-dependent oxidoreductase family	-	1.047	1.176	0.644	1.326	2.285	1.659
AT5G17640	ROT4	WT	460.591	256.76	358.675	0.843533	0.1528	5.5205	3.38e-08	1.37e-06	ns	Protein of unknown function (DUF1005)	-	18.066	19.787	18.151	10.027	11.036	10.9
AT2G38250	ROT4	WT	26.6011	14.8129	20.707	0.843461	0.551709	1.52881	0.12631	0.399966	ns	Myb/SANT-like DNA-binding domain	GT-3B	1.436	1.373	0.699	0.854	0.544	0.605
AT2G06355	ROT4	WT	134.053	74.7919	104.423	0.84325	0.391446	2.15419	0.0312249	0.162511	ns	-	-	56.062	60.845	33.415	19.493	20.439	45.923
AT4G20050	ROT4	WT	50.3589	28.0871	39.223	0.84261	0.604836	1.39312	0.163583	0.461019	ns	Parallel beta-helix repeats	QRT3	0.742	0.832	3.01	0.558	1.251	0.802
AT3G55960	ROT4	WT	860.86	480.28	670.57	0.841976	0.195356	4.30995	1.63e-05	0.000338802	ns	Carboxy-terminal domain RNA polymerase II polypeptide A small phosphatase	-	51.511	47.78	32.906	22.672	26.73	26.139
AT5G39020	ROT4	WT	402.78	224.688	313.734	0.841846	0.22371	3.76311	0.000167814	0.00256828	ns	-	-	14.075	11.047	8.599	5.74	7.203	6.329
AT1G05575	ROT4	WT	54.508	30.3866	42.4473	0.841487	0.377424	2.22956	0.025777	0.142442	ns	-	-	7.305	4.982	4.915	3.338	3.15	3.345
AT2G01913	ROT4	WT	47.2768	84.5743	65.9255	-0.841387	0.365837	-2.2999	0.0214541	0.125725	ns	-	-	5.273	3.406	4.4	7.739	10.76	5.474
AT1G21695	ROT4	WT	14.1425	25.3269	19.7347	-0.841153	0.571609	-1.47155	0.141142	0.424144	ns	BEST Arabidopsis thaliana protein match is hydroxyproline-rich glycoprotein family protein (TAIR AT1G21695.1)	-	1.298	1.137	0.561	2.095	1.239	2.17
AT3G45710	ROT4	WT	33.3672	18.6597	26.0135	0.840958	0.550157	1.52858	0.126369	0.399966	ns	Protein NRT1 PTR FAMILY	NPF2.5	1.433	1.689	0.679	0.427	0.862	0.885
AT5G21170	ROT4	WT	1046.22	584.081	815.151	0.840913	0.135445	6.20851	5.35e-10	2.91e-08	ns	SNF1-related protein kinase regulatory subunit	AKINBETA1	51.098	49.516	42.801	26.821	28.522	26.667
AT2G18328	ROT4	WT	514.436	921.279	717.858	-0.84039	0.213891	-3.92907	8.53e-05	0.00143141	ns	-	-	56.694	59.24	56.301	82.492	90.365	142.873
AT1G77660	ROT4	WT	266.292	148.817	207.555	0.840288	0.301181	2.78998	0.00527119	0.0446904	ns	MORN (Membrane Occupation and Recognition Nexus) repeat-containing protein phosphatidylinositol-4-phosphate 5-kinase-related	-	11.127	12.627	7.145	3.797	6.983	6.881
AT4G23570	ROT4	WT	1992.3	1113.49	1552.89	0.839336	0.170929	4.91043	9.09e-07	2.56e-05	ns	Protein SGT1 homolog	SGT1A	101.181	84.306	67.688	44.159	48.97	51.842
AT2G27500	ROT4	WT	424.087	236.979	330.533	0.839289	0.168289	4.98719	6.13e-07	1.81e-05	ns	Belongs to the glycosyl hydrolase 17 family	-	17.785	15.856	14.142	9.143	9.263	8.952
AT2G24190	ROT4	WT	42.0077	75.1979	58.6028	-0.839142	0.373425	-2.24715	0.0246306	0.138129	ns	Belongs to the short-chain dehydrogenases reductases (SDR) family	-	3.079	3.094	1.749	3.536	5.384	5.594
AT1G09460	ROT4	WT	64.399	36.0272	50.2131	0.839068	0.396427	2.11658	0.0342957	0.173592	ns	Possibly involved in carbohydrate binding	-	2.549	4.681	2.634	2.347	1.631	1.674
AT1G52800	ROT4	WT	35.691	19.921	27.806	0.838909	0.610973	1.37307	0.16973	0.469336	ns	Belongs to the iron ascorbate-dependent oxidoreductase family	-	3.335	1.088	2.044	0.805	2.123	0.769
AT2G26211	ROT4	WT	28.453	50.8459	39.6495	-0.838823	0.506846	-1.65499	0.0979272	0.341473	ns	-	-	17.633	11.031	5.589	18.495	14.513	29.798
AT1G70430	ROT4	WT	76.2099	136.258	106.234	-0.83837	0.341916	-2.45198	0.0142072	0.0934881	ns	Protein kinase, catalytic domain (InterPro IPR000719), Serine threonine-protein kinase domain (InterPro IPR002290), Tyrosine-protein kinase, catalytic domain (InterPro IPR020635), Serine threonine-protein kinase-like domain (InterPro IPR017442), Protein kinase-like domain (InterPro IPR011009)	-	1.519	1.775	3.519	4.658	3.717	4.099
AT5G24206	ROT4	WT	24.8612	13.9463	19.4037	0.838111	0.578071	1.44984	0.147103	0.434219	ns	-	-	3.593	4.696	3.657	1.146	2.312	3.391
AT3G48280	ROT4	WT	91.9793	164.273	128.126	-0.838085	0.25287	-3.31429	0.000918757	0.0107817	ns	cytochrome P450	CYP71A25	4.841	3.762	3.184	7.299	7.893	6.383
AT3G45870	ROT4	WT	30.0252	16.8108	23.418	0.836676	0.556447	1.50361	0.132683	0.40989	ns	EamA-like transporter family	-	1.22	1.76	1.012	0.815	1.097	0.375
AT5G43420	ROT4	WT	100.111	56.1431	78.1272	0.835545	0.425184	1.96514	0.0493985	0.220966	ns	RING-H2 finger protein	ATL16	4.706	6.613	2.404	1.821	3.675	2.37
AT5G20960	ROT4	WT	484.315	271.455	377.885	0.835228	0.351271	2.37773	0.0174195	0.10843	ns	aldehyde oxidase	AAO1	9.787	7.233	5.259	2.338	6.809	3.625
AT5G44420	ROT4	WT	52.2131	93.2335	72.7233	-0.835116	0.608304	-1.37286	0.169796	0.469426	ns	Belongs to the plant defensin (PDF) family with the following members At1g75830 PDF1.1, At5g44420 PDF1.2a, At2g26020 PDF1.2b, At5g44430 PDF1.2c, At2g26010 PDF1.3, At1g19610 PDF1.4, At1g55010 PDF1.5, At2g02120 PDF2.1, At2g02100 PDF2.2, At2g02130 PDF2.3, At1g61070 PDF2.4, At5g63660 PDF2.5, At2g02140 PDF2.6, At5g38330 PDF3.1 and At4g30070 PDF3.2	PDF1.2A	6.85	9.409	3.976	7.13	3.73	26.119
AT5G05810	ROT4	WT	23.8911	42.6074	33.2493	-0.834773	0.48342	-1.72681	0.0842024	0.311012	ns	RING-H2 zinc finger domain	ATL43	0.9	1.153	0.959	2.491	2.08	0.934
AT2G42530	ROT4	WT	2481.75	4425.2	3453.48	-0.834387	0.226036	-3.6914	0.000223027	0.00328583	ns	-	-	100.64	93.35	157.51	193.765	175.143	272.87
AT1G09575	ROT4	WT	67.9618	38.1684	53.0651	0.833963	0.342055	2.4381	0.0147648	0.0962575	ns	Mitochondrial calcium uniporter	-	2.241	3.154	2.332	1.549	1.25	1.645
AT5G67020	ROT4	WT	34.9549	19.6096	27.2822	0.833471	0.453648	1.83726	0.0661709	0.26733	ns	-	-	1.864	1.449	1.864	1.01	0.764	1.203
AT4G11300	ROT4	WT	244.334	137.129	190.731	0.833446	0.261911	3.18217	0.00146177	0.0159152	ns	Protein BYPASS1-related	-	15.067	11.539	8.974	5.514	6.866	8.077
AT5G47960	ROT4	WT	26.5298	14.9148	20.7223	0.833294	0.552342	1.50866	0.131386	0.407603	ns	Rab subfamily of small GTPases	RABA4C	1.814	2.295	2.328	0.661	1.751	1.284
AT2G25510	ROT4	WT	41692.9	23408	32550.4	0.832796	0.17088	4.87358	1.1e-06	3e-05	ns	-	-	5009.94	4140.35	3146.36	2255.82	2305.08	2514.18
AT2G43440	ROT4	WT	34.2411	60.9886	47.6148	-0.832785	0.365386	-2.27919	0.0226556	0.130798	ns	-	-	1.908	1.666	2.076	2.644	3.405	4.253
AT5G13190	ROT4	WT	815.247	457.756	636.502	0.832716	0.209353	3.97757	6.96e-05	0.0012051	ns	Possible membrane-associated motif in LPS-induced tumor necrosis factor alpha factor (LITAF), also known as PIG7, and other animal proteins.	-	42.739	41.08	25.373	19.865	21.47	21.473
AT1G07167	ROT4	WT	20.0532	35.6907	27.8719	-0.832689	0.476569	-1.74726	0.080593	0.30209	ns	-	-	1.611	1.694	3.033	4.522	3.911	3.122
AT4G13340	ROT4	WT	3794.4	2130.6	2962.5	0.832639	0.235677	3.53297	0.000410926	0.00556391	ns	Leucine-rich repeat	LRX3	60.664	118.199	97.123	66.419	49.503	42.742
AT2G41780	ROT4	WT	36.8484	20.7409	28.7947	0.832299	0.580716	1.43323	0.151792	0.442076	ns	-	-	1.969	3.653	3.667	0.601	2.51	2.222
AT1G63840	ROT4	WT	164.292	92.2574	128.275	0.832083	0.292721	2.84258	0.00447498	0.0391171	ns	E3 ubiquitin-protein ligase RHA1B-like	-	11.52	12.154	6.902	7.042	5.633	4.928
AT5G25770	ROT4	WT	628.817	353.314	491.065	0.831891	0.236845	3.51239	0.000444094	0.00595802	ns	Acetyl xylan esterase (AXE1)	-	31.285	26.352	19.344	10.897	16.091	17.297
AT3G08660	ROT4	WT	33.4292	59.5255	46.4774	-0.831342	0.409951	-2.02791	0.0425698	0.200483	ns	Belongs to the NPH3 family	-	1.254	1.347	0.643	1.555	2.37	1.987
AT1G08650	ROT4	WT	593.668	333.752	463.71	0.830983	0.239896	3.46392	0.000532356	0.00683184	ns	belongs to the protein kinase superfamily	PPCK1	35.579	25.994	23.439	13.775	13.602	21.603
AT2G40330	ROT4	WT	61.2927	34.5081	47.9004	0.830296	0.351272	2.36368	0.0180944	0.111084	ns	Abscisic acid receptor	PYL6	2.895	3.258	2.403	1.475	1.536	1.922
AT2G32160	ROT4	WT	1757.16	988.423	1372.79	0.829888	0.181424	4.57431	4.78e-06	0.000113049	ns	UPF0586 protein	-	95.978	68.638	61.424	42.172	44.983	43.179
AT3G55880	ROT4	WT	303.862	171.019	237.44	0.829241	0.289897	2.86047	0.00423014	0.0374415	ns	regulation of endocannabinoid signaling pathway	SUE4	14.62	10.088	7.117	5.218	5.445	7.699
AT4G22305	ROT4	WT	527.667	296.907	412.287	0.829153	0.190289	4.35733	1.32e-05	0.000281014	ns	Phospholipase/Carboxylesterase	SOBER1	41.733	29.36	33.104	20.542	17.736	21.835
AT3G18630	ROT4	WT	46.7163	82.8825	64.7994	-0.828282	0.317106	-2.612	0.00900133	0.0671452	ns	Excises uracil residues from the DNA which can arise as a result of misincorporation of dUMP residues by DNA polymerase or due to deamination of cytosine	UNG	2.356	2.14	2.246	5.067	3.226	3.974
AT5G06820	ROT4	WT	24.5595	13.8411	19.2003	0.827968	0.606789	1.36451	0.172408	0.473217	ns	strubbelig-receptor family	SRF2	0.681	0.824	0.634	0.267	0.718	0.246
AT3G61170	ROT4	WT	21.3037	37.8389	29.5713	-0.827494	0.435469	-1.90024	0.0574019	0.243883	ns	DYW family of nucleic acid deaminases	-	0.493	0.629	0.81	1.174	1.06	1.28
AT4G15260	ROT4	WT	278.026	156.691	217.359	0.827491	0.210597	3.92927	8.52e-05	0.00143141	ns	Belongs to the UDP-glycosyltransferase family	-	13.93	11.499	11.41	6.19	6.655	8.423
AT5G15500	ROT4	WT	54.7365	97.1279	75.9322	-0.827401	0.471883	-1.7534	0.0795327	0.299996	ns	ankyrin repeat family protein	-	2.015	1.607	2.864	1.494	5.826	4.434
AT5G24380	ROT4	WT	69.9876	124.207	97.0973	-0.827291	0.32873	-2.51663	0.0118484	0.0822514	ns	OPT oligopeptide transporter protein	YSL2	2.277	2.231	2.092	2.604	5.579	3.796
AT1G06573	ROT4	WT	30.0956	16.9699	23.5328	0.827017	0.51887	1.59388	0.110963	0.369667	ns	-	-	2.535	1.591	2.468	0.897	1.131	1.78
AT2G20562	ROT4	WT	19.6913	34.9539	27.3226	-0.826319	0.495496	-1.66766	0.0953831	0.336496	ns	-	-	2.618	2.649	1.622	2.743	4.211	5.558
AT1G72330	ROT4	WT	789.442	445.419	617.43	0.8257	0.203203	4.06343	4.84e-05	0.000887321	ns	alanine aminotransferase	ALAAT2	30.875	32.488	19.678	16.601	15.99	15.412
AT5G55560	ROT4	WT	67.8818	38.3196	53.1007	0.824832	0.455643	1.81026	0.0702558	0.277164	ns	Protein kinase domain	WNK11	5.284	3.09	3.075	1.094	3.194	2.325
AT5G65040	ROT4	WT	44.9279	79.6168	62.2723	-0.824471	0.40828	-2.01938	0.0434482	0.203547	ns	zinc-finger of the FCS-type, C2-C2	IRM1	3.242	3.98	5.383	4.396	10.701	7.72
AT5G23130	ROT4	WT	198.592	112.128	155.36	0.824164	0.208902	3.94522	7.97e-05	0.00135563	ns	Peptidoglycan-binding LysM domain-containing protein	-	9.192	7.733	8.033	4.842	4.539	5.06
AT1G74200	ROT4	WT	59.9085	33.8496	46.879	0.824143	0.365047	2.25764	0.0239682	0.135378	ns	-	-	2.117	1.819	1.546	0.811	1.196	1.163
AT1G35350	ROT4	WT	685.148	387.206	536.177	0.823745	0.207704	3.96595	7.31e-05	0.0012559	ns	Phosphate transporter PHO1 homolog	PHO1-H8	17.884	19.573	12.797	8.249	9.382	11.444
AT1G47480	ROT4	WT	106.427	60.1817	83.3042	0.823058	0.274288	3.00071	0.00269354	0.0262692	ns	alpha/beta hydrolase fold	CXE2	6.991	6.89	5.651	3.566	3.471	4.276
AT5G55010	ROT4	WT	21.9406	38.8186	30.3796	-0.822285	0.516814	-1.59106	0.111595	0.370897	ns	-	-	3.754	4.178	1.754	4.665	8.502	4.364
AT2G18300	ROT4	WT	2328.95	1317.21	1823.08	0.822163	0.173779	4.7311	2.23e-06	5.7e-05	ns	transcription factor	-	103.209	94.046	67.662	48.907	55.214	49.37
AT3G05140	ROT4	WT	25.0959	44.4172	34.7566	-0.821972	0.514602	-1.59729	0.1102	0.368131	ns	belongs to the protein kinase superfamily	RBK2	0.328	0.853	1.247	1.811	1.428	1.159
AT4G00050	ROT4	WT	245.223	433.342	339.283	-0.821899	0.169766	-4.84137	1.29e-06	3.46e-05	ns	Transcription factor	UNE10	10.353	9.078	9.725	16.132	19.711	16.918
AT5G18490	ROT4	WT	672.595	380.446	526.521	0.821863	0.239856	3.42648	0.000611455	0.00764178	ns	BEST Arabidopsis thaliana protein match is Plant protein of	-	32.553	23.549	16.489	12.778	15.232	14.073
AT1G27330	ROT4	WT	1593.67	901.958	1247.82	0.821466	0.152211	5.39689	6.78e-08	2.55e-06	ns	stress-associated endoplasmic reticulum protein	-	130.239	132.207	132.118	66.91	70.146	91.586
AT1G80610	ROT4	WT	318.135	179.998	249.067	0.821064	0.18657	4.40083	1.08e-05	0.000236788	ns	BEST Arabidopsis thaliana protein match is	-	16.748	13.182	14.814	8.249	9.193	8.494
AT4G01250	ROT4	WT	101.423	57.3904	79.4066	0.820814	0.277484	2.95805	0.00309588	0.029164	ns	transcription factor	WRKY22	5.81	5.015	6.328	3.171	3.664	3.105
AT3G12500	ROT4	WT	66.0001	37.3953	51.6977	0.820742	0.764078	1.07416	0.282751	0.611625	ns	Chitin binding domain	CHI-B	3.555	5.72	1.514	0.167	4.101	1.961
AT3G09430	ROT4	WT	22.7763	40.1807	31.4785	-0.819941	0.606284	-1.35241	0.176246	0.478374	ns	-	-	0.613	0.474	2.336	2.047	2.065	2.067
AT1G29690	ROT4	WT	604.656	342.687	473.672	0.81879	0.181259	4.51724	6.27e-06	0.000145048	ns	CAD1 CAD1 (constitutively activated cell death 1)	CAD1	23.104	19.278	17.385	13.145	9.896	11.695
AT3G60670	ROT4	WT	15.1153	26.6491	20.8822	-0.818403	0.524848	-1.55931	0.118922	0.385591	ns	PLATZ transcription factor	-	0.714	0.783	1.39	1.822	1.772	1.617
AT1G58390	ROT4	WT	42.348	24.0466	33.1973	0.818014	0.641747	1.27467	0.202427	0.514957	ns	Belongs to the disease resistance NB-LRR family	-	1.24	1.691	0.222	0.507	0.563	0.762
AT5G14730	ROT4	WT	64.1101	36.3297	50.2199	0.81796	0.396785	2.06147	0.0392582	0.190094	ns	-	-	3.344	3.06	2.112	1.857	2.056	1.032
AT4G15233	ROT4	WT	385.726	218.825	302.275	0.817947	0.266498	3.06924	0.00214601	0.0217486	ns	Belongs to the ABC transporter superfamily. ABCG family. PDR (TC 3.A.1.205) subfamily	ABCG42	6.347	5.742	4.045	3.252	2.115	4.018
AT3G21950	ROT4	WT	226.426	399.321	312.873	-0.817845	0.24954	-3.27741	0.00104764	0.0120435	ns	carboxyl	-	6.66	10.959	12.79	20.986	15.407	18.516
AT1G04555	ROT4	WT	118.569	67.3356	92.9523	0.817777	0.275572	2.96756	0.00300176	0.028512	ns	-	-	8.851	10.423	7.568	4.551	4.981	6.072
AT1G04520	ROT4	WT	205.608	362.133	283.87	-0.81714	0.24329	-3.3587	0.000783093	0.00941614	ns	cysteine-rich repeat secretory protein	CRRSP3	8.507	8.162	12.731	22.168	16.123	14.786
AT4G24040	ROT4	WT	168.327	95.4992	131.913	0.817095	0.274683	2.97468	0.00293294	0.0280182	ns	Trehalase	TRE1	6.835	5.548	3.871	3.129	3.423	2.9
AT1G60390	ROT4	WT	70.6644	124.681	97.6729	-0.817028	0.303299	-2.69381	0.00706408	0.055881	ns	Polygalacturonase	PGL2	1.68	3.149	2.454	4.771	4.743	3.634
AT2G17290	ROT4	WT	738.553	419.335	578.944	0.816654	0.201248	4.05795	4.95e-05	0.000905688	ns	Calcium-dependent protein kinase	CPK6	24.108	20.891	17.602	9.653	14.609	12.123
AT5G59130	ROT4	WT	243.326	428.364	335.845	-0.816541	0.194922	-4.18906	2.8e-05	0.000546879	ns	subtilase family	SBT4.11	6.471	5.71	8.306	12.683	13.231	11.026
AT4G11350	ROT4	WT	35.5661	20.1946	27.8804	0.814897	0.529158	1.53999	0.123563	0.394865	ns	Protein of unknown function, DUF604	-	1.266	1.028	0.462	0.608	0.614	0.383
AT5G23850	ROT4	WT	529.327	301.092	415.21	0.814292	0.21902	3.71788	0.0002009	0.00300088	ns	Arabidopsis thaliana protein	-	19.449	22.206	13.391	9.392	12.086	10.572
AT3G26230	ROT4	WT	883.027	502.258	692.643	0.813928	0.162294	5.01513	5.3e-07	1.58e-05	ns	cytochrome P450	CYP71B24	40.691	35.375	30.833	21.299	18.49	22.53
AT2G01540	ROT4	WT	366.355	208.41	287.382	0.813882	0.212039	3.83836	0.000123858	0.0019827	ns	ADP-ribosylation factor GTPase-activating protein	CAR10	27.057	21.953	18.579	11.325	13.14	14.923
AT2G22190	ROT4	WT	269.53	473.443	371.486	-0.813438	0.183002	-4.44498	8.79e-06	0.000197511	ns	Removes the phosphate from trehalose 6-phosphate to produce free trehalose	TPPE	13.519	10.168	12.494	19.271	21.937	23.895
AT1G64370	ROT4	WT	4693.23	8246.16	6469.7	-0.813136	0.174809	-4.65158	3.29e-06	8.1e-05	ns	-	-	291.321	259.724	257.866	375.289	481.199	598.542
AT2G37530	ROT4	WT	24.376	13.8774	19.1267	0.813003	0.556058	1.46208	0.143718	0.42848	ns	-	-	3.119	2.52	1.567	1.109	1.526	1.567
AT1G18265	ROT4	WT	83.5219	146.633	115.078	-0.812791	0.239676	-3.3912	0.000695866	0.00854688	ns	Zein-binding	-	5.536	5.262	5.988	10.754	10.85	8.585
AT5G26220	ROT4	WT	43.4208	24.7	34.0604	0.812501	0.439947	1.84682	0.0647736	0.263575	ns	Catalyzes the formation of 5-oxoproline from gamma- glutamyl dipeptides and plays a significant role in glutathione (GSH) homeostasis	GGCT2%3B1	3.376	1.798	2.8	1.253	1.707	1.687
AT1G22280	ROT4	WT	1403.79	799.953	1101.87	0.811454	0.191831	4.23005	2.34e-05	0.000463558	ns	phosphatase 2C	PAPP2C	69.45	58.25	50.498	28.31	33.104	42.592
AT1G68640	ROT4	WT	24.5592	43.115	33.8371	-0.811452	0.576537	-1.40746	0.159291	0.454306	ns	Transcription factor	PAN	0.49	0.833	1.629	2.495	0.825	1.991
AT5G57630	ROT4	WT	1423.04	810.964	1117	0.811133	0.161196	5.03198	4.85e-07	1.46e-05	ns	Cbl-interacting protein kinase 21	CIPK21	59.982	45.807	44.953	26.878	31.201	29.935
AT4G12910	ROT4	WT	445.274	780.985	613.129	-0.810504	0.165459	-4.89852	9.66e-07	2.7e-05	ns	Belongs to the peptidase S10 family	SCPL20	16.677	15.989	13.2	24.37	27.102	30.914
AT3G26330	ROT4	WT	27.1802	47.6466	37.4134	-0.810162	0.461248	-1.75646	0.0790106	0.29871	ns	cytochrome P450	CYP71B37	1.246	1.445	0.866	3.211	1.71	1.478
AT4G18630	ROT4	WT	58.8686	33.6424	46.2555	0.810117	0.496476	1.63174	0.102735	0.35199	ns	Protein of unknown function (DUF688)	-	1.922	3.222	1.259	0.63	1.42	1.688
AT5G44910	ROT4	WT	42.5228	24.2375	33.3801	0.8091	0.463794	1.74453	0.0810673	0.30341	ns	bromo-adjacent homology (BAH) domain-containing protein	-	3.348	2.597	1.659	1.952	1.108	1.39
AT1G33615	ROT4	WT	27.9102	48.8701	38.3901	-0.808381	0.41778	-1.93494	0.0529972	0.23121	ns	-	-	0.426	0.493	0.829	1.13	1.119	0.883
AT5G48780	ROT4	WT	29.0289	16.5771	22.803	0.808055	0.539512	1.49775	0.134198	0.412342	ns	TMV resistance protein N-like	-	1.271	0.949	0.79	0.637	0.321	0.806
ATCG01200	ROT4	WT	42.8477	24.4144	33.631	0.807495	0.565609	1.42766	0.153391	0.444539	ns	-	-	55.377	24.229	51.877	43.982	21.131	11.931
AT3G10500	ROT4	WT	496.058	283.505	389.782	0.807247	0.213457	3.78177	0.000155716	0.00240847	ns	positive regulation of transcription, DNA-templated	NAC053	17.175	16.409	10.587	8.227	8.454	9.182
AT4G16015	ROT4	WT	21.2576	37.3459	29.3017	-0.80719	0.597016	-1.35204	0.176362	0.478547	ns	BEST Arabidopsis thaliana protein match is Cysteine Histidine-rich C1 domain family protein (TAIR	-	0.401	1.387	0.497	1.06	0.959	2.082
AT2G28085	ROT4	WT	27.8932	15.9809	21.937	0.806977	0.719212	1.12203	0.26185	0.588809	ns	Auxin responsive protein	-	2.671	4.68	0.77	0.694	1.901	2.157
AT1G61250	ROT4	WT	2691.91	1538.71	2115.31	0.806894	0.168538	4.78762	1.69e-06	4.44e-05	ns	Probably involved in membrane trafficking	SCAMP3	147.178	143.51	99.246	76.346	79.319	72.681
AT1G05370	ROT4	WT	32.9576	57.5617	45.2597	-0.806043	0.450929	-1.78752	0.0738541	0.28612	ns	Cellular retinaldehyde-binding triple function, C-terminal (InterPro IPR001251), Phosphatidylinositol transfer protein-like, N-terminal (InterPro IPR011074)	-	1.958	1.527	0.823	2.721	3.33	1.663
AT3G47500	ROT4	WT	281.912	493.071	387.492	-0.805809	0.204877	-3.93314	8.38e-05	0.00141354	ns	DOF factor	CDF3	11.08	13.219	8.989	16.536	20.418	22.628
AT5G28770	ROT4	WT	393.636	225.159	309.397	0.805403	0.196755	4.09344	4.25e-05	0.000791002	ns	Basic leucine zipper	BZIP63	19.24	21.377	20.583	14.357	12.186	9.328
AT3G02170	ROT4	WT	1991.64	1140.53	1566.08	0.804373	0.181849	4.4233	9.72e-06	0.000216034	ns	regulation of monopolar cell growth	LNG2	41.876	48.307	29.818	22.135	24.238	23.989
AT2G01850	ROT4	WT	2601.47	1490.42	2045.94	0.803635	0.138337	5.80925	6.28e-09	2.86e-07	ns	Catalyzes xyloglucan endohydrolysis (XEH) and or endotransglycosylation (XET). Cleaves and religates xyloglucan polymers, an essential constituent of the primary cell wall, and thereby participates in cell wall construction of growing tissues	XTH27	114.042	142.782	121.019	80.65	75.08	65.955
AT1G13990	ROT4	WT	1027.63	589.011	808.32	0.80304	0.22042	3.64322	0.000269251	0.00388252	ns	-	-	74.819	62.539	45.745	27.649	39.974	39.84
AT1G22650	ROT4	WT	410.617	235.262	322.94	0.802985	0.184206	4.35916	1.31e-05	0.00027932	ns	neutral invertase	INVD	15.352	12.287	11.446	8.05	7.107	7.8
AT5G27830	ROT4	WT	535.684	307.149	421.416	0.802656	0.163605	4.90606	9.29e-07	2.61e-05	ns	Folate receptor family	-	25.89	26.068	23.846	13.07	16.885	14.537
AT3G49070	ROT4	WT	12.7507	22.1284	17.4395	-0.802642	0.722292	-1.11124	0.266463	0.593426	ns	UPF0496 protein	-	1.153	0.233	0.488	1.608	1.166	0.573
AT1G10460	ROT4	WT	16.9965	29.6732	23.3349	-0.801992	0.475245	-1.68754	0.0915005	0.328172	ns	germin-like protein	GLP7	0.86	1.17	0.837	1.839	1.74	1.548
AT4G33420	ROT4	WT	55.8	31.9923	43.8962	0.801733	0.400402	2.00232	0.0452505	0.208895	ns	Belongs to the peroxidase family. Classical plant (class III) peroxidase subfamily	-	3.423	3.427	2.063	1.906	2.033	1.297
AT1G09210	ROT4	WT	6500.29	3730.09	5115.19	0.801303	0.120175	6.66777	2.6e-11	1.76e-09	ns	unfolded protein binding	CRT2	213.749	245.872	202.961	139.795	126.921	122.74
AT1G55200	ROT4	WT	101.044	175.972	138.508	-0.801231	0.35825	-2.23651	0.0253182	0.140671	ns	Inactive protein kinase SELMODRAFT_444075-like	-	1.927	1.38	3.942	4.816	4.168	3.95
AT3G45290	ROT4	WT	390.802	224.397	307.6	0.801127	0.289966	2.76283	0.00573025	0.0478078	ns	May be involved in modulation of pathogen defense and leaf cell death	MLO3	17.209	19.882	13.497	5.734	11.126	12.838
AT1G15165	ROT4	WT	115.063	200.315	157.689	-0.800977	0.218723	-3.66206	0.000250191	0.00362767	ns	-	-	9.424	7.375	8.099	15.127	13.103	16.202
AT5G19600	ROT4	WT	36.0158	20.6963	28.3561	0.800892	0.828666	0.966483	0.333802	0.659675	ns	sulfate transporter	SULTR3%3B5	1.261	2.039	0.126	0.227	1.144	0.638
AT3G02800	ROT4	WT	65.9591	37.9077	51.9334	0.800489	0.334615	2.39227	0.0167445	0.105593	ns	phosphatase	DSP3	4.114	4.422	4.132	2.225	2.179	3.05
AT5G55380	ROT4	WT	58.9678	102.666	80.8171	-0.799757	0.307512	-2.60074	0.00930234	0.0689412	ns	Membrane bound O-acyl transferase family	AT1	3.441	3.936	2.568	7.07	5.973	4.703
AT1G76090	ROT4	WT	569.08	327.036	448.058	0.799153	0.297603	2.6853	0.00724644	0.0567596	ns	Belongs to the class I-like SAM-binding methyltransferase superfamily. Erg6 SMT family	SMT3	16.001	26.785	35.379	20.853	11.18	13.995
AT1G28330	ROT4	WT	5186.04	2980.59	4083.31	0.799085	0.161456	4.94925	7.45e-07	2.16e-05	ns	Dormancy/auxin associated protein	DRM1	224.678	242.241	277.031	119.359	171.465	146.609
AT4G17230	ROT4	WT	1044.22	600.278	822.251	0.798814	0.188059	4.24768	2.16e-05	0.000431836	ns	Belongs to the GRAS family	SCL13	35.17	31.614	23.398	15.283	18.717	19.093
AT3G62780	ROT4	WT	88.6524	50.9173	69.7849	0.79869	0.308208	2.5914	0.00955865	0.0702438	ns	Protein kinase C conserved region 2 (CalB)	-	6.272	4.986	4.303	3.472	2.718	2.976
AT5G59080	ROT4	WT	356.453	204.933	280.693	0.798253	0.235422	3.39073	0.000697077	0.00854689	ns	-	-	9.508	6.48	6.386	3.576	5.12	4.48
AT2G29400	ROT4	WT	2511.46	1444.45	1977.96	0.798132	0.122945	6.49179	8.48e-11	5.46e-09	ns	serine threonine-protein phosphatase	TOPP1	128.425	135.643	115.03	69.294	77.386	76.566
AT3G18485	ROT4	WT	22.2256	12.7866	17.5061	0.797483	0.609407	1.30862	0.190663	0.497877	ns	-	ILR2	1.577	1.95	0.767	1.119	0.664	0.75
AT5G24770	ROT4	WT	680.072	391.372	535.722	0.797462	0.261919	3.04469	0.00232923	0.0233089	ns	acid phosphatase	VSP2	36.578	43.869	20.18	17.8	18.722	22.771
AT5G64410	ROT4	WT	1321.77	760.776	1041.27	0.796966	0.140804	5.66011	1.51e-08	6.47e-07	ns	oligopeptide transporter	OPT4	36.949	38.782	30.414	20.938	21.594	20.042
AT1G11100	ROT4	WT	25.69	14.758	20.224	0.796694	0.593365	1.34267	0.179378	0.482828	ns	ATP binding DNA binding helicase nucleic acid binding protein binding zinc ion binding	-	0.504	0.419	0.389	0.436	0.123	0.217
AT2G17280	ROT4	WT	106.483	184.835	145.659	-0.796054	0.29164	-2.72958	0.00634152	0.0517063	ns	Phosphoglycerate mutase-like protein	PGM	5.003	5.328	9.019	14.051	10.554	9.809
AT5G02100	ROT4	WT	306.082	176.392	241.237	0.79547	0.180229	4.41368	1.02e-05	0.000224925	ns	Belongs to the OSBP family	ORP3A	11.148	11.241	9.978	6.271	5.818	7.018
AT2G34655	ROT4	WT	380.237	219.214	299.726	0.79485	0.308097	2.57986	0.0098839	0.0719578	ns	-	-	34.982	36.784	15.321	14.133	18.75	18.52
AT1G64561	ROT4	WT	25.8905	14.9496	20.42	0.794396	0.690267	1.15085	0.249793	0.574269	ns	-	-	4.335	4.524	1.451	1.765	0.822	3.516
AT1G79380	ROT4	WT	2101.54	1211.84	1656.69	0.794275	0.191077	4.15683	3.23e-05	0.000618801	ns	E3 ubiquitin-protein ligase	RGLG4	104.437	88.632	65.769	44.901	49.327	58.687
AT1G05035	ROT4	WT	32.0541	55.5751	43.8146	-0.793918	0.537153	-1.47801	0.139405	0.421482	ns	-	-	9.035	6.042	4.705	5.265	9.349	20.503
AT5G03670	ROT4	WT	29.7192	51.6424	40.6808	-0.793103	0.512373	-1.5479	0.121646	0.391442	ns	Domain of unknown function (DUF4378)	-	0.308	1.369	1.018	1.48	1.897	1.405
AT4G13210	ROT4	WT	32.4193	56.173	44.2961	-0.792753	0.439951	-1.80191	0.0715591	0.280253	ns	Pectate lyase	-	0.922	1.369	2.11	3.559	1.958	2.298
AT3G58720	ROT4	WT	123.851	214.588	169.219	-0.792368	0.227018	-3.49034	0.000482409	0.00633742	ns	zinc-RING finger domain	-	8.438	9.552	6.209	15.116	13.974	13.863
AT3G47380	ROT4	WT	163.888	94.6642	129.276	0.7923	0.249681	3.17324	0.00150745	0.0163827	ns	21 kDa protein-like	PMEI11	13.383	13.275	10.619	7.365	5.945	8.753
AT5G37770	ROT4	WT	744.529	429.942	587.236	0.792155	0.174304	4.54469	5.5e-06	0.000128348	ns	calcium-binding protein	CML24	25.298	24.488	33.393	16.865	14.673	17.665
AT2G16870	ROT4	WT	196.325	113.39	154.858	0.79209	0.308294	2.56927	0.0101913	0.0736056	ns	-	-	5.118	4.169	3.119	1.638	3.283	2.411
AT5G11930	ROT4	WT	32.663	56.6951	44.6791	-0.792082	0.502191	-1.57725	0.114737	0.377165	ns	Glutaredoxin	GRXC10	2.371	5.499	1.635	4.852	7.593	4.41
AT1G13140	ROT4	WT	12.4812	21.6108	17.046	-0.791852	0.673534	-1.17567	0.239727	0.563393	ns	cytochrome P450	CYP86C3	0.353	0.4	0.688	1.101	0.317	1.14
AT3G60260	ROT4	WT	476.236	275.284	375.76	0.791367	0.159837	4.9511	7.38e-07	2.15e-05	ns	ELMO domain-containing protein	-	19.306	20.665	20.389	10.754	11.591	13.375
AT2G13800	ROT4	WT	707.048	408.474	557.761	0.791277	0.205173	3.85664	0.000114957	0.00186301	ns	Belongs to the protein kinase superfamily. Ser Thr protein kinase family	SERK5	28.509	21.683	17.728	12.681	15.174	12.353
AT4G07205	ROT4	WT	12.798	22.1209	17.4595	-0.790997	0.613843	-1.2886	0.197538	0.507152	ns	-	-	3.928	4.251	4.143	10.499	7.944	3.398
AT5G22794	ROT4	WT	32.354	55.9554	44.1547	-0.790909	0.459855	-1.71991	0.0854486	0.31441	ns	Protein SULFUR DEFICIENCY-INDUCED	-	2.297	1.644	2.3	3.421	1.991	5.655
AT3G19500	ROT4	WT	15.8807	27.4258	21.6533	-0.790455	0.533224	-1.48241	0.138232	0.419184	ns	transcription factor	BHLH113	1.248	0.772	0.752	1.132	2.044	1.728
AT3G15356	ROT4	WT	542.756	938.722	740.739	-0.790329	0.504351	-1.56702	0.11711	0.381742	ns	Belongs to the leguminous lectin family	LEC	41.74	43.572	23.163	31.341	83.245	77.201
AT1G06520	ROT4	WT	19.2549	11.1405	15.1977	0.790323	0.836365	0.944949	0.344685	0.668214	ns	glycerol-3-phosphate acyltransferase	GPAT1	0.528	0.795	0.546	0.132	0.867	0.103
AT2G21770	ROT4	WT	37.5268	65.0591	51.2929	-0.790304	0.449452	-1.75837	0.0786839	0.298018	ns	Belongs to the glycosyltransferase 2 family. Plant cellulose synthase subfamily	CESA9	0.501	1.196	0.431	1.293	1.46	1.019
AT2G22920	ROT4	WT	29.7834	17.245	23.5142	0.789475	0.979619	0.8059	0.4203	0.731859	ns	-	-	1.263	2.342	0.212	0.131	1.893	0.226
AT1G06420	ROT4	WT	35.7839	61.8692	48.8265	-0.789337	0.392977	-2.00861	0.0445788	0.207096	ns	-	-	1.658	1.969	3.358	4.055	3.487	4.819
AT2G27880	ROT4	WT	33.3422	19.3178	26.33	0.789332	0.611473	1.29087	0.196749	0.506474	ns	Belongs to the argonaute family	AGO5	0.293	0.649	1.274	0.384	0.319	0.609
AT5G54400	ROT4	WT	10.0731	17.4252	13.7492	-0.788928	0.789043	-0.999854	0.317381	0.644586	ns	ubiE/COQ5 methyltransferase family	-	0.466	0.865	0.397	1.285	1.532	0.242
AT2G08220	ROT4	WT	34.4067	19.9554	27.1811	0.788509	0.591511	1.33304	0.182518	0.487434	ns	-	-	0.977	3.706	4.322	1.691	1.526	2.12
AT1G14630	ROT4	WT	40.8244	70.6925	55.7585	-0.788177	0.419156	-1.88039	0.0600544	0.250919	ns	-	-	1.144	3.344	2.395	3.326	4.571	4.277
AT2G46630	ROT4	WT	297.864	514.392	406.128	-0.788053	0.227539	-3.46338	0.000533436	0.00683923	ns	Vegetative cell wall protein	-	12.133	13.637	8.849	20.478	24.817	15.917
AT3G45640	ROT4	WT	3626.11	2100.07	2863.09	0.788051	0.19588	4.02313	5.74e-05	0.00102149	ns	mitogen-activated protein kinase	MPK3	166.466	160.92	110.223	70.314	87.463	101.72
AT2G28890	ROT4	WT	863.061	499.831	681.446	0.787916	0.205609	3.8321	0.000127053	0.00202676	ns	phosphatase	PLL4	32.275	23.361	20.209	12.831	16.151	16.022
AT3G14200	ROT4	WT	272.478	470.262	371.37	-0.787889	0.183403	-4.29595	1.74e-05	0.00035712	ns	DNAJ heat shock N-terminal domain-containing protein	-	18.027	14.605	13.052	27.044	24.459	29.314
AT2G29990	ROT4	WT	558.604	323.556	441.08	0.787829	0.240721	3.27279	0.00106493	0.0122117	ns	Internal alternative NAD(P)H-ubiquinone oxidoreductase	NDA2	27.35	18.699	18.439	9.216	14.027	15.011
AT5G55970	ROT4	WT	196.617	113.909	155.263	0.787594	0.292732	2.69049	0.00713467	0.0562693	ns	E3 ubiquitin-protein ligase	-	7.69	6.951	4.269	3.017	4.665	3.533
AT5G51530	ROT4	WT	21.3215	36.6703	28.9959	-0.787439	0.530497	-1.48434	0.137718	0.418502	ns	BEST Arabidopsis thaliana protein match is Ubiquitin carboxyl-terminal hydrolase-related protein (TAIR	-	0.609	0.219	0.402	1.004	0.497	0.673
AT5G61070	ROT4	WT	71.6957	41.5508	56.6232	0.786959	0.365994	2.1502	0.0315398	0.163458	ns	histone deacetylase	HDA18	2.592	2.373	2.13	1.619	0.851	1.747
AT1G07400	ROT4	WT	26.0141	44.8374	35.4258	-0.786748	0.419998	-1.87322	0.0610381	0.253537	ns	heat- shock	HSP17.8	2.045	1.814	2.943	4.811	3.146	4.06
AT1G74875	ROT4	WT	70.174	40.6104	55.3922	0.786747	0.399017	1.97171	0.0486425	0.21842	ns	F-box protein At1g67623	-	8.857	7.152	5.478	5.953	4.215	2.596
AT5G44530	ROT4	WT	270.932	467.094	369.013	-0.786722	0.196028	-4.01332	5.99e-05	0.00105424	ns	Belongs to the peptidase S8 family	-	7.702	5.196	7.012	11.304	10.899	12.98
AT2G35290	ROT4	WT	28.5158	16.5804	22.5481	0.786064	0.574478	1.36831	0.171215	0.471781	ns	-	-	1.323	3.321	1.894	0.858	1.81	1.212
AT5G02440	ROT4	WT	41.0342	70.7415	55.8878	-0.786009	0.347469	-2.2621	0.0236914	0.134198	ns	At3g17950-like	-	3.219	3.619	4.938	8.505	5.819	6.48
AT1G52315	ROT4	WT	50.1613	29.0821	39.6217	0.785824	0.386104	2.03527	0.0418241	0.198323	ns	Regulator of Vps4 activity in the MVB pathway	-	3.265	2.383	2.241	1.395	1.57	1.722
AT5G21910	ROT4	WT	14.5394	25.0281	19.7838	-0.785715	0.532338	-1.47597	0.139952	0.422097	ns	-	-	1.262	0.845	0.887	1.757	1.347	2.183
AT5G63480	ROT4	WT	179.658	104.211	141.934	0.785201	0.262806	2.98776	0.00281034	0.0271157	ns	mediator of RNA polymerase II transcription subunit	MED30	10.715	10.001	14.668	8.255	5.485	7.299
AT4G35685	ROT4	WT	22.5754	13.0942	17.8348	0.784578	0.579586	1.35369	0.175836	0.477621	ns	Arabidopsis protein of unknown function	-	1.308	1.896	2.228	1.475	1.075	0.679
AT2G24220	ROT4	WT	116.281	200.317	158.299	-0.784548	0.207509	-3.78078	0.000156336	0.00241602	ns	Purine permease 5	ATPUP5	6.857	6.781	5.737	11.359	10.658	12.177
AT1G18210	ROT4	WT	2676.45	1553.8	2115.13	0.784411	0.167336	4.68764	2.76e-06	6.87e-05	ns	calcium-binding protein	CML27	178.445	152.363	132.181	91.427	106.109	77.833
AT1G67910	ROT4	WT	150.145	87.2644	118.705	0.784394	0.321452	2.44016	0.0146806	0.0959136	ns	-	-	8.219	9.433	8.462	2.904	5.859	6.752
AT2G35744	ROT4	WT	24.403	14.1455	19.2743	0.784331	0.524336	1.49586	0.134691	0.413165	ns	-	-	24.138	18.807	26.318	16.45	12.692	12.027
AT2G47800	ROT4	WT	3177.76	1848.13	2512.94	0.781992	0.198046	3.94853	7.86e-05	0.00133952	ns	ABC transporter C family member	ABCC4	55.974	49.221	35.565	22.929	27.934	32.979
AT2G39350	ROT4	WT	73.9734	43.067	58.5202	0.781881	0.344695	2.26833	0.0233094	0.132617	ns	ABC transporter	ABCG1	2.002	1.937	2.283	0.86	1.272	1.573
AT2G19130	ROT4	WT	686.471	399.427	542.949	0.781601	0.224822	3.47653	0.000507947	0.00658007	ns	G-type lectin S-receptor-like serine threonine-protein kinase	-	19.618	20.807	13.672	8.085	12.466	11.657
AT5G28490	ROT4	WT	144.082	247.668	195.875	-0.780743	0.460676	-1.69478	0.0901177	0.32538	ns	light-dependent short hypocotyls	LSH1	6.307	13.942	4.763	13.41	24.02	6.486
AT3G18320	ROT4	WT	137.858	236.569	187.213	-0.780741	0.252589	-3.09096	0.00199513	0.0204919	ns	BEST Arabidopsis thaliana protein match is	-	9.905	6.437	6.32	14.358	14.543	10.979
AT2G20870	ROT4	WT	346.513	201.77	274.141	0.780282	1.1391	0.684999	0.493344	0.783439	ns	cell wall	-	32.315	22.233	44.307	1.167	18.938	38.682
AT1G78580	ROT4	WT	749.539	1286.46	1018	-0.779282	0.116302	-6.7005	2.08e-11	1.42e-09	ns	Alpha,alpha-trehalose-phosphate synthase UDP-forming	TPS1	9.997	10.544	10.942	19.365	17.675	18.308
AT3G14450	ROT4	WT	55.5274	95.4011	75.4642	-0.779165	0.306391	-2.54304	0.0109893	0.0778822	ns	CTC-interacting domain 9	CID9	2.678	3.889	2.948	5.719	6.476	4.533
AT1G09970	ROT4	WT	4040.68	2354.56	3197.62	0.779143	0.189618	4.10902	3.97e-05	0.000743264	ns	Belongs to the protein kinase superfamily. Ser Thr protein kinase family	LRR XI-23	101.29	86.52	63.936	42.578	57.02	50.635
AT2G26980	ROT4	WT	923.993	538.242	731.118	0.779085	0.196908	3.95659	7.6e-05	0.00129876	ns	CBL-interacting serine threonine-protein kinase	CIPK3	25.48	18.697	20.061	15.104	13.301	9.971
AT5G45310	ROT4	WT	30.2413	51.8551	41.0482	-0.779012	0.377593	-2.0631	0.0391029	0.189693	ns	-	-	1.332	1.327	1.729	3.016	2.594	2.1
AT5G40890	ROT4	WT	2112.44	1230.97	1671.71	0.778929	0.209316	3.7213	0.000198202	0.00297758	ns	Chloride channel protein	CLC-A	52.982	45.707	38.266	33.292	29.263	19.279
AT1G13920	ROT4	WT	100.436	172.103	136.269	-0.778887	0.246092	-3.16503	0.00155068	0.0167604	ns	Remorin, C-terminal region	-	5.04	3.418	4.041	7.131	8.222	6.594
AT1G31770	ROT4	WT	134.616	231.05	182.833	-0.778396	0.407736	-1.90907	0.0562532	0.240412	ns	ABC transporter	ABCG14	3.501	5.808	1.967	4.079	10.073	5.613
AT1G05570	ROT4	WT	2427.91	1415.74	1921.83	0.778286	0.211792	3.67477	0.000238064	0.0034683	ns	synthase	CALS1	29.083	29.114	20.529	12.015	14.91	20.069
AT1G64690	ROT4	WT	36.2009	62.1097	49.1553	-0.778266	0.391219	-1.98934	0.0466641	0.212981	ns	Protein BRANCHLESS TRICHOME	BLT	1.747	1.537	1.482	1.796	2.853	3.719
AT5G61210	ROT4	WT	1804.73	1052.53	1428.63	0.777789	0.134369	5.78845	7.1e-09	3.2e-07	ns	snap33, atsnap33, snp33, atsnap33b snap33 (soluble n-ethylmaleimide-sensitive factor adaptor protein 33)	SNAP33	87.959	74.525	69.654	46.182	45.489	47.061
AT4G37682	ROT4	WT	17.8298	30.5471	24.1885	-0.777383	0.510418	-1.52303	0.127751	0.401813	ns	-	-	1.486	1.05	1.171	1.56	1.86	3.085
AT5G63530	ROT4	WT	997.644	1709.78	1353.71	-0.777026	0.200634	-3.87285	0.000107569	0.00175728	ns	Heavy-metal-associated domain	HIPP07	33.241	41.032	51.803	63.23	67.182	90.679
AT1G22160	ROT4	WT	225.598	386.69	306.144	-0.776571	0.335081	-2.31756	0.0204732	0.121808	ns	zinc-finger of the FCS-type, C2-C2	FLZ5	12.29	24.192	25.848	21.062	40.603	47.428
AT1G71970	ROT4	WT	452.373	264.17	358.271	0.776517	0.233249	3.32913	0.000871173	0.0103127	ns	Protein of unknown function (DUF688)	-	30.697	35.282	22.803	13.711	21.525	17.803
AT3G45970	ROT4	WT	461.596	269.539	365.567	0.776455	0.305094	2.54497	0.0109286	0.0775419	ns	Belongs to the expansin family	EXLA1	18.621	46.768	32.003	23.328	20.133	14.72
AT5G60290	ROT4	WT	18.3558	31.4691	24.9125	-0.775997	0.4718	-1.64476	0.10002	0.346053	ns	-	-	2.311	2.91	3.697	4.468	5.175	5.998
AT4G24430	ROT4	WT	14.3714	24.6544	19.5129	-0.775889	0.522927	-1.48374	0.137877	0.418869	ns	Rhamnogalacturonate lyase	-	0.378	0.574	0.502	0.758	1.008	0.785
AT3G16565	ROT4	WT	500.753	292.545	396.649	0.775484	0.229255	3.38262	0.000717972	0.00876548	ns	tRNA synthetases class II (A)	-	31.41	23.458	19.549	12.318	14.27	17.957
AT1G04770	ROT4	WT	277.954	162.474	220.214	0.775075	0.217293	3.56696	0.000361148	0.00497645	ns	Protein SULFUR DEFICIENCY-INDUCED	-	17.524	15.924	15.094	8.811	8.109	12.148
AT5G10180	ROT4	WT	2076.13	3547.97	2812.05	-0.773003	0.276046	-2.80027	0.00510603	0.043532	ns	sulfate transporter	SULTR2%3B1	61.973	81.556	38.433	69.367	128.796	119.755
AT3G09790	ROT4	WT	29.399	17.2254	23.3122	0.772869	0.517668	1.49298	0.135442	0.414704	ns	Ubiquitin exists either covalently attached to another protein, or free (unanchored). When covalently bound, it is conjugated to target proteins via an isopeptide bond either as a monomer (monoubiquitin), a polymer linked via different Lys residues of the ubiquitin (polyubiquitin chains) or a linear polymer linked via the initiator Met of the ubiquitin (linear polyubiquitin chains). Polyubiquitin…	UBQ8	0.734	1.096	0.932	0.416	0.807	0.431
AT1G13245	ROT4	WT	437.706	256.161	346.934	0.772828	0.258699	2.98736	0.00281395	0.0271363	ns	DVL family	RTFL17	54.771	39.176	30.04	19.039	29.057	26.225
AT5G48060	ROT4	WT	47.8705	81.8922	64.8813	-0.772231	0.352943	-2.18797	0.0286714	0.152856	ns	Plant phosphoribosyltransferase C-terminal	-	0.763	1.415	1.08	2.34	1.473	1.896
AT2G38320	ROT4	WT	40.2538	68.7724	54.5131	-0.771583	0.337443	-2.28656	0.0222217	0.129025	ns	PMR5 N terminal Domain	TBL34	1.456	2.025	2.267	3.599	3.533	2.921
AT3G50950	ROT4	WT	5052.12	2959.59	4005.85	0.771491	0.168532	4.57772	4.7e-06	0.000111506	ns	Belongs to the disease resistance NB-LRR family	RPP13L4	155.622	131.779	102.586	72.97	75.268	85.857
AT4G01400	ROT4	WT	36.6942	62.7888	49.7415	-0.771371	0.403678	-1.91086	0.0560229	0.239932	ns	Conserved oligomeric Golgi complex subunit	-	1.183	2.559	1.583	3.506	2.342	3.478
AT5G02430	ROT4	WT	67.4295	115.196	91.3126	-0.771143	0.269031	-2.86637	0.00415206	0.0369829	ns	WD domain, G-beta repeat	-	1.49	1.898	1.623	3.038	2.452	3.277
AT3G04030	ROT4	WT	154.624	263.698	209.161	-0.770933	0.204871	-3.76302	0.000167871	0.00256828	ns	DNA-binding transcription factor activity	MYR2	7.601	5.95	6.416	11.141	10.529	13.227
AT5G15860	ROT4	WT	488.343	286.301	387.322	0.770915	0.175659	4.3887	1.14e-05	0.000248007	ns	methylesterase	ICME	14.84	14.993	13.392	7.24	8.796	9.905
AT2G02220	ROT4	WT	644.456	377.589	511.022	0.770915	0.233039	3.3081	0.000939322	0.0109775	ns	Phytosulfokine receptor	PSKR1	18.111	11.638	10.299	7.273	9.221	7.555
AT5G43860	ROT4	WT	21.4143	12.565	16.9896	0.770886	0.588955	1.30891	0.190566	0.497695	ns	Chlorophyllase	CLH2	1.361	1.142	1.577	0.455	0.917	1.076
AT1G18870	ROT4	WT	55.8896	95.4503	75.67	-0.770494	0.29096	-2.64811	0.00809433	0.0619438	ns	isochorismate synthase	ICS2	1.817	2.461	1.698	3.788	3.344	3.319
AT2G03090	ROT4	WT	184.041	314.105	249.073	-0.770101	0.219158	-3.51391	0.000441567	0.00592846	ns	Rare lipoprotein A (RlpA)-like double-psi beta-barrel	EXPA15	6.968	10.558	11.288	15.886	17.803	16.619
AT1G62710	ROT4	WT	29.9011	51.0639	40.4825	-0.769374	0.516314	-1.49013	0.136191	0.415608	ns	Peptidase C13 family	bVPE	1.069	1.905	0.791	1.329	3.504	1.732
AT1G11160	ROT4	WT	54.5713	92.9754	73.7733	-0.769119	0.401567	-1.9153	0.0554549	0.238319	ns	May participate in a complex which severs microtubules in an ATP-dependent manner. Microtubule severing may promote rapid reorganization of cellular microtubule arrays	-	0.626	0.696	1.549	2.078	1.338	1.596
AT2G16990	ROT4	WT	87.9789	150.036	119.008	-0.768275	0.274034	-2.80358	0.00505391	0.043168	ns	Major Facilitator Superfamily	-	2.794	3.616	2.519	4.287	4.849	6.446
AT5G45510	ROT4	WT	4636.54	2722.15	3679.34	0.768266	0.183312	4.19104	2.78e-05	0.000542703	ns	-	-	102.259	76.206	62.166	45.729	47.298	51.782
AT1G03310	ROT4	WT	1209.58	2059.69	1634.63	-0.767783	0.107454	-7.14526	8.98e-13	7.55e-11	ns	isoamylase	ISA2	28.566	31.189	28.461	52.885	50.875	50.09
ATCG00930	ROT4	WT	42.8477	25.0976	33.9726	0.767705	0.552912	1.38848	0.164992	0.463482	ns	-	-	55.377	24.229	51.877	43.982	22.187	13.015
AT1G27980	ROT4	WT	451.432	265.25	358.341	0.767425	0.20115	3.81519	0.000136076	0.00214455	ns	Pyridoxal-dependent decarboxylase conserved domain	DPL1	18.339	16.876	13.169	8.076	10.323	10.711
AT5G07400	ROT4	WT	37.212	63.412	50.312	-0.766939	0.376799	-2.03541	0.0418097	0.198307	ns	Tyrosyl-DNA phosphodiesterase	-	0.439	0.779	0.874	1.378	1.043	1.229
AT1G17620	ROT4	WT	1010.24	594.131	802.184	0.766213	0.206296	3.71415	0.000203892	0.00303567	ns	Late embryogenesis abundant protein	-	40.995	69.208	44.31	30.359	32.994	29.61
AT3G17790	ROT4	WT	218.441	128.487	173.464	0.765219	0.222857	3.43368	0.00059545	0.00748934	ns	Purple acid phosphatase	PAP17	11.685	8.62	9.226	5.302	6.047	6.447
AT3G16920	ROT4	WT	130.677	221.983	176.33	-0.764866	0.22893	-3.34105	0.000834624	0.00992498	ns	Chitinase-like protein 2	CTL2	6.009	5.355	6.817	9.01	12.679	9.922
AT5G17860	ROT4	WT	123.022	72.3898	97.7061	0.764858	0.299124	2.55699	0.0105581	0.0756162	ns	Belongs to the Ca(2 ) cation antiporter (CaCA) (TC 2.A.19) family	CCX1	5.385	4.068	3.437	2.037	3.065	2.665
AT1G21010	ROT4	WT	204.737	120.382	162.559	0.764705	0.287951	2.65568	0.00791497	0.0610046	ns	Domain of unknown function (DUF4228)	-	18.933	9.471	12.244	8.742	8.41	7.37
AT4G26070	ROT4	WT	1069.08	629.356	849.219	0.764565	0.149927	5.09958	3.4e-07	1.07e-05	ns	kinase kinase	MKK1	46.204	44.892	36.633	24.151	24.942	27.925
AT2G37900	ROT4	WT	30.3888	51.7115	41.0502	-0.764467	0.504706	-1.51468	0.129855	0.404979	ns	Protein NRT1 PTR FAMILY	NPF5.6	0.849	1.167	0.796	0.662	1.94	2.286
AT3G51660	ROT4	WT	366.301	215.547	290.924	0.764457	0.206452	3.70283	0.000213204	0.00315891	ns	macrophage migration inhibitory factor	-	41.723	28.766	29.738	19.601	19.494	21.365
AT3G51090	ROT4	WT	70.5885	119.805	95.1967	-0.76439	0.309315	-2.47124	0.0134647	0.0899597	ns	Protein of unknown function (DUF1640)	-	3.675	2.824	4.395	7.366	4.512	7.084
AT3G01670	ROT4	WT	661.835	1124.68	893.256	-0.764365	0.188727	-4.0501	5.12e-05	0.000926419	ns	Sieve element occlusion N-terminus	-	14.233	22.198	17.093	30.236	27.367	35.481
AT1G73600	ROT4	WT	2391.76	4059.5	3225.63	-0.763223	0.218298	-3.49624	0.000471867	0.00622573	ns	phosphoethanolamine N-methyltransferase	-	106.034	89.451	76.553	115.345	146.78	210.656
AT4G29030	ROT4	WT	814.188	1381.03	1097.61	-0.762335	0.525424	-1.45089	0.146809	0.433536	ns	glycine-rich cell wall structural protein	-	50.481	42.125	128.063	135.163	97.62	150.608
AT3G20250	ROT4	WT	1123.84	662.923	893.384	0.761753	0.239073	3.18627	0.00144119	0.0157192	ns	Pumilio-family RNA binding repeat	APUM5	26.554	25.509	17.452	9.722	14.553	17.692
AT1G53920	ROT4	WT	170.629	100.698	135.664	0.761715	0.289313	2.63284	0.00846753	0.0640332	ns	Belongs to the 'GDSL' lipolytic enzyme family	GLIP5	7.868	7.845	11.151	4.238	4.709	7.279
AT1G22180	ROT4	WT	364.159	214.864	289.511	0.761691	0.258024	2.95202	0.00315705	0.0296639	ns	Divergent CRAL/TRIO domain	-	16.651	16.442	11.142	6.17	9.986	10.551
AT3G20470	ROT4	WT	109.538	185.769	147.654	-0.761673	0.442688	-1.72056	0.0853298	0.314036	ns	Glycine-rich cell wall structural	GRP5	8.779	7.876	6.515	8.221	6.621	25.396
AT4G37685	ROT4	WT	41.5361	70.304	55.9201	-0.761079	0.390298	-1.94999	0.051177	0.226432	ns	-	-	8.372	6.471	4.075	14.45	9.249	9.173
AT5G12890	ROT4	WT	704.843	416.087	560.465	0.760679	0.234194	3.24807	0.00116191	0.0131022	ns	UDP-Glycosyltransferase	UGT92A1	32.416	34.699	19.121	14.805	18.093	19.222
AT2G19590	ROT4	WT	51.625	87.4858	69.5554	-0.760314	0.542125	-1.40247	0.160775	0.457043	ns	Belongs to the iron ascorbate-dependent oxidoreductase family	ACO1	1.876	2.31	0.724	1.621	5.201	1.679
AT4G36090	ROT4	WT	611.417	361.131	486.274	0.759599	0.177713	4.27431	1.92e-05	0.000387544	ns	2-oxoglutarate (2OG) and Fe(II)-dependent oxygenase superfamily protein	-	21.508	17.616	16.01	10.301	10.517	12.549
AT5G19151	ROT4	WT	19.9777	33.8686	26.9231	-0.759567	0.492044	-1.5437	0.122661	0.393126	ns	-	-	3.03	3.802	3.643	5.894	3.784	8.51
AT5G01015	ROT4	WT	15.0744	25.5558	20.3151	-0.759285	0.69508	-1.09237	0.27467	0.601679	ns	-	-	1.267	1.827	3.151	2.398	1.565	6.866
AT5G47560	ROT4	WT	763.585	451.237	607.411	0.758727	0.245124	3.09528	0.00196628	0.0202637	ns	Tonoplast dicarboxylate transporter	TDT	26.493	17.852	14.544	9.736	14.549	11.365
AT5G41761	ROT4	WT	148.549	87.7695	118.159	0.758226	0.281359	2.69486	0.00704172	0.0558006	ns	BEST Arabidopsis thaliana protein match is	-	14.172	10.117	8.09	6.395	6.977	6.239
AT5G64770	ROT4	WT	1070.59	1810.61	1440.6	-0.7581	0.23311	-3.25211	0.00114551	0.0129572	ns	-	-	148.102	124.07	77.61	168.713	194.729	242.609
AT1G75280	ROT4	WT	652.691	1103.76	878.226	-0.757349	0.150652	-5.02713	4.98e-07	1.49e-05	ns	Isoflavone reductase homolog P3-like	-	24.739	33.169	29.916	47.434	50.632	53.924
AT5G46780	ROT4	WT	457.622	270.804	364.213	0.757109	0.243922	3.10389	0.00190993	0.0197608	ns	VQ motif	-	32.53	32.185	18.639	14.283	19.047	17.173
AT5G07720	ROT4	WT	54.5798	92.2699	73.4249	-0.75636	0.321315	-2.35395	0.0185751	0.113464	ns	Galactosyl transferase GMA12 MNN10 family protein	XXT3	1.77	2.667	2.67	5.144	3.4	3.766
AT2G29340	ROT4	WT	1110.54	657.609	884.076	0.756215	0.189178	3.99737	6.41e-05	0.00112431	ns	tropinone reductase	-	45.505	44.693	34.762	21.249	23.335	31.186
AT5G14330	ROT4	WT	27.5875	16.3611	21.9743	0.756142	0.700554	1.07935	0.280432	0.608622	ns	-	-	2.764	3.03	4.404	1.511	0.508	4.174
AT1G71697	ROT4	WT	356.399	211.058	283.728	0.756001	0.204521	3.69645	0.000218639	0.00323159	ns	choline kinase	CK1	16.365	14.247	11.508	7.536	8.457	9.558
AT5G25370	ROT4	WT	31.1418	52.6131	41.8774	-0.755965	0.370814	-2.03867	0.0414834	0.197065	ns	Hydrolyzes glycerol-phospholipids at the terminal phosphodiesteric bond	PLDALPHA3	0.598	0.732	0.862	1.438	1.088	1.266
AT1G63350	ROT4	WT	242.778	143.773	193.276	0.755882	0.252444	2.99425	0.00275117	0.0267138	ns	Belongs to the disease resistance NB-LRR family	-	6.869	5.578	4.053	3.013	3.11	3.889
AT2G23560	ROT4	WT	86.9769	146.718	116.848	-0.755536	0.301381	-2.50691	0.012179	0.0838162	ns	methyl esterase	MES7	4.814	4.117	7.06	11.843	7.966	7.853
AT1G35910	ROT4	WT	23.1167	39.0927	31.1047	-0.755162	0.471135	-1.60286	0.108966	0.36561	ns	Removes the phosphate from trehalose 6-phosphate to produce free trehalose	TPPD	0.638	1.365	1.337	1.966	2.331	1.477
AT1G01180	ROT4	WT	425.097	251.851	338.474	0.754861	0.235456	3.20596	0.00134615	0.0148685	ns	Methyltransferase domain	-	29.074	19.048	17.289	11.498	14.567	13.649
AT5G05190	ROT4	WT	225.629	133.79	179.709	0.754183	0.241839	3.11853	0.00181756	0.0189874	ns	Probable zinc-ribbon domain	EDR4	6.697	6.624	5.113	4.01	2.81	4.384
AT3G51340	ROT4	WT	151.716	89.9396	120.828	0.753944	0.241864	3.11723	0.00182561	0.0190389	ns	Belongs to the peptidase A1 family	-	5.658	4.331	5.209	2.835	2.964	3.432
AT5G47720	ROT4	WT	213.15	359.514	286.332	-0.753898	0.198437	-3.79918	0.000145176	0.00226364	ns	Belongs to the thiolase family	-	8.587	8.675	8.006	11.717	16.999	14.898
AT1G02190	ROT4	WT	79.54	47.2073	63.3737	0.753514	0.637792	1.18144	0.237428	0.560383	ns	Belongs to the sterol desaturase family	-	2.467	1.193	4.465	0.522	1.019	3.391
AT3G22550	ROT4	WT	331.91	559.21	445.56	-0.753438	0.176223	-4.27547	1.91e-05	0.000386808	ns	zinc-finger of the FCS-type, C2-C2	FLZ8	15.583	12.362	12.056	25.194	23.719	20.177
AT4G35640	ROT4	WT	27.8787	16.5492	22.214	0.753029	0.491672	1.53157	0.125629	0.399002	ns	serine acetyltransferase	SAT4	1.268	1.394	1.189	0.659	0.997	0.683
AT3G26690	ROT4	WT	147.035	87.3254	117.18	0.752993	0.277946	2.70914	0.00674583	0.0541999	ns	Nudix hydrolase	NUDT13	8.241	10.395	9.884	5.55	4.266	7.528
AT1G30410	ROT4	WT	1626.15	964.957	1295.55	0.752909	0.171486	4.39049	1.13e-05	0.00024656	ns	xenobiotic transmembrane transporting ATPase activity	ATMRP13	24.955	22.113	17.129	13.071	11.598	14.374
AT2G44180	ROT4	WT	1174.52	697.103	935.812	0.752879	0.145831	5.16269	2.43e-07	7.89e-06	ns	Removes the N-terminal methionine from nascent proteins. The N-terminal methionine is often cleaved when the second residue in the primary sequence is small and uncharged (Met-Ala-, Cys, Gly, Pro, Ser, Thr, or Val)	MAP2A	51.421	51.433	45.137	26.369	30.071	33.494
AT2G25110	ROT4	WT	2000.97	1187.91	1594.44	0.752312	0.144079	5.22154	1.77e-07	6.02e-06	ns	stromal cell-derived factor 2-like protein	SDF2	103.25	115.232	85.625	65.724	59.413	59.812
AT2G18380	ROT4	WT	33.1227	55.7574	44.4401	-0.751906	0.421468	-1.78401	0.0744214	0.287527	ns	GATA transcription factor	GATA20	2.111	2.43	2.551	6.127	2.723	3.4
AT3G13560	ROT4	WT	1361.22	808.335	1084.78	0.751845	0.167058	4.5005	6.78e-06	0.000155185	ns	Belongs to the glycosyl hydrolase 17 family	-	38.137	44.969	32.571	26.987	22.641	20.754
AT5G62280	ROT4	WT	75.1451	44.6182	59.8817	0.751624	0.326387	2.30286	0.0212868	0.125265	ns	Protein of unknown function (DUF1442)	-	5.238	4.149	3.61	2.3	2.916	2.688
AT2G22800	ROT4	WT	93.151	55.396	74.2735	0.751514	0.392774	1.91335	0.0557031	0.238953	ns	Homeobox-leucine zipper protein	HAT9	4.713	5.397	5.834	1.516	3.883	4.288
AT3G09540	ROT4	WT	246.773	415.356	331.065	-0.751476	0.182854	-4.1097	3.96e-05	0.000742578	ns	Pectate lyase	-	11.422	10.952	8.662	20.022	16.87	16.652
AT3G55370	ROT4	WT	70.425	118.49	94.4576	-0.751237	0.276292	-2.719	0.00654793	0.0528946	ns	Dof zinc finger protein DOF3.6-like	OBP3	2.642	2.451	3.733	5.338	4.61	5.264
AT5G55950	ROT4	WT	29.8597	50.2555	40.0576	-0.750946	0.391776	-1.91677	0.055267	0.237872	ns	Triose-phosphate Transporter family	-	1.192	1.248	0.936	2.312	1.438	2.075
AT1G01010	ROT4	WT	122.465	72.7682	97.6164	0.750599	0.374632	2.00356	0.0451169	0.208538	ns	NAC domain-containing protein 69-like	NAC001	6.914	6.622	2.727	3.985	2.879	3.049
AT3G60180	ROT4	WT	282.701	168.131	225.416	0.750576	0.255842	2.93375	0.00334892	0.0310841	ns	Catalyzes the phosphorylation of pyrimidine nucleoside monophosphates at the expense of ATP. Plays an important role in de novo pyrimidine nucleotide biosynthesis. Has preference for UMP and CMP as phosphate acceptors	UMK1	23.641	25.337	17.417	9.766	13.81	16.83
AT2G38290	ROT4	WT	902.501	536.623	719.562	0.750334	0.170495	4.40092	1.08e-05	0.000236788	ns	ammonium transporter	AMT2	36.037	34.606	31.631	17.151	20.344	24.765
AT3G03990	ROT4	WT	2424.67	1441.24	1932.96	0.750301	0.1484	5.05594	4.28e-07	1.3e-05	ns	strigolactone esterase D14 homolog	D14	124.596	106.53	96.545	71.422	69.875	58.321
AT4G17550	ROT4	WT	196.027	329.788	262.907	-0.750057	0.187767	-3.99462	6.48e-05	0.00113446	ns	glycerol-3-phosphate transporter	-	6.924	7.122	6.636	9.96	12.879	12.774
AT3G23370	ROT4	WT	29.8801	50.2392	40.0596	-0.749594	0.659897	-1.13593	0.255988	0.581338	ns	RNA-binding (RRM RBD RNP motifs) family protein	-	0.192	0.378	1.542	1.515	0.801	1.32
AT1G70520	ROT4	WT	1444.56	859.115	1151.84	0.749552	0.165425	4.53108	5.87e-06	0.000136379	ns	(RECEPTOR-like protein kinase) 2	CRK2	54.786	41.602	38.348	26.245	27.41	28.468
AT5G16980	ROT4	WT	59.7656	100.332	80.0489	-0.749295	0.280276	-2.67342	0.00750823	0.0582866	ns	NADP-dependent alkenal double bond reductase	-	2.55	1.801	2.334	3.738	3.733	4.03
AT3G54810	ROT4	WT	1095.83	652.082	873.957	0.749216	0.270707	2.76763	0.0056466	0.0472425	ns	Transcriptional activator that specifically binds 5'- GATA-3' or 5'-GAT-3' motifs within gene promoters	GATA8	21.177	52.517	43.171	23.51	21.78	25.816
AT3G28850	ROT4	WT	84.6052	50.3653	67.4852	0.748968	0.357347	2.09591	0.0360901	0.180222	ns	glutaredoxin family	-	3.616	3.769	1.887	1.793	1.772	2.09
AT5G55250	ROT4	WT	24.2849	40.8044	32.5446	-0.748561	0.440535	-1.69921	0.0892801	0.323567	ns	SAM dependent carboxyl methyltransferase	IAMT1	0.856	1.015	1.529	1.908	2.358	1.581
AT4G05020	ROT4	WT	531.354	316.173	423.763	0.748556	0.189983	3.94012	8.14e-05	0.00138095	ns	External alternative NAD(P)H-ubiquinone oxidoreductase	NDB2	18.518	15.133	12.84	9.339	10.446	8.56
AT3G05190	ROT4	WT	73.9515	124.225	99.0884	-0.748388	0.364394	-2.05379	0.0399962	0.192226	ns	Aminotransferase class IV family protein	-	1.384	1.546	3.218	3.171	4.342	3.05
AT1G29380	ROT4	WT	48.5896	81.6111	65.1003	-0.748169	0.31554	-2.37107	0.0177365	0.10977	ns	Possibly involved in carbohydrate binding	-	1.119	1.251	1.731	2.616	2.175	2.263
AT5G21100	ROT4	WT	770.653	1294.72	1032.69	-0.748126	0.129317	-5.7852	7.24e-09	3.24e-07	ns	Belongs to the multicopper oxidase family	-	24.007	28.202	27.478	45.831	42.509	48.747
AT1G25250	ROT4	WT	85.7466	144.092	114.919	-0.747954	0.280772	-2.66392	0.00772365	0.0597059	ns	nucleic acid binding transcription factor zinc ion binding	AtIDD16	3.214	3.819	2.074	5.248	5.551	4.874
AT1G03290	ROT4	WT	1398.81	832.997	1115.9	0.747942	0.174744	4.28022	1.87e-05	0.000379062	ns	-	-	23.976	20.624	19.919	10.536	13.201	15.604
AT2G32290	ROT4	WT	291.16	488.55	389.855	-0.747821	0.206125	-3.628	0.000285628	0.00406745	ns	beta-amylase	BAM6	14.265	8.749	10.321	18.828	19.705	18.813
AT3G45620	ROT4	WT	1095.24	652.243	873.74	0.74778	0.168468	4.43871	9.05e-06	0.000202858	ns	WD40 repeats	-	53.384	43.352	43.09	23.726	30.438	31.112
AT1G19200	ROT4	WT	16.4202	27.5394	21.9798	-0.747145	0.563925	-1.3249	0.185204	0.491401	ns	zinc-finger of the FCS-type, C2-C2	FLZ12	0.762	0.9	1.686	2.569	1.961	1.223
AT5G04930	ROT4	WT	3629.06	2162.59	2895.83	0.746826	0.181679	4.11069	3.94e-05	0.000740919	ns	Belongs to the cation transport ATPase (P-type) (TC 3.A.3) family. Type IV subfamily	ALA1	72.182	57.25	45.152	32.52	34.748	39.342
AT4G22880	ROT4	WT	137.715	231.163	184.439	-0.746761	0.412928	-1.80845	0.0705359	0.277889	ns	Belongs to the iron ascorbate-dependent oxidoreductase family	LDOX	7.192	11.067	3.819	14.634	17.023	6.278
AT1G31310	ROT4	WT	68.6958	115.211	91.9533	-0.746667	0.50637	-1.47455	0.140334	0.422578	ns	Myb/SANT-like DNA-binding domain	-	2.01	1.434	6.974	7.335	4.951	5.617
AT3G21670	ROT4	WT	245.792	412.16	328.976	-0.74636	0.213709	-3.49242	0.000478667	0.00630181	ns	POT family	NPF6.4	9.288	8.231	7.429	15.815	16.375	10.681
AT5G21090	ROT4	WT	7065.08	4212.6	5638.84	0.746031	0.184188	4.05039	5.11e-05	0.000926218	ns	Somatic embryogenesis receptor kinase	LRR1	430.231	491.988	294.966	227.689	253.654	261.733
AT1G49490	ROT4	WT	63.9546	107.206	85.5803	-0.746015	0.301945	-2.4707	0.013485	0.0900176	ns	Leucine-rich repeat	-	1.576	1.27	2.012	2.693	2.325	3.326
AT5G60890	ROT4	WT	263.856	441.879	352.868	-0.744823	0.21259	-3.50356	0.000459081	0.00610984	ns	atmyb34, atr1, myb34 myb34 (myb domain protein 34)	MYB34	13.564	10.272	9.444	21.595	20.226	15.327
AT3G09780	ROT4	WT	42.0415	70.4908	56.2661	-0.744721	0.441699	-1.68604	0.0917884	0.3287	ns	Serine threonine-protein kinase-like protein CCR1	CCR1	1.113	1.652	0.677	2.733	1.97	1.213
AT4G15070	ROT4	WT	99.7948	59.5376	79.6662	0.744496	0.301625	2.46828	0.0135763	0.0905073	ns	-	-	3.485	2.332	2.559	1.517	1.647	1.957
AT4G09750	ROT4	WT	248.359	148.218	198.288	0.744423	0.199774	3.72633	0.000194288	0.0029308	ns	dehydrogenase reductase SDR	-	15.416	14.184	15.61	8.501	10.705	8.419
AT2G34920	ROT4	WT	70.9781	119.12	95.0493	-0.744383	0.295776	-2.51671	0.0118457	0.0822514	ns	protein binding, zinc ion binding	EDA18	1.313	2.487	1.918	3.482	3.071	3.266
AT1G48100	ROT4	WT	23.9218	40.1937	32.0578	-0.743876	0.520721	-1.42855	0.153134	0.444217	ns	Glycosyl hydrolases family 28	-	0.394	1.424	0.958	1.736	1.195	1.839
AT4G26990	ROT4	WT	180.894	107.984	144.439	0.743856	0.22519	3.30324	0.000955754	0.0111482	ns	Has 30201 Blast hits to 17322 proteins in 780 species Archae - 12	-	8.216	7.431	6.088	4.67	4.257	4.37
AT4G10380	ROT4	WT	86.2382	144.474	115.356	-0.743779	0.551723	-1.3481	0.177625	0.480622	ns	Belongs to the MIP aquaporin (TC 1.A.8) family	NIP5-1	1.722	3.097	4.106	1.374	9.703	4.16
AT5G40020	ROT4	WT	25.6554	42.9549	34.3051	-0.74368	0.48485	-1.53384	0.12507	0.398053	ns	Thaumatin family	-	2.268	1.976	0.937	2.135	3.961	2.782
AT5G01320	ROT4	WT	19.221	32.1081	25.6646	-0.743533	0.489012	-1.52048	0.12839	0.40281	ns	Belongs to the TPP enzyme family	PDC4	0.874	0.473	0.709	0.949	1.473	1.096
AT3G50750	ROT4	WT	495.791	296.159	395.975	0.743118	0.235825	3.15115	0.00162629	0.0174471	ns	BES1 BZR1 homolog	BEH1	30.871	23.93	16.237	13.93	15.287	14.276
AT1G58430	ROT4	WT	56.8979	34.015	45.4564	0.74259	1.59559	0.465403	0.641643	0.863493	ns	Belongs to the 'GDSL' lipolytic enzyme family	RXF26	2.37	2.403	4.453	0	1.282	4.348
AT5G39080	ROT4	WT	760.842	454.693	607.768	0.742273	0.197044	3.76705	0.000165188	0.0025357	ns	Phenolic glucoside malonyltransferase	-	38.116	32.246	25.728	22.524	20.162	16.192
AT1G44350	ROT4	WT	314.246	187.771	251.009	0.742209	0.241333	3.07545	0.00210183	0.0213838	ns	IAA-amino acid hydrolase ILR1-like 6	ILL6	13.161	10.05	7.474	6.862	6.352	5.589
AT1G66400	ROT4	WT	59.896	35.7996	47.8478	0.742157	0.353295	2.10067	0.0356699	0.178574	ns	calcium-binding protein	CML23	4.381	3.991	5.407	2.509	3.322	2.599
AT5G07322	ROT4	WT	20.499	12.2676	16.3833	0.741591	0.948483	0.781871	0.43429	0.742453	ns	-	-	5.142	3.339	1.836	0	3.813	2.491
AT1G58520	ROT4	WT	387.29	647.201	517.246	-0.741527	0.18246	-4.06406	4.82e-05	0.000885812	ns	ion transport	RXW8	8.163	5.776	5.909	11.38	10.494	12.131
AT1G72930	ROT4	WT	5946.29	3557.8	4752.05	0.740989	0.151642	4.88644	1.03e-06	2.84e-05	ns	TMV resistance protein N-like	TIR	466.31	381.998	334.443	230.961	230.423	263.805
AT1G05420	ROT4	WT	19.3851	32.3757	25.8804	-0.740441	0.494855	-1.49628	0.134581	0.413101	ns	Transcriptional repressor, ovate	ATOFP12	1.76	1.633	0.785	2.426	2.67	2.056
AT1G01640	ROT4	WT	63.9421	38.3182	51.1301	0.740397	0.405087	1.82775	0.0675871	0.270896	ns	BTB/POZ domain	-	4.539	4.901	3.297	1.494	3.356	2.953
AT1G70090	ROT4	WT	1662.47	995.279	1328.87	0.740203	0.223129	3.31738	0.000908672	0.0106944	ns	Belongs to the glycosyltransferase 8 family	GATL9	38.928	61.581	75.41	41.609	32.748	33.469
AT2G12461	ROT4	WT	53.7175	89.7963	71.7569	-0.740159	0.290373	-2.54899	0.0108034	0.0769216	ns	-	-	29.38	34.589	25.302	49.264	55.417	48.093
AT1G18590	ROT4	WT	537.398	897.58	717.489	-0.740152	0.226422	-3.2689	0.00107966	0.0123342	ns	Belongs to the sulfotransferase 1 family	SOT17	33.329	28.602	18.427	39.421	53.305	44.738
AT3G47830	ROT4	WT	25.0531	41.7994	33.4262	-0.740072	0.454963	-1.62666	0.103809	0.354476	ns	HhH-GPD superfamily base excision DNA repair protein	-	1.478	1.234	2.734	3.556	2.84	2.915
AT3G62160	ROT4	WT	42.6106	71.1901	56.9003	-0.739709	0.316565	-2.33668	0.0194561	0.11752	ns	3'-N-debenzoyl-2'-deoxytaxol N-benzoyltransferase-like	-	1.627	1.983	2.217	3.401	3.478	3.088
AT5G26770	ROT4	WT	240.209	144.011	192.11	0.738803	0.257909	2.86459	0.00417554	0.0371319	ns	protein self-association	-	10.45	9.99	7.835	4.013	6.599	6.733
AT4G30270	ROT4	WT	1428.74	856.251	1142.5	0.738787	0.23763	3.10898	0.00187737	0.0194789	ns	Catalyzes xyloglucan endohydrolysis (XEH) and or endotransglycosylation (XET). Cleaves and religates xyloglucan polymers, an essential constituent of the primary cell wall, and thereby participates in cell wall construction of growing tissues	XTH24	90.899	108.697	65.295	40.497	70.625	51.236
AT1G54740	ROT4	WT	236.388	141.719	189.053	0.738555	0.198243	3.72551	0.000194921	0.00293552	ns	Fantastic Four meristem regulator	-	15.28	14.406	13.839	7.845	8.928	9.946
AT2G40130	ROT4	WT	400.976	669.278	535.127	-0.738496	0.247687	-2.98157	0.00286777	0.0275697	ns	AAA domain (Cdc48 subfamily)	SMXL8	8.683	12.07	6.858	11.541	18.625	16.958
AT2G46620	ROT4	WT	600.057	359.649	479.853	0.738365	0.173336	4.25974	2.05e-05	0.000411421	ns	Domain associated at C-terminal with AAA	-	25.254	20.331	19.054	11.975	13.75	13.963
AT3G46990	ROT4	WT	25.6262	42.7236	34.1749	-0.7381	0.509407	-1.44894	0.147355	0.434542	ns	UPF0503 protein At3g09070	-	0.77	0.816	1.178	2.351	0.741	1.636
AT3G56730	ROT4	WT	16.8144	28.0094	22.4119	-0.738014	0.49917	-1.47848	0.139278	0.421208	ns	-	-	1.137	0.888	0.932	1.499	2.178	1.366
AT4G13810	ROT4	WT	1077.1	646.037	861.57	0.737562	0.239782	3.07597	0.00209821	0.0213707	ns	Receptor-like protein 12	RLP47	31.52	30.049	17.632	12.787	19.326	16.516
AT3G14090	ROT4	WT	445.208	267.011	356.109	0.737184	0.191541	3.8487	0.000118747	0.00191259	ns	Exocyst complex component EXO70A1-like	ATEXO70D3	13.617	14.516	11.574	9.635	8.065	6.706
AT1G76740	ROT4	WT	65.6497	109.489	87.5692	-0.73714	0.414613	-1.7779	0.0754206	0.28988	ns	-	-	0.499	0.998	1.519	2.235	1.151	1.765
AT3G04850	ROT4	WT	44.5202	74.2658	59.393	-0.737048	0.352767	-2.08933	0.0366776	0.182372	ns	Protein tesmin TSO1-like CXC 4	TCX4	0.879	1.294	1.8	2.37	2.085	2.329
AT1G19070	ROT4	WT	15.0717	25.1453	20.1085	-0.736138	0.600853	-1.22515	0.220517	0.541183	ns	LRR-repeat protein	-	5.146	5.615	2.652	3.944	8.57	10.368
AT4G17470	ROT4	WT	95.2388	57.1094	76.1741	0.735483	0.441962	1.66413	0.096086	0.337999	ns	Palmitoyl protein thioesterase	-	5.755	1.991	5.024	3.799	1.986	2.086
AT1G73360	ROT4	WT	88.9655	147.985	118.475	-0.735475	0.295796	-2.48643	0.0129034	0.0872275	ns	homeobox-leucine zipper protein	HDG11	1.806	1.513	2.372	4.274	2.794	2.642
AT1G64620	ROT4	WT	61.0513	101.523	81.287	-0.733304	0.416301	-1.76147	0.0781582	0.297	ns	zinc finger	DOF1.8	1.788	1.925	2.02	1.728	5.391	2.618
AT3G30460	ROT4	WT	18.2524	30.2489	24.2507	-0.733034	0.56447	-1.29862	0.194073	0.503122	ns	RING-type zinc-finger	-	1.812	0.796	2.506	3.727	2.989	1.979
AT3G59350	ROT4	WT	1313.32	790.551	1051.93	0.732583	0.162016	4.52166	6.14e-06	0.000142233	ns	Belongs to the protein kinase superfamily. Tyr protein kinase family	-	36.366	42.355	30.767	20.681	21.639	25.156
AT3G16990	ROT4	WT	318.865	191.934	255.4	0.732413	0.209991	3.48783	0.000486959	0.00637888	ns	TENA/THI-4/PQQC family	TENA_E	17.222	15.974	11.769	8.414	9.896	9.412
AT2G37110	ROT4	WT	2177.48	1310.74	1744.11	0.732296	0.169559	4.31883	1.57e-05	0.000328299	ns	Cell number regulator	-	153.394	154.588	108.312	80.941	94.551	81.134
AT3G24770	ROT4	WT	355.749	591.356	473.552	-0.732239	0.211277	-3.46578	0.000528698	0.00681834	ns	CLAVATA3 ESR (CLE)-related protein	CLE41	20.062	29.484	18.643	33.946	37.806	44.22
AT1G01070	ROT4	WT	50.4545	83.8316	67.143	-0.73221	0.624948	-1.17163	0.241344	0.565163	ns	WAT1-related protein	-	2.249	2.512	1.419	1.169	7.793	1.513
ATMG00590	ROT4	WT	34.1884	20.5711	27.3798	0.732197	0.491772	1.48889	0.136515	0.41632	ns	cytochrome c biosynthesis ccmC-like mitochondrial	ORF313	3.401	3.079	1.655	1.623	2.047	1.345
AT5G03260	ROT4	WT	165.842	275.54	220.691	-0.732029	0.293016	-2.49825	0.0124807	0.085134	ns	Belongs to the multicopper oxidase family	LAC11	4.962	7.743	6.517	13.616	12.423	6.663
AT3G16800	ROT4	WT	108.635	180.42	144.527	-0.732012	0.276078	-2.65147	0.00801432	0.06155	ns	phosphatase 2C	-	5.307	4.475	3.053	5.883	7.603	8.348
AT3G10185	ROT4	WT	24.182	40.2338	32.2079	-0.731978	0.441397	-1.65832	0.0972529	0.340633	ns	GAST1-like	-	2.261	3.775	4.696	5.741	5.64	6.885
AT1G65860	ROT4	WT	525.567	872.842	699.204	-0.731817	0.266484	-2.74619	0.00602919	0.0498027	ns	flavin-containing monooxygenase	FMOGS-OX1	27.316	25.991	14.645	29.493	50.751	35.251
AT5G03160	ROT4	WT	1265.01	761.737	1013.37	0.731676	0.138889	5.26806	1.38e-07	4.78e-06	ns	Tetratricopeptide repeat	P58IPK	55.394	57.504	47.585	36.406	31.671	30.945
AT4G29920	ROT4	WT	65.2449	108.399	86.8219	-0.731659	0.28689	-2.55031	0.0107627	0.0767497	ns	vascular transport	-	1.062	1.327	1.772	2.368	2.279	2.43
AT3G51000	ROT4	WT	890.412	536.333	713.372	0.73165	0.214141	3.41667	0.00063393	0.00784403	ns	epoxide hydrolase	-	53.973	57.687	38.834	23.388	34.466	34.905
AT3G13430	ROT4	WT	333.594	200.853	267.223	0.731381	0.2014	3.63148	0.000281797	0.00403483	ns	E3 ubiquitin-protein ligase	-	16.294	12.78	11.365	8.186	8.801	7.965
AT5G57150	ROT4	WT	483.35	291.105	387.228	0.731304	0.221826	3.29675	0.00097811	0.0113592	ns	transcription factor	-	17.213	13.796	10.009	8.77	7.476	9.084
AT3G13062	ROT4	WT	1745.96	1051.68	1398.82	0.731259	0.151644	4.82221	1.42e-06	3.77e-05	ns	START domain	-	64.853	56.379	48.665	32.715	38.229	33.884
AT1G14360	ROT4	WT	1448.24	872.694	1160.47	0.730615	0.131546	5.55407	2.79e-08	1.15e-06	ns	UDP-galactose UDP-glucose transporter	UTR3	76.818	81.642	73.091	53.451	46.287	43.228
AT3G16670	ROT4	WT	6346.87	3825.54	5086.2	0.730308	0.213661	3.41807	0.000630666	0.0078142	ns	Phylloplanin-like	-	748.604	383.538	568.458	362.928	364.508	323.905
AT2G17840	ROT4	WT	3119.05	1880.36	2499.71	0.730104	0.213273	3.42333	0.000618597	0.00770638	ns	response to cold	ERD7	155.792	123.524	87.625	62.44	77.896	86.284
ATCG00740	ROT4	WT	14.388	23.8791	19.1336	-0.730094	0.549413	-1.32886	0.183894	0.489416	ns	RNA polymerase subunit alpha	RPOA	0.847	1.215	1.2	2.162	2.181	1.2
AT4G16410	ROT4	WT	60.2022	99.9017	80.0519	-0.729974	0.471551	-1.54803	0.121615	0.391413	ns	Protein of unknown function (DUF751)	-	5.596	5.287	7.466	5.609	6.288	19.256
AT1G24735	ROT4	WT	14.9228	24.6907	19.8068	-0.729908	0.547199	-1.3339	0.182237	0.48695	ns	caffeoyl-CoA O-methyltransferase	-	1.258	0.667	0.7	1.441	1.212	1.804
AT1G10560	ROT4	WT	54.9898	33.1263	44.0581	0.729606	0.398485	1.83095	0.0671081	0.27004	ns	RING-type E3 ubiquitin transferase	PUB18	2.229	1.268	1.302	0.953	0.901	1.11
AT1G11900	ROT4	WT	19.088	11.5281	15.3081	0.728754	0.621717	1.17216	0.241131	0.565046	ns	Pentatricopeptide repeat-containing protein	-	1.517	1.29	0.738	0.57	0.639	0.984
AT3G07580	ROT4	WT	215.864	130.273	173.069	0.728615	0.229874	3.16963	0.00152634	0.0165396	ns	-	-	18.335	14.626	13.566	8.379	9.196	11.191
AT5G50820	ROT4	WT	15.1108	25.0528	20.0818	-0.728498	0.526498	-1.38367	0.16646	0.464752	ns	NAC domain containing protein 97	anac097	0.985	1.066	1.599	1.646	2.159	2.386
AT3G48410	ROT4	WT	89.5011	148.347	118.924	-0.728255	0.275931	-2.63927	0.00830859	0.0631874	ns	hydrolase, alpha beta fold family protein	-	1.409	1.782	2.432	2.803	3.583	3.147
AT5G40850	ROT4	WT	2048.29	1236.29	1642.29	0.728237	0.167947	4.33611	1.45e-05	0.000306327	ns	Belongs to the precorrin methyltransferase family	UPM1	69.58	48.847	50.149	33.267	36.991	34.02
AT3G55470	ROT4	WT	309.436	186.883	248.16	0.728053	0.250223	2.90962	0.0036187	0.0331454	ns	C2 domain	-	25.839	22.384	22.36	9.721	15.457	18.445
AT2G31990	ROT4	WT	90.6363	54.7758	72.7061	0.727398	0.398097	1.82719	0.0676718	0.271076	ns	Exostosin family	-	4.198	4.906	2.084	1.725	3.056	2.135
AT2G37970	ROT4	WT	178.39	107.8	143.095	0.72737	0.320018	2.2729	0.0230321	0.131891	ns	SOUL heme-binding protein	SOUL-1	18.521	17.687	11.636	6.035	12.362	11.176
AT3G07870	ROT4	WT	498.862	301.364	400.113	0.727028	0.241632	3.00882	0.00262265	0.0256837	ns	F-box-like	-	25.758	18.965	13.801	10.286	12.841	13.099
AT1G72852	ROT4	WT	14.4698	23.9368	19.2033	-0.727009	0.576694	-1.26065	0.207435	0.52294	ns	-	-	0.691	0.641	0.628	1.478	0.559	1.292
AT2G22860	ROT4	WT	37.5696	22.7109	30.1403	0.726868	0.465846	1.56032	0.118685	0.385095	ns	Phytosulfokine precursor protein (PSK)	PSK2	5.482	4.327	3.066	2.104	2.359	3.511
AT1G75290	ROT4	WT	17.7588	29.3809	23.5699	-0.72683	0.497574	-1.46075	0.144084	0.429088	ns	Isoflavone reductase homolog P3-like	-	1.492	1.321	0.726	2.039	1.851	2.111
AT3G27290	ROT4	WT	21.1963	35.1606	28.1784	-0.726594	0.452544	-1.60558	0.108367	0.36464	ns	F-Box protein	-	0.536	0.958	0.894	1.266	1.277	1.51
ATCG00470	ROT4	WT	119.278	197.236	158.257	-0.72574	0.28835	-2.51687	0.0118403	0.0822514	ns	ATP synthase epsilon chain	ATPE	27.91	22.342	16.749	31.229	32.088	50.205
AT5G65920	ROT4	WT	340.05	205.814	272.932	0.725261	0.206699	3.50877	0.000450176	0.00600442	ns	U-box domain-containing protein	PUB31	9.805	13.057	9.514	5.838	7.559	6.651
AT4G26400	ROT4	WT	803.36	486.024	644.692	0.725258	0.153277	4.73169	2.23e-06	5.69e-05	ns	Zinc finger (C3HC4-type RING finger) family protein	-	36.121	34.849	36.091	18.623	24.013	23.664
AT4G20230	ROT4	WT	18.5002	30.6658	24.583	-0.725176	0.689193	-1.05221	0.292703	0.621697	ns	synthase	-	0.408	0.964	0.651	0.261	1.54	1.619
AT5G64710	ROT4	WT	39.9	65.8759	52.8879	-0.725083	0.42771	-1.69527	0.0900246	0.325108	ns	OST-HTH Associated domain	-	0.85	0.69	1.578	2.396	1.531	1.351
AT4G26270	ROT4	WT	792.968	479.813	636.391	0.724903	0.188405	3.84757	0.000119294	0.00191803	ns	Catalyzes the phosphorylation of D-fructose 6-phosphate to fructose 1,6-bisphosphate by ATP, the first committing step of glycolysis	PFK3	31.086	26.741	23.129	15.352	14.505	20.335
AT4G02630	ROT4	WT	329.193	544.321	436.757	-0.724888	0.168548	-4.30077	1.7e-05	0.000350221	ns	belongs to the protein kinase superfamily	-	13.101	14.826	13.126	19.717	24.008	25.747
AT4G11360	ROT4	WT	696.769	421.698	559.234	0.724537	0.207619	3.48975	0.00048348	0.00634238	ns	E3 ubiquitin-protein ligase RHA1B-like	RHA1B	61.987	50.415	42.389	25.077	35.773	35.076
AT1G76690	ROT4	WT	104.698	172.748	138.723	-0.724472	0.252828	-2.86547	0.00416389	0.0370702	ns	12-oxophytodienoate reductase	OPR2	5.648	3.918	5.037	9.894	7.775	7.046
AT5G19200	ROT4	WT	166.345	100.844	133.595	0.723702	0.257001	2.81595	0.00486334	0.0418329	ns	Belongs to the short-chain dehydrogenases reductases (SDR) family	TSC10B	6.352	9.195	8.011	4.437	4.233	5.945
AT1G68520	ROT4	WT	8240.55	4990.09	6615.32	0.723685	0.167739	4.31436	1.6e-05	0.000333863	ns	zinc finger	COL6	276.419	233.363	196.121	130.601	135.923	171.424
AT3G17380	ROT4	WT	49.415	81.7614	65.5882	-0.723195	0.355414	-2.0348	0.0418713	0.198444	ns	meprin and TRAF homology	-	2.167	4.604	3.403	5.045	6.645	5.516
AT4G19120	ROT4	WT	1840.65	3038.68	2439.67	-0.723175	0.126582	-5.7131	1.11e-08	4.87e-07	ns	AT4G19120 (E 0.0) ERD3 ERD3 (early-responsive to dehydration 3)	ERD3	40.299	41.747	33.239	64.896	64.075	65.977
AT3G18710	ROT4	WT	205.864	339.6	272.732	-0.722645	0.186912	-3.86623	0.000110532	0.00179767	ns	U-box domain-containing protein	PUB29	7.724	7.309	8.465	13.422	14.954	11.322
AT1G09180	ROT4	WT	22.3874	13.5861	17.9867	0.722412	0.580789	1.24385	0.213556	0.532378	ns	Belongs to the small GTPase superfamily. SAR1 family	ATSAR1	2.587	2.208	2.015	0.726	1.674	1.826
AT4G13770	ROT4	WT	5062.16	8350.68	6706.42	-0.722124	0.211424	-3.41553	0.000636575	0.00787144	ns	cytochrome P450	CYP83A1	226.586	227.185	140.847	260.888	381.635	361.459
AT2G17036	ROT4	WT	38.4503	63.4014	50.9258	-0.722066	0.34649	-2.08395	0.0371651	0.183897	ns	F-box protein	-	2.202	2.091	1.633	3.31	3.923	2.775
AT3G09480	ROT4	WT	48.4063	29.3651	38.8857	0.722002	0.444002	1.62612	0.103924	0.354669	ns	Core component of nucleosome. Nucleosomes wrap and compact DNA into chromatin, limiting DNA accessibility to the cellular machineries which require DNA as a template. Histones thereby play a central role in transcription regulation, DNA repair, DNA replication and chromosomal stability. DNA accessibility is regulated via a complex set of post-translational modifications of histones, also called h…	-	2.878	4.768	7.005	3.297	2.599	3.201
AT5G57660	ROT4	WT	1611.34	977.077	1294.21	0.721612	0.220851	3.26742	0.00108532	0.0123758	ns	Zinc finger protein CONSTANS-LIKE 5-like	COL5	95.246	83.28	52.415	49.317	54.048	40.145
AT1G10690	ROT4	WT	130.897	79.3753	105.136	0.721568	0.313595	2.30096	0.021394	0.125573	ns	protein kinase inhibitor activity	SMR8	13.055	11.576	6.954	6.994	5.23	7.415
AT4G28780	ROT4	WT	1380.69	2275.43	1828.06	-0.720774	0.16636	-4.33263	1.47e-05	0.000310859	ns	Belongs to the 'GDSL' lipolytic enzyme family	-	46.595	47.856	61.679	98.137	72.734	92.785
AT3G52740	ROT4	WT	93.4843	153.967	123.726	-0.720642	0.226111	-3.18711	0.00143701	0.0156829	ns	-	BIC1	8.314	7.187	6.679	12.619	12.079	12.735
AT1G12320	ROT4	WT	281.947	171.194	226.57	0.72032	0.258766	2.78367	0.0053747	0.045358	ns	Protein of unknown function (DUF1442)	-	6.876	6.081	4.74	2.932	3.152	4.921
AT1G67370	ROT4	WT	17.4721	28.7661	23.1191	-0.720061	0.503423	-1.43033	0.152623	0.443647	ns	synapsis	ASY1	0.569	0.462	0.796	0.962	0.827	1.292
AT1G70660	ROT4	WT	32.6953	53.9382	43.3168	-0.720058	0.572692	-1.25732	0.208637	0.524542	ns	-	-	1.841	2.928	3.67	2.109	3.014	9.101
AT5G18670	ROT4	WT	548.656	333.181	440.919	0.719883	0.167768	4.29094	1.78e-05	0.000363647	ns	Beta-amylase	BAM9	18.484	24.081	19.338	13.875	12.758	11.863
AT2G30520	ROT4	WT	2375.01	1442.15	1908.58	0.719683	0.19344	3.72045	0.000198872	0.00298275	ns	Belongs to the NPH3 family	RPT2	77.079	84.957	54.072	48.813	48.904	36.714
AT1G66590	ROT4	WT	247.76	150.507	199.133	0.719622	0.197632	3.64122	0.000271346	0.00390964	ns	Cytochrome c oxidase assembly protein COX19-like	ATCOX19-1	17.788	17.27	15.363	9.295	10.358	11.711
AT2G39360	ROT4	WT	486.143	295.209	390.676	0.719544	0.229036	3.14162	0.00168018	0.0178874	ns	belongs to the protein kinase superfamily	-	13.414	12.84	7.733	7.127	7.6	6.419
AT5G12300	ROT4	WT	32.5998	53.6193	43.1096	-0.719287	0.371443	-1.93646	0.0528109	0.231012	ns	Protein kinase C conserved region 2 (CalB)	-	1.709	1.422	1.066	2.635	2.171	2.274
AT1G06830	ROT4	WT	91.7455	151.014	121.38	-0.71924	0.31941	-2.25178	0.0243365	0.136962	ns	Monothiol	GRXS11	14.978	10.934	11.476	15.984	16.687	30.375
AT4G11690	ROT4	WT	19.7871	32.6582	26.2227	-0.719131	0.51518	-1.39588	0.16275	0.459591	ns	Pentatricopeptide repeat-containing protein	-	0.614	1.253	0.518	1.641	1.242	1.147
AT1G67870	ROT4	WT	7417.15	12208.8	9812.96	-0.718996	0.170008	-4.22919	2.35e-05	0.000464831	ns	-	-	483.901	382.231	394.469	581.94	689.523	853.776
AT1G20850	ROT4	WT	548.149	902.244	725.197	-0.718682	0.140589	-5.11192	3.19e-07	1.01e-05	ns	Belongs to the peptidase C1 family	XCP2	26.126	29.83	33.302	50.538	48.526	51.367
AT3G01960	ROT4	WT	87.5154	143.913	115.714	-0.718563	0.244635	-2.93729	0.00331095	0.0308096	ns	-	-	4.461	4.138	5.402	8.888	7.647	7.059
AT4G11450	ROT4	WT	112.765	185.813	149.289	-0.718308	0.249971	-2.87357	0.0040586	0.0363626	ns	Domain of unknown function (DUF3527)	-	2.181	3.669	2.567	4.574	4.641	4.975
AT1G18740	ROT4	WT	847.501	515.35	681.426	0.717944	0.167017	4.29863	1.72e-05	0.000353221	ns	BEST Arabidopsis thaliana protein match is Protein of	-	33.874	46.978	35.987	25.826	24.493	22.42
AT3G49750	ROT4	WT	41.495	68.2875	54.8913	-0.717875	0.420462	-1.70735	0.0877574	0.320012	ns	inactive receptor kinase At1g27190	AtRLP44	1.355	2.515	3.659	5.31	4.112	3.262
AT5G11070	ROT4	WT	1628.92	990.395	1309.66	0.717724	0.126266	5.68424	1.31e-08	5.7e-07	ns	-	-	122.896	133.405	130.811	88.591	80.64	71.88
AT1G69970	ROT4	WT	42.9185	70.6515	56.785	-0.717598	0.313937	-2.2858	0.022266	0.12916	ns	CLAVATA3 ESR (CLE)-related protein	CLE26	1.488	1.759	1.448	2.46	2.557	2.895
AT1G24260	ROT4	WT	72.3076	44.0056	58.1566	0.71721	0.674187	1.06381	0.287413	0.616322	ns	Developmental protein SEPALLATA 3-like isoform X1	44807	2.641	1.948	8.179	0.541	3.277	4.111
AT2G36900	ROT4	WT	506.142	308.044	407.093	0.716225	0.141474	5.06258	4.14e-07	1.27e-05	ns	Involved in transport of proteins from the cis medial- Golgi to the trans-Golgi network	MEMB11	20.072	20.349	19.936	13.127	12.506	11.996
AT4G22780	ROT4	WT	298.273	181.6	239.936	0.716149	0.238089	3.0079	0.0026306	0.025734	ns	ACT domain	ACR7	12.018	9.623	10.384	5.711	5.43	8.835
AT2G43100	ROT4	WT	1247.92	2049.82	1648.87	-0.715938	0.227594	-3.14568	0.001657	0.0177168	ns	3-isopropylmalate dehydratase small subunit	IPMI2	86.844	89.175	57.582	104.968	172.602	115.064
AT3G48187	ROT4	WT	40.8552	67.0894	53.9723	-0.715733	0.355156	-2.01526	0.0438769	0.204666	ns	serine threonine-protein kinase	-	1.201	1.002	1.403	1.625	1.852	2.586
AT5G61360	ROT4	WT	74.6379	45.4397	60.0388	0.715653	0.330811	2.16333	0.0305157	0.160124	ns	-	-	5.148	6.539	5.706	4.128	4.085	2.631
AT1G10682	ROT4	WT	173.636	285.397	229.516	-0.71531	0.263045	-2.71934	0.00654117	0.0528634	ns	-	-	15.32	25.297	14.914	24.828	32.521	35.979
AT2G17720	ROT4	WT	937.922	571.293	754.607	0.715156	0.139736	5.11792	3.09e-07	9.79e-06	ns	2OG-Fe(II) oxygenase superfamily	P4H5	53.542	50.209	43.741	29.967	31.965	30.094
AT4G17070	ROT4	WT	611.926	373.206	492.566	0.71333	0.207331	3.44054	0.000580561	0.00732219	ns	Cyclophilin type peptidyl-prolyl cis-trans isomerase/CLD	-	39.361	29.454	26.823	18.232	17.534	24.018
AT3G15353	ROT4	WT	10887.5	17849.5	14368.5	-0.713214	0.178856	-3.98766	6.67e-05	0.00116272	ns	metallothionein-like protein	MT3	1345.88	1206.75	1180.36	1539.53	2264.51	2459.68
AT5G56750	ROT4	WT	678.801	414.135	546.468	0.713075	0.144592	4.93163	8.15e-07	2.32e-05	ns	Pollen-specific protein	NDL1	22.362	25.954	27.499	16.019	16.009	15.331
AT2G29490	ROT4	WT	21.2268	34.8423	28.0346	-0.712793	0.53384	-1.33522	0.181804	0.486183	ns	Glutathione S-transferase	GSTU1	1.519	1.985	0.806	1.591	3.49	2.15
AT4G32980	ROT4	WT	617.484	1011.96	814.722	-0.712548	0.153103	-4.65403	3.26e-06	8.01e-05	ns	Associated with HOX	ATH1	16.408	19.305	17.988	33.037	31.748	25.349
AT5G57390	ROT4	WT	67.2028	109.993	88.5981	-0.711961	0.283198	-2.51401	0.0119369	0.0824905	ns	AP2-like ethylene-responsive transcription factor AIL5	AIL5	2.022	1.705	2.326	3.224	4.027	2.894
AT4G29270	ROT4	WT	75.606	46.2567	60.9313	0.711824	0.464483	1.53251	0.125397	0.398679	ns	acid phosphatase	-	3.617	8.353	5.17	2.314	2.568	5.832
AT3G45040	ROT4	WT	652.671	398.627	525.649	0.711563	0.213052	3.33986	0.000838211	0.0099547	ns	Phosphatidate cytidylyltransferase family protein	EVN	25.611	24.759	16.577	11.505	14.713	15.647
AT4G11990	ROT4	WT	34.475	56.5011	45.4881	-0.710726	0.45128	-1.57491	0.115277	0.378464	ns	Protein TPX2-like isoform X1	-	0.659	1.562	1.496	2.421	2.48	1.33
AT4G13885	ROT4	WT	20.2711	33.0947	26.6829	-0.710689	0.543854	-1.30676	0.191293	0.499166	ns	-	-	2.119	0.804	2.813	3.475	2.532	3.599
AT4G26550	ROT4	WT	288.29	176.082	232.186	0.710539	0.20478	3.46977	0.000520907	0.0067226	ns	May be involved in fusion of retrograde transport vesicles derived from an endocytic compartment with the Golgi complex	-	17.159	14.02	14.401	10.89	7.832	9.827
AT1G23450	ROT4	WT	16.6841	27.3309	22.0075	-0.710431	0.511663	-1.38847	0.164993	0.463482	ns	PPR repeat family	-	0.42	0.637	0.817	1.185	0.848	1.108
AT1G52410	ROT4	WT	2190.31	1338.83	1764.57	0.710293	0.249513	2.84671	0.00441734	0.0387056	ns	-	TSA1	55.626	85.243	37.06	34.086	40.28	36.909
AT4G17250	ROT4	WT	496.067	303.255	399.661	0.710274	0.197878	3.58945	0.00033138	0.00462543	ns	-	-	15.041	15.125	10.839	7.354	9.495	8.814
AT2G18780	ROT4	WT	24.7033	40.3428	32.523	-0.709863	0.43988	-1.61376	0.106579	0.360248	ns	A Receptor for Ubiquitination Targets	-	1.522	1.261	1.164	2.724	2.419	1.467
AT3G17280	ROT4	WT	34.2631	20.9783	27.6207	0.709747	0.541497	1.31071	0.189955	0.497016	ns	-	-	1.761	2.36	0.81	0.736	1.336	1.016
AT2G41010	ROT4	WT	138.9	84.9432	111.921	0.709637	0.362713	1.95647	0.05041	0.223796	ns	protein of 25 kDa	CAMBP25	10.739	9.056	5.109	3.486	7.096	5.004
AT3G05500	ROT4	WT	814.078	497.848	655.963	0.709244	0.165171	4.29401	1.75e-05	0.000359444	ns	REF SRPP-like protein At3g05500	-	41.609	41.502	32.293	26.915	23.791	21.621
AT1G18910	ROT4	WT	264.813	162.031	213.422	0.709217	0.218912	3.23974	0.00119638	0.0134496	ns	Zinc ion binding	-	4.842	5.867	3.91	3.254	2.714	3.195
AT1G33790	ROT4	WT	51.0603	83.3579	67.2091	-0.708741	0.44697	-1.58566	0.112817	0.373063	ns	Jacalin-related lectin	JAL4	1.742	1.41	0.996	3.879	1.789	1.291
AT1G06490	ROT4	WT	94.195	153.962	124.079	-0.707995	0.330616	-2.14144	0.0322383	0.165884	ns	1,3-beta-glucan synthase component	CALS7	0.629	1.048	1.553	1.949	1.484	1.971
AT2G29890	ROT4	WT	388.008	633.86	510.934	-0.707949	0.22389	-3.16203	0.00156671	0.016917	ns	Villin headpiece domain	VLN1	6.519	8.521	11.45	17.6	12.784	13.943
AT5G58570	ROT4	WT	96.8307	59.2798	78.0552	0.707763	0.366329	1.93204	0.053354	0.232304	ns	-	-	16.85	11.215	8.515	5.285	9.104	8.545
AT2G04066	ROT4	WT	86.3203	52.7975	69.5589	0.70775	0.386248	1.83237	0.0668959	0.269363	ns	Belongs to the multi antimicrobial extrusion (MATE) (TC 2.A.66.1) family	-	16.704	13.3	7.483	10.37	6.876	6.291
AT3G26700	ROT4	WT	220.272	359.801	290.036	-0.707568	0.165517	-4.27489	1.91e-05	0.000386962	ns	Belongs to the protein kinase superfamily	-	5.963	6.341	6.542	10.467	9.678	11.384
AT1G08930	ROT4	WT	4341.32	2659.83	3500.57	0.706817	0.196821	3.59117	0.000329193	0.00459841	ns	Belongs to the major facilitator superfamily. Sugar transporter (TC 2.A.1.1) family	ERD6	184.904	172.393	109.743	86.312	104.366	102.39
AT3G21090	ROT4	WT	30.6396	49.9813	40.3105	-0.706812	0.434035	-1.62847	0.103426	0.3533	ns	ABC transporter G family member	ABCG15	0.716	0.635	1.455	1.591	1.448	1.648
AT2G33385	ROT4	WT	10.3703	16.9946	13.6824	-0.706695	0.74087	-0.953872	0.340149	0.665462	ns	Functions as actin-binding component of the Arp2 3 complex which is involved in regulation of actin polymerization and together with an activating nucleation-promoting factor (NPF) mediates the formation of branched actin networks	ARPC2B	0.363	0.758	0.265	0.319	1.01	0.99
AT1G03990	ROT4	WT	40.3692	65.9023	53.1358	-0.706537	0.348484	-2.02746	0.0426153	0.200621	ns	Long-chain fatty alcohol oxidase involved in the omega- oxidation pathway of lipid degradation	FAO1	1.44	1.454	0.903	1.892	2.297	2.159
AT2G17550	ROT4	WT	701.513	429.926	565.72	0.706253	0.192172	3.67512	0.00023774	0.00346635	ns	Domain of unknown function (DUF4378)	-	17.668	16.347	11.813	9.355	10.742	8.674
AT3G20640	ROT4	WT	86.6767	141.582	114.129	-0.706034	0.273181	-2.58449	0.00975228	0.0712379	ns	helix loop helix domain	BHLH123	2.273	3.061	2.606	3.37	4.659	5.235
AT1G78610	ROT4	WT	425.018	693.448	559.233	-0.705657	0.144455	-4.88496	1.03e-06	2.85e-05	ns	mechanosensitive channel of small conductance-like 6	MSL6	8.622	10.8	9.638	16.794	16.121	15.633
AT1G26800	ROT4	WT	417.653	256.15	336.901	0.705451	0.223954	3.14998	0.0016328	0.0174965	ns	RING-like zinc finger	MPSR1	27.038	20.229	21.015	11.096	14.008	17.787
AT1G45234	ROT4	WT	14.0729	22.9739	18.5234	-0.705423	0.562687	-1.25367	0.209962	0.526704	ns	-	-	15.891	18.67	9.282	20.173	31.065	21.994
AT1G61470	ROT4	WT	31.9379	19.6278	25.7828	0.70527	0.505454	1.39532	0.16292	0.459785	ns	CCR4-associated factor 1 homolog	CAF1-5	1.512	2.571	1.84	0.821	1.72	1.177
AT1G73890	ROT4	WT	60.9052	37.4236	49.1644	0.704219	0.456191	1.54369	0.122663	0.393126	ns	Probable lipid transfer	-	6.815	6.2	10.462	2.89	3.976	7.89
AT4G04695	ROT4	WT	417.928	256.374	337.151	0.704184	0.204274	3.44726	0.000566309	0.007182	ns	Calcium-dependent protein kinase	CPK31	20.561	13.953	15.679	11.717	9.3	10.565
AT1G12480	ROT4	WT	85.9057	139.916	112.911	-0.704169	0.247547	-2.84459	0.00444682	0.0389081	ns	Voltage-dependent anion channel	SLAC1	3.244	2.934	4.066	5.243	5.863	5.977
AT5G04200	ROT4	WT	52.8484	86.272	69.5602	-0.704005	0.373297	-1.88591	0.0593068	0.249216	ns	Caspase domain	AMC9	2.052	4.677	2.397	5.641	5.217	4.382
AT2G16700	ROT4	WT	495.238	303.987	399.613	0.703887	0.180505	3.89955	9.64e-05	0.00159718	ns	Belongs to the actin-binding proteins ADF family	ADF5	27.741	23.298	19.675	14.169	15.376	14.928
AT3G12750	ROT4	WT	127.33	207.344	167.337	-0.70266	0.327384	-2.14628	0.0318504	0.164628	ns	zinc transporter	ZIP1	7.13	8.418	4.68	6.93	14.857	11.888
AT1G53870	ROT4	WT	116.19	188.865	152.527	-0.702042	0.28812	-2.43663	0.0148248	0.0965798	ns	LURP-one-related	-	5.706	3.308	6.206	7.417	7.708	10.227
AT2G15830	ROT4	WT	74.2686	120.814	97.5415	-0.701904	0.42273	-1.66041	0.0968329	0.339553	ns	-	-	8.486	6.144	7.959	8.505	7.221	21.916
[truncated: 16,316 more rows]
