# Supplementary material for: S-acylation of a non-secreted peptide controls plant immunity via secreted-peptide signal activation
Source: EMBO Rep. 2024 Jan 2;25(2):7. doi: 10.1038/s44319-023-00029-x (PMC10897394; doi:10.1038/s44319-023-00029-x)
Supplement: Supplementary file 4 — Dataset EV2 [file 44319_2023_29_MOESM4_ESM.xlsx]

## Sheet: Legend
Dataset EV2. The GO annotation of differentially expressed genes in the WT and ROT4-overexpressing plants
The GO analysis (Biological Process) for differentially expressed genes (DEGs) in the RNA-Seq data of the WT and ROT4-overexpressing plants is shown.

## Sheet: Data
ONTOLOGY	ID	Description	GeneRatio	BgRatio	Pvalue	P.adjust	Qvalue	Gene ID	Count
BP	GO:0009751	response to salicylic acid	118/560	464/26032	8.11281e-93	8.4211e-90	7.0368e-90	AT1G21240/AT4G10500/AT5G24530/AT1G14880/AT3G45860/AT4G00700/AT3G50480/AT4G03450/AT5G22570/AT2G18690/AT5G44568/AT5G41750/AT3G51330/AT5G41740/AT5G46050/AT2G04495/AT1G08050/AT5G03350/AT4G31800/AT2G46400/AT4G14390/AT1G22400/AT3G52430/AT5G60900/AT5G52760/AT1G51860/AT1G66920/AT2G04450/AT5G08240/AT4G23220/AT5G01900/AT3G26220/AT1G66880/AT4G14365/AT3G52400/AT5G57550/AT4G14370/AT3G44860/AT5G47850/AT3G50930…	118
BP	GO:0002237	response to molecule of bacterial origin	45/560	118/26032	3.30695e-44	1.71631e-41	1.43417e-41	AT1G21240/AT4G23210/AT2G32680/AT4G03450/AT5G26920/AT1G73805/AT2G18690/AT5G41750/AT5G41740/AT2G04495/AT4G31800/AT5G66640/AT5G60900/AT5G52760/AT4G23220/AT1G66880/AT1G07000/AT4G14365/AT4G14370/AT5G47850/AT3G50930/AT5G22520/AT5G52750/AT1G76970/AT1G51800/AT5G22380/AT3G26210/AT2G32140/AT4G21840/AT1G51790/AT1G26420/AT1G80840/AT1G59590/AT2G25000/AT1G58225/AT3G22600/AT1G63750/AT4G21850/AT5G17760/AT5G25930…	45
BP	GO:0009627	systemic acquired resistance	43/560	131/26032	5.35705e-39	1.85354e-36	1.54885e-36	AT2G14610/AT2G18660/AT5G10760/AT5G13320/AT5G26920/AT1G73805/AT2G18690/AT1G74710/AT5G41750/AT3G57260/AT5G41740/AT2G04495/AT2G27660/AT5G03350/AT5G48657/AT3G52430/AT5G60900/AT4G23220/AT1G66880/AT4G14365/AT5G47850/AT5G52750/AT3G25882/AT3G13950/AT4G21840/AT5G52810/AT3G18250/AT1G26420/AT4G26120/AT2G41640/AT3G48090/AT1G75040/AT2G13810/AT1G58225/AT3G48080/AT1G65483/AT2G23680/AT2G30550/AT4G15610/AT1G56540…	43
BP	GO:0010200	response to chitin	50/560	314/26032	1.02507e-28	2.66006e-26	2.22278e-26	AT3G46090/AT2G20142/AT2G18690/AT5G41750/AT5G41740/AT2G04495/AT5G48657/AT5G66640/AT1G24145/AT5G52760/AT5G08240/AT5G59820/AT1G66880/AT4G14365/AT5G57550/AT4G14370/AT5G47850/AT5G22520/AT5G52750/AT1G51800/AT3G13950/AT5G22380/AT2G41410/AT2G32140/AT1G64610/AT5G19240/AT5G25910/AT2G33580/AT1G63720/AT2G41640/AT5G57010/AT1G59590/AT5G54710/AT1G63090/AT3G46080/AT1G58225/AT3G55950/AT1G27730/AT1G63750/AT5G62770…	50
BP	GO:0090693	plant organ senescence	45/560	248/26032	1.95904e-28	4.06696e-26	3.39841e-26	AT1G21240/AT4G10500/AT5G24530/AT3G25010/AT2G18690/AT1G01680/AT1G08050/AT5G37600/AT3G52430/AT1G34420/AT1G66880/AT4G14365/AT4G14370/AT3G22910/AT5G39050/AT3G25882/AT4G23810/AT3G26210/AT2G32140/AT2G43000/AT4G21840/AT5G14930/AT2G13790/AT3G11340/AT4G35180/AT1G34180/AT2G13810/AT3G26840/AT3G48080/AT3G10500/AT1G76980/AT3G02150/AT3G21520/AT4G02380/AT2G30550/AT5G25930/AT4G15610/AT1G02230/AT3G04060/AT4G26150…	45
BP	GO:0001666	response to hypoxia	48/560	327/26032	5.54016e-26	9.58448e-24	8.00893e-24	AT3G46090/AT5G24530/AT5G26920/AT1G57630/AT5G25250/AT2G46400/AT1G65490/AT3G52430/AT5G20230/AT1G72900/AT5G59820/AT1G66880/AT5G42050/AT2G41100/AT3G25882/AT5G19240/AT2G13790/AT1G26420/AT5G42380/AT2G40000/AT5G57010/AT2G26560/AT4G12720/AT1G66090/AT1G63090/AT3G47540/AT3G48090/AT3G46080/AT5G58120/AT4G20860/AT1G27730/AT3G49780/AT3G08720/AT1G05880/AT4G15610/AT1G15010/AT2G32210/AT1G02360/AT1G72920/AT1G35140…	48
BP	GO:0036293	response to decreased oxygen levels	48/560	335/26032	1.65472e-25	2.45371e-23	2.05036e-23	AT3G46090/AT5G24530/AT5G26920/AT1G57630/AT5G25250/AT2G46400/AT1G65490/AT3G52430/AT5G20230/AT1G72900/AT5G59820/AT1G66880/AT5G42050/AT2G41100/AT3G25882/AT5G19240/AT2G13790/AT1G26420/AT5G42380/AT2G40000/AT5G57010/AT2G26560/AT4G12720/AT1G66090/AT1G63090/AT3G47540/AT3G48090/AT3G46080/AT5G58120/AT4G20860/AT1G27730/AT3G49780/AT3G08720/AT1G05880/AT4G15610/AT1G15010/AT2G32210/AT1G02360/AT1G72920/AT1G35140…	48
BP	GO:0070482	response to oxygen levels	48/560	336/26032	1.89294e-25	2.45609e-23	2.05234e-23	AT3G46090/AT5G24530/AT5G26920/AT1G57630/AT5G25250/AT2G46400/AT1G65490/AT3G52430/AT5G20230/AT1G72900/AT5G59820/AT1G66880/AT5G42050/AT2G41100/AT3G25882/AT5G19240/AT2G13790/AT1G26420/AT5G42380/AT2G40000/AT5G57010/AT2G26560/AT4G12720/AT1G66090/AT1G63090/AT3G47540/AT3G48090/AT3G46080/AT5G58120/AT4G20860/AT1G27730/AT3G49780/AT3G08720/AT1G05880/AT4G15610/AT1G15010/AT2G32210/AT1G02360/AT1G72920/AT1G35140…	48
BP	GO:0071456	cellular response to hypoxia	41/560	242/26032	8.5032e-25	9.80702e-23	8.1949e-23	AT3G46090/AT5G24530/AT5G26920/AT1G57630/AT5G25250/AT2G46400/AT1G65490/AT5G20230/AT1G72900/AT5G59820/AT1G66880/AT5G42050/AT2G41100/AT5G19240/AT2G13790/AT5G42380/AT2G40000/AT2G26560/AT4G12720/AT1G66090/AT1G63090/AT3G46080/AT5G58120/AT4G20860/AT1G27730/AT3G49780/AT3G08720/AT1G05880/AT1G15010/AT2G32210/AT1G02360/AT1G72920/AT1G35140/AT1G21550/AT1G68620/AT5G27420/AT1G26380/AT1G19250/AT1G30720/AT5G63130…	41
BP	GO:0036294	cellular response to decreased oxygen levels	41/560	244/26032	1.1818e-24	1.11519e-22	9.31871e-23	AT3G46090/AT5G24530/AT5G26920/AT1G57630/AT5G25250/AT2G46400/AT1G65490/AT5G20230/AT1G72900/AT5G59820/AT1G66880/AT5G42050/AT2G41100/AT5G19240/AT2G13790/AT5G42380/AT2G40000/AT2G26560/AT4G12720/AT1G66090/AT1G63090/AT3G46080/AT5G58120/AT4G20860/AT1G27730/AT3G49780/AT3G08720/AT1G05880/AT1G15010/AT2G32210/AT1G02360/AT1G72920/AT1G35140/AT1G21550/AT1G68620/AT5G27420/AT1G26380/AT1G19250/AT1G30720/AT5G63130…	41
BP	GO:0071453	cellular response to oxygen levels	41/560	244/26032	1.1818e-24	1.11519e-22	9.31871e-23	AT3G46090/AT5G24530/AT5G26920/AT1G57630/AT5G25250/AT2G46400/AT1G65490/AT5G20230/AT1G72900/AT5G59820/AT1G66880/AT5G42050/AT2G41100/AT5G19240/AT2G13790/AT5G42380/AT2G40000/AT2G26560/AT4G12720/AT1G66090/AT1G63090/AT3G46080/AT5G58120/AT4G20860/AT1G27730/AT3G49780/AT3G08720/AT1G05880/AT1G15010/AT2G32210/AT1G02360/AT1G72920/AT1G35140/AT1G21550/AT1G68620/AT5G27420/AT1G26380/AT1G19250/AT1G30720/AT5G63130…	41
BP	GO:0002682	regulation of immune system process	36/560	180/26032	1.71876e-24	1.48672e-22	1.24233e-22	AT2G32680/AT5G13320/AT5G41750/AT5G41740/AT2G04495/AT5G66640/AT5G60900/AT1G34420/AT4G23220/AT1G66880/AT4G14365/AT3G52400/AT5G22520/AT5G52750/AT5G25440/AT5G22380/AT3G26210/AT2G46430/AT4G21840/AT1G51790/AT1G07620/AT1G59590/AT4G12720/AT1G17600/AT1G58225/AT3G55950/AT3G22600/AT3G48080/AT1G63750/AT1G67470/AT3G07195/AT2G30550/AT5G54720/AT3G45290/AT1G56540/AT3G47090	36
BP	GO:0010150	leaf senescence	38/560	230/26032	1.16246e-22	9.28181e-21	7.75602e-21	AT1G21240/AT4G10500/AT5G24530/AT3G25010/AT2G18690/AT1G01680/AT1G08050/AT5G37600/AT3G52430/AT1G34420/AT1G66880/AT4G14365/AT4G14370/AT3G22910/AT5G39050/AT3G25882/AT4G23810/AT3G26210/AT2G43000/AT5G14930/AT2G13790/AT3G11340/AT1G34180/AT2G13810/AT3G48080/AT3G10500/AT1G76980/AT3G02150/AT4G02380/AT2G30550/AT5G25930/AT4G15610/AT1G02230/AT3G04060/AT2G43570/AT1G68620/AT5G17860/AT5G63130	38
BP	GO:0002239	response to oomycetes	27/560	116/26032	1.64293e-20	1.21811e-18	1.01787e-18	AT1G21240/AT4G10500/AT5G24530/AT4G11890/AT2G32680/AT5G26920/AT1G73805/AT3G01290/AT5G20230/AT1G34420/AT1G07000/AT1G51800/AT5G60950/AT5G14930/AT3G11340/AT2G39210/AT3G59700/AT3G22600/AT3G48080/AT1G56510/AT1G15520/AT5G60280/AT1G02360/AT4G35985/AT3G25020/AT3G45410/AT5G01550	27
BP	GO:0071407	cellular response to organic cyclic compound	39/560	302/26032	2.71566e-19	1.87924e-17	1.57032e-17	AT1G21240/AT2G20142/AT5G22570/AT5G03350/AT2G46400/AT4G14390/AT1G24145/AT3G52430/AT5G60900/AT2G04450/AT1G34420/AT5G08240/AT5G01900/AT3G61280/AT1G66880/AT1G67000/AT4G14365/AT3G52400/AT3G50930/AT3G25882/AT3G26210/AT1G28480/AT2G41410/AT2G39420/AT5G19240/AT2G13790/AT4G26120/AT3G11340/AT2G41640/AT1G59590/AT5G54710/AT3G48090/AT2G13810/AT3G48080/AT1G72240/AT2G30550/AT5G25930/AT1G14780/AT3G47090	39
BP	GO:0071446	cellular response to salicylic acid stimulus	25/560	140/26032	3.63172e-16	2.35608e-14	1.96877e-14	AT1G21240/AT5G22570/AT5G03350/AT4G14390/AT3G52430/AT2G04450/AT5G01900/AT1G66880/AT4G14365/AT3G52400/AT3G50930/AT3G25882/AT3G26210/AT1G28480/AT2G41410/AT5G19240/AT4G26120/AT3G11340/AT5G54710/AT3G48090/AT2G13810/AT3G48080/AT1G72240/AT2G30550/AT1G14780	25
BP	GO:0006955	immune response	33/560	283/26032	3.42316e-15	2.09014e-13	1.74655e-13	AT1G21240/AT4G23210/AT2G32680/AT5G13320/AT1G56120/AT1G08450/AT5G61010/AT1G34420/AT2G30750/AT3G52400/AT3G50930/AT5G25440/AT4G39030/AT3G25882/AT1G67520/AT2G33580/AT2G43850/AT3G16030/AT2G26560/AT4G12720/AT1G17600/AT3G48090/AT5G54610/AT1G69840/AT3G22600/AT1G32960/AT1G67470/AT4G12480/AT1G14780/AT3G30720/AT1G61420/AT3G47090/AT1G19250	33
BP	GO:0032101	regulation of response to external stimulus	27/560	199/26032	2.81117e-14	1.62111e-12	1.35462e-12	AT2G32680/AT5G13320/AT5G26920/AT1G73805/AT4G31800/AT3G52430/AT1G34420/AT4G39830/AT1G07000/AT3G52400/AT5G25440/AT1G51800/AT3G25882/AT5G52810/AT5G14930/AT1G80840/AT4G12720/AT1G17600/AT3G59700/AT3G55970/AT3G22600/AT1G14370/AT5G05600/AT5G39670/AT5G44585/AT3G25020/AT5G13080	27
BP	GO:0045087	innate immune response	29/560	237/26032	4.74474e-14	2.59213e-12	2.16602e-12	AT1G21240/AT4G23210/AT2G32680/AT5G13320/AT1G56120/AT1G08450/AT1G34420/AT2G30750/AT3G52400/AT3G50930/AT4G39030/AT3G25882/AT1G67520/AT2G33580/AT2G43850/AT3G16030/AT2G26560/AT4G12720/AT1G17600/AT3G48090/AT5G54610/AT1G69840/AT3G22600/AT1G32960/AT4G12480/AT1G14780/AT3G30720/AT1G61420/AT1G19250	29
BP	GO:0002831	regulation of response to biotic stimulus	26/560	194/26032	1.13943e-13	5.91365e-12	4.94154e-12	AT2G32680/AT5G13320/AT5G26920/AT1G73805/AT4G31800/AT3G52430/AT1G34420/AT4G39830/AT1G07000/AT3G52400/AT5G25440/AT1G51800/AT3G25882/AT5G52810/AT5G14930/AT1G80840/AT4G12720/AT1G17600/AT3G59700/AT3G55970/AT3G22600/AT1G14370/AT5G05600/AT5G39670/AT5G44585/AT3G25020	26
BP	GO:0031349	positive regulation of defense response	18/560	94/26032	1.47248e-12	7.27825e-11	6.08182e-11	AT1G21240/AT4G11890/AT2G32680/AT5G13320/AT1G73805/AT2G31880/AT3G52430/AT1G34420/AT4G39830/AT1G07000/AT5G25440/AT1G51800/AT5G52810/AT5G14930/AT4G12720/AT3G22600/AT3G48080/AT1G14370	18
BP	GO:0002229	defense response to oomycetes	17/560	91/26032	9.38642e-12	4.42869e-10	3.70068e-10	AT1G21240/AT4G10500/AT5G24530/AT2G32680/AT5G26920/AT1G73805/AT1G07000/AT1G51800/AT5G14930/AT3G59700/AT3G48080/AT1G56510/AT1G15520/AT5G60280/AT3G25020/AT3G45410/AT5G01550	17
BP	GO:0009863	salicylic acid mediated signaling pathway	18/560	108/26032	1.72304e-11	7.77614e-10	6.49786e-10	AT5G22570/AT4G14390/AT3G52430/AT2G04450/AT5G01900/AT4G14365/AT3G52400/AT3G50930/AT3G25882/AT1G28480/AT2G41410/AT5G19240/AT4G26120/AT3G11340/AT3G48090/AT2G13810/AT1G72240/AT1G14780	18
BP	GO:0008219	cell death	24/560	231/26032	2.35388e-10	1.01805e-08	8.50702e-09	AT4G23210/AT3G45860/AT5G10380/AT5G13320/AT4G25110/AT2G31880/AT1G08450/AT3G52430/AT3G52400/AT3G50930/AT5G42050/AT3G25882/AT2G13790/AT2G26560/AT4G12720/AT3G48090/AT1G57560/AT1G69840/AT3G48080/AT5G25930/AT1G14780/AT1G16420/AT1G69810/AT1G19250	24
BP	GO:0000302	response to reactive oxygen species	20/560	166/26032	5.50836e-10	2.28707e-08	1.91111e-08	AT4G23140/AT1G09080/AT1G34420/AT4G23150/AT4G23810/AT5G42380/AT4G21830/AT3G28580/AT4G12720/AT3G48090/AT1G72520/AT5G46350/AT5G58940/AT1G15520/AT4G02380/AT3G17790/AT1G16420/AT4G11170/AT3G02840/AT1G61120	20
BP	GO:0009867	jasmonic acid mediated signaling pathway	21/560	186/26032	6.86163e-10	2.73937e-08	2.28906e-08	AT2G20142/AT2G04495/AT2G46400/AT1G24145/AT3G52430/AT5G64810/AT4G14365/AT3G52400/AT4G23810/AT1G28480/AT4G26120/AT1G19180/AT3G55970/AT5G26170/AT4G21850/AT3G22160/AT5G05600/AT1G06620/AT1G17380/AT2G38500/AT4G36950	21
BP	GO:0009404	toxin metabolic process	17/560	119/26032	7.63722e-10	2.93609e-08	2.45344e-08	AT2G18690/AT5G41750/AT5G48657/AT3G52430/AT3G09270/AT1G02930/AT5G39050/AT3G13950/AT2G43000/AT1G02920/AT3G18250/AT1G26420/AT2G23680/AT4G15610/AT1G68620/AT5G53110/AT3G53150	17
BP	GO:0071395	cellular response to jasmonic acid stimulus	21/560	194/26032	1.48945e-09	5.52161e-08	4.61394e-08	AT2G20142/AT2G04495/AT2G46400/AT1G24145/AT3G52430/AT5G64810/AT4G14365/AT3G52400/AT4G23810/AT1G28480/AT4G26120/AT1G19180/AT3G55970/AT5G26170/AT4G21850/AT3G22160/AT5G05600/AT1G06620/AT1G17380/AT2G38500/AT4G36950	21
BP	GO:0048584	positive regulation of response to stimulus	24/560	254/26032	1.62875e-09	5.8298e-08	4.87147e-08	AT1G21240/AT4G11890/AT2G32680/AT5G13320/AT5G26920/AT1G73805/AT2G31880/AT3G52430/AT2G04450/AT1G34420/AT4G39830/AT1G07000/AT5G25440/AT1G51800/AT5G52810/AT5G14930/AT4G12720/AT3G22600/AT3G48080/AT5G46350/AT1G14370/AT1G23140/AT3G63010/AT4G23450	24
BP	GO:0002833	positive regulation of response to biotic stimulus	14/560	81/26032	1.88057e-09	6.50678e-08	5.43716e-08	AT2G32680/AT5G13320/AT1G73805/AT3G52430/AT1G34420/AT4G39830/AT1G07000/AT5G25440/AT1G51800/AT5G52810/AT5G14930/AT4G12720/AT3G22600/AT1G14370	14
BP	GO:0071398	cellular response to fatty acid	21/560	198/26032	2.16145e-09	7.23737e-08	6.04765e-08	AT2G20142/AT2G04495/AT2G46400/AT1G24145/AT3G52430/AT5G64810/AT4G14365/AT3G52400/AT4G23810/AT1G28480/AT4G26120/AT1G19180/AT3G55970/AT5G26170/AT4G21850/AT3G22160/AT5G05600/AT1G06620/AT1G17380/AT2G38500/AT4G36950	21
BP	GO:0032103	positive regulation of response to external stimulus	14/560	84/26032	3.08561e-09	1.00089e-07	8.36361e-08	AT2G32680/AT5G13320/AT1G73805/AT3G52430/AT1G34420/AT4G39830/AT1G07000/AT5G25440/AT1G51800/AT5G52810/AT5G14930/AT4G12720/AT3G22600/AT1G14370	14
BP	GO:1900424	regulation of defense response to bacterium	11/560	55/26032	2.10421e-08	6.61871e-07	5.53069e-07	AT1G73805/AT3G52430/AT1G34420/AT1G07000/AT5G25440/AT1G51800/AT5G14930/AT3G59700/AT1G14370/AT5G39670/AT5G44585	11
BP	GO:2000022	regulation of jasmonic acid mediated signaling pathway	10/560	44/26032	2.51932e-08	7.69133e-07	6.42699e-07	AT2G46400/AT3G52430/AT4G14365/AT4G23810/AT4G26120/AT1G19180/AT3G55970/AT3G22160/AT5G05600/AT1G17380	10
BP	GO:0042430	indole-containing compound metabolic process	19/560	188/26032	2.77186e-08	8.22055e-07	6.86922e-07	AT2G20142/AT3G57460/AT2G18690/AT5G41750/AT5G48657/AT1G24145/AT3G52430/AT3G25882/AT2G43000/AT1G26420/AT2G40000/AT4G21903/AT2G23680/AT3G44300/AT5G25930/AT1G06620/AT5G59530/AT5G28237/AT5G26280	19
BP	GO:1900426	positive regulation of defense response to bacterium	8/560	29/26032	1.25761e-07	3.6261e-06	3.03003e-06	AT1G73805/AT3G52430/AT1G34420/AT1G07000/AT5G25440/AT1G51800/AT5G14930/AT1G14370	8
BP	GO:0009626	plant-type hypersensitive response	11/560	69/26032	2.44389e-07	6.85611e-06	5.72907e-06	AT4G23210/AT5G13320/AT1G08450/AT3G52400/AT3G50930/AT2G26560/AT4G12720/AT3G48090/AT1G69840/AT1G14780/AT1G19250	11
BP	GO:0034050	programmed cell death induced by symbiont	11/560	72/26032	3.82091e-07	1.04371e-05	8.7214e-06	AT4G23210/AT5G13320/AT1G08450/AT3G52400/AT3G50930/AT2G26560/AT4G12720/AT3G48090/AT1G69840/AT1G14780/AT1G19250	11
BP	GO:0051702	biological process involved in interaction with symbiont	11/560	73/26032	4.41241e-07	1.17438e-05	9.81329e-06	AT4G23210/AT5G13320/AT1G08450/AT3G52400/AT3G50930/AT2G26560/AT4G12720/AT3G48090/AT1G69840/AT1G14780/AT1G19250	11
BP	GO:0044403	biological process involved in symbiotic interaction	12/560	102/26032	2.03331e-06	5.22181e-05	4.36342e-05	AT4G23210/AT5G13320/AT1G08450/AT3G52400/AT3G50930/AT2G26560/AT4G12720/AT3G48090/AT1G69840/AT1G14780/AT3G09940/AT1G19250	12
BP	GO:0002238	response to molecule of fungal origin	6/560	19/26032	2.06256e-06	5.22181e-05	4.36342e-05	AT2G32680/AT5G10380/AT1G07000/AT3G44860/AT1G51800/AT3G25020	6
BP	GO:0012501	programmed cell death	15/560	161/26032	2.24246e-06	5.54207e-05	4.63104e-05	AT4G23210/AT3G45860/AT5G10380/AT5G13320/AT4G25110/AT1G08450/AT3G52400/AT3G50930/AT2G26560/AT4G12720/AT3G48090/AT1G69840/AT1G14780/AT1G16420/AT1G19250	15
BP	GO:0010193	response to ozone	7/560	33/26032	5.39781e-06	0.000129108	0.000107884	AT4G23810/AT5G42380/AT4G12720/AT1G72520/AT1G15520/AT4G11170/AT3G02840	7
BP	GO:0010941	regulation of cell death	12/560	112/26032	5.47277e-06	0.000129108	0.000107884	AT5G10380/AT5G13320/AT4G25110/AT2G31880/AT3G52430/AT3G52400/AT5G42050/AT2G13790/AT3G48090/AT1G57560/AT3G48080/AT5G25930	12
BP	GO:0009966	regulation of signal transduction	25/560	421/26032	5.63631e-06	0.000130011	0.000108639	AT4G11890/AT2G20142/AT5G26920/AT2G04495/AT2G46400/AT4G14390/AT3G52430/AT2G04450/AT4G23220/AT4G14365/AT1G51800/AT4G23810/AT4G26120/AT1G19180/AT5G58120/AT3G55970/AT3G22160/AT1G23140/AT5G25930/AT5G05600/AT1G14780/AT4G26150/AT3G63010/AT1G17380/AT4G23450	25
BP	GO:0031348	negative regulation of defense response	10/560	77/26032	5.89841e-06	0.000133099	0.000111219	AT1G74710/AT3G52430/AT3G52400/AT4G39030/AT1G51800/AT3G59700/AT3G55970/AT5G05600/AT5G39670/AT3G61190	10
BP	GO:0050829	defense response to Gram-negative bacterium	6/560	23/26032	7.13183e-06	0.000157507	0.000131615	AT1G74710/AT3G52430/AT5G14930/AT3G11340/AT3G48090/AT2G45220	6
BP	GO:0000304	response to singlet oxygen	5/560	14/26032	7.71461e-06	0.000166829	0.000139404	AT1G09080/AT4G21830/AT3G28580/AT3G48090/AT1G61120	5
BP	GO:0023051	regulation of signaling	25/560	431/26032	8.44817e-06	0.000178963	0.000149544	AT4G11890/AT2G20142/AT5G26920/AT2G04495/AT2G46400/AT4G14390/AT3G52430/AT2G04450/AT4G23220/AT4G14365/AT1G51800/AT4G23810/AT4G26120/AT1G19180/AT5G58120/AT3G55970/AT3G22160/AT1G23140/AT5G25930/AT5G05600/AT1G14780/AT4G26150/AT3G63010/AT1G17380/AT4G23450	25
BP	GO:0010646	regulation of cell communication	25/560	442/26032	1.29715e-05	0.000269289	0.000225022	AT4G11890/AT2G20142/AT5G26920/AT2G04495/AT2G46400/AT4G14390/AT3G52430/AT2G04450/AT4G23220/AT4G14365/AT1G51800/AT4G23810/AT4G26120/AT1G19180/AT5G58120/AT3G55970/AT3G22160/AT1G23140/AT5G25930/AT5G05600/AT1G14780/AT4G26150/AT3G63010/AT1G17380/AT4G23450	25
BP	GO:0006816	calcium ion transport	9/560	70/26032	1.87402e-05	0.000381419	0.000318719	AT3G51860/AT2G29110/AT2G29120/AT3G07520/AT5G48400/AT3G22910/AT4G29900/AT3G63380/AT5G11210	9
BP	GO:0042180	cellular ketone metabolic process	14/560	181/26032	4.021e-05	0.000802653	0.000670709	AT5G26920/AT1G73805/AT1G74710/AT1G08050/AT1G24145/AT3G52430/AT4G23220/AT1G66880/AT5G42830/AT1G65690/AT5G19240/AT2G40000/AT2G41640/AT5G54710	14
BP	GO:0010565	regulation of cellular ketone metabolic process	11/560	117/26032	4.5955e-05	0.000900024	0.000752074	AT5G26920/AT1G73805/AT1G08050/AT1G24145/AT3G52430/AT4G23220/AT1G66880/AT1G65690/AT5G19240/AT2G41640/AT5G54710	11
BP	GO:0009697	salicylic acid biosynthetic process	5/560	20/26032	5.36835e-05	0.00103192	0.000862285	AT5G26920/AT1G73805/AT1G74710/AT3G52430/AT4G39030	5
BP	GO:0009615	response to virus	10/560	99/26032	5.49355e-05	0.00103678	0.00086635	AT5G02490/AT4G31800/AT3G51440/AT1G21250/AT5G14930/AT1G80840/AT2G26560/AT1G75040/AT5G46350/AT2G43570	10
BP	GO:0043200	response to amino acid	6/560	33/26032	6.51848e-05	0.00120613	0.00100786	AT2G29110/AT2G29120/AT3G07520/AT5G46050/AT5G48400/AT5G11210	6
BP	GO:0062012	regulation of small molecule metabolic process	13/560	166/26032	6.62323e-05	0.00120613	0.00100786	AT5G26920/AT1G73805/AT1G08050/AT1G24145/AT3G52430/AT4G23220/AT1G66880/AT1G65690/AT5G19240/AT2G41640/AT5G54710/AT3G26840/AT3G04070	13
BP	GO:0010112	regulation of systemic acquired resistance	5/560	22/26032	8.79958e-05	0.00154813	0.00129364	AT5G13320/AT5G26920/AT1G73805/AT3G25882/AT5G52810	5
BP	GO:0071230	cellular response to amino acid stimulus	5/560	22/26032	8.79958e-05	0.00154813	0.00129364	AT2G29110/AT2G29120/AT3G07520/AT5G48400/AT5G11210	5
BP	GO:0009696	salicylic acid metabolic process	7/560	52/26032	0.000118764	0.00205462	0.00171687	AT4G10500/AT5G24530/AT5G26920/AT1G73805/AT1G74710/AT3G52430/AT4G39030	7
BP	GO:2000068	regulation of defense response to insect	4/560	13/26032	0.000129802	0.00220876	0.00184568	AT3G52430/AT4G39830/AT3G55970/AT5G05600	4
BP	GO:0042435	indole-containing compound biosynthetic process	8/560	73/26032	0.000171835	0.00287685	0.00240394	AT2G18690/AT5G41750/AT3G52430/AT2G43000/AT1G26420/AT2G23680/AT3G44300/AT5G28237	8
BP	GO:1900150	regulation of defense response to fungus	6/560	40/26032	0.000198875	0.00327669	0.00273806	AT1G07000/AT1G51800/AT3G55970/AT5G05600/AT5G44585/AT3G25020	6
BP	GO:0009409	response to cold	23/560	466/26032	0.000219147	0.00355429	0.00297002	AT4G11890/AT1G74710/AT3G57260/AT5G40010/AT5G20230/AT5G59820/AT4G14365/AT2G30250/AT4G02330/AT1G01140/AT1G27730/AT5G58940/AT1G15520/AT4G02380/AT4G12480/AT3G08720/AT3G23250/AT5G54720/AT1G56540/AT4G35985/AT5G67450/AT3G61190/AT3G60520	23
BP	GO:0042537	benzene-containing compound metabolic process	8/560	76/26032	0.000227864	0.00363881	0.00304065	AT4G10500/AT5G24530/AT5G26920/AT1G73805/AT1G74710/AT3G52430/AT4G39030/AT2G40000	8
BP	GO:0010310	regulation of hydrogen peroxide metabolic process	4/560	15/26032	0.000239463	0.00370988	0.00310003	AT3G52430/AT3G48090/AT4G20860/AT4G23450	4
BP	GO:1902288	regulation of defense response to oomycetes	4/560	15/26032	0.000239463	0.00370988	0.00310003	AT1G07000/AT1G51800/AT5G14930/AT3G25020	4
BP	GO:0055074	calcium ion homeostasis	7/560	60/26032	0.000295683	0.00451351	0.00377156	AT3G51860/AT2G29110/AT2G29120/AT3G07520/AT1G08450/AT5G48400/AT5G11210	7
BP	GO:0098771	inorganic ion homeostasis	19/560	358/26032	0.000311257	0.00468239	0.00391268	AT3G51860/AT2G29110/AT2G29120/AT3G07520/AT1G08450/AT1G51860/AT5G48400/AT4G23700/AT5G42830/AT1G01140/AT1G67920/AT3G14280/AT5G11210/AT3G17790/AT1G02230/AT1G18910/AT1G14860/AT3G53150/AT1G02220	19
BP	GO:0071229	cellular response to acid chemical	7/560	61/26032	0.000327899	0.00479379	0.00400577	AT2G29110/AT2G29120/AT3G07520/AT5G48400/AT5G11210/AT1G15520/AT4G02380	7
BP	GO:2000377	regulation of reactive oxygen species metabolic process	7/560	61/26032	0.000327899	0.00479379	0.00400577	AT3G52430/AT2G43000/AT3G48090/AT4G20860/AT3G10500/AT5G44585/AT4G23450	7
BP	GO:0009991	response to extracellular stimulus	17/560	309/26032	0.000422008	0.00608395	0.00508384	AT2G14610/AT5G45380/AT1G62300/AT3G13950/AT1G71040/AT1G01140/AT3G26840/AT1G15520/AT4G02380/AT3G55880/AT1G35350/AT1G18910/AT5G27420/AT4G17670/AT1G43910/AT1G29290/AT5G13080	17
BP	GO:0002684	positive regulation of immune system process	6/560	46/26032	0.000435223	0.00610488	0.00510133	AT2G32680/AT5G13320/AT1G34420/AT5G25440/AT4G12720/AT3G22600	6
BP	GO:0050778	positive regulation of immune response	6/560	46/26032	0.000435223	0.00610488	0.00510133	AT2G32680/AT5G13320/AT1G34420/AT5G25440/AT4G12720/AT3G22600	6
BP	GO:0009411	response to UV	10/560	128/26032	0.000459866	0.00636455	0.00531831	AT5G26920/AT1G73805/AT3G52430/AT5G59820/AT3G50930/AT1G75040/AT1G56510/AT1G05880/AT1G16420/AT1G35210	10
BP	GO:0006787	porphyrin-containing compound catabolic process	5/560	31/26032	0.000483988	0.0065244	0.00545189	AT3G14280/AT1G69720/AT1G58300/AT3G04060/AT4G11910	5
BP	GO:0033015	tetrapyrrole catabolic process	5/560	31/26032	0.000483988	0.0065244	0.00545189	AT3G14280/AT1G69720/AT1G58300/AT3G04060/AT4G11910	5
BP	GO:0071417	cellular response to organonitrogen compound	6/560	49/26032	0.000615366	0.00818911	0.00684294	AT2G29110/AT2G29120/AT3G07520/AT5G48400/AT2G33580/AT5G11210	6
BP	GO:0050776	regulation of immune response	9/560	110/26032	0.000627108	0.00823972	0.00688523	AT2G32680/AT5G13320/AT1G34420/AT3G52400/AT5G25440/AT4G12720/AT1G17600/AT3G22600/AT1G67470	9
BP	GO:0009862	systemic acquired resistance, salicylic acid mediated signaling pathway	4/560	19/26032	0.000635057	0.00823986	0.00688535	AT3G52430/AT4G26120/AT3G48090/AT2G13810	4
BP	GO:0046189	phenol-containing compound biosynthetic process	5/560	33/26032	0.000652552	0.00826035	0.00690247	AT5G26920/AT1G73805/AT1G74710/AT3G52430/AT4G39030	5
BP	GO:2000031	regulation of salicylic acid mediated signaling pathway	5/560	33/26032	0.000652552	0.00826035	0.00690247	AT4G14390/AT3G52430/AT2G04450/AT4G26120/AT1G14780	5
BP	GO:0018958	phenol-containing compound metabolic process	7/560	69/26032	0.000699657	0.00864576	0.00722453	AT4G10500/AT5G24530/AT5G26920/AT1G73805/AT1G74710/AT3G52430/AT4G39030	7
BP	GO:1901699	cellular response to nitrogen compound	7/560	69/26032	0.000699657	0.00864576	0.00722453	AT2G29110/AT2G29120/AT3G07520/AT5G48400/AT2G33580/AT1G12940/AT5G11210	7
BP	GO:0050801	ion homeostasis	19/560	386/26032	0.000777374	0.00941925	0.00787087	AT3G51860/AT2G29110/AT2G29120/AT3G07520/AT1G08450/AT1G51860/AT5G48400/AT4G23700/AT5G42830/AT1G01140/AT1G67920/AT3G14280/AT5G11210/AT3G17790/AT1G02230/AT1G18910/AT1G14860/AT3G53150/AT1G02220	19
BP	GO:0002757	immune response-activating signal transduction	4/560	20/26032	0.0007804	0.00941925	0.00787087	AT2G32680/AT5G25440/AT4G12720/AT3G22600	4
BP	GO:0002213	defense response to insect	5/560	35/26032	0.000861585	0.0101628	0.00849218	AT3G52430/AT4G39830/AT3G55970/AT2G29350/AT5G05600	5
BP	GO:0002253	activation of immune response	5/560	35/26032	0.000861585	0.0101628	0.00849218	AT2G32680/AT1G34420/AT5G25440/AT4G12720/AT3G22600	5
BP	GO:0009610	response to symbiotic fungus	3/560	10/26032	0.00106149	0.01238	0.0103449	AT3G50480/AT3G09940/AT1G37130	3
BP	GO:0010942	positive regulation of cell death	5/560	37/26032	0.00111677	0.0124428	0.0103974	AT5G10380/AT5G13320/AT2G31880/AT3G52430/AT3G48090	5
BP	GO:0009403	toxin biosynthetic process	4/560	22/26032	0.00113879	0.0124428	0.0103974	AT2G18690/AT5G41750/AT3G52430/AT2G43000	4
BP	GO:0009700	indole phytoalexin biosynthetic process	4/560	22/26032	0.00113879	0.0124428	0.0103974	AT2G18690/AT5G41750/AT3G52430/AT2G43000	4
BP	GO:0046217	indole phytoalexin metabolic process	4/560	22/26032	0.00113879	0.0124428	0.0103974	AT2G18690/AT5G41750/AT3G52430/AT2G43000	4
BP	GO:0052314	phytoalexin metabolic process	4/560	22/26032	0.00113879	0.0124428	0.0103974	AT2G18690/AT5G41750/AT3G52430/AT2G43000	4
BP	GO:0052315	phytoalexin biosynthetic process	4/560	22/26032	0.00113879	0.0124428	0.0103974	AT2G18690/AT5G41750/AT3G52430/AT2G43000	4
BP	GO:0030001	metal ion transport	13/560	224/26032	0.00120267	0.0130039	0.0108663	AT3G51860/AT2G29110/AT2G29120/AT3G07520/AT5G20230/AT5G48400/AT3G22910/AT1G01140/AT4G29900/AT3G63380/AT5G11210/AT1G15520/AT1G18910	13
BP	GO:0006874	cellular calcium ion homeostasis	6/560	56/26032	0.00125891	0.0134716	0.0112571	AT3G51860/AT2G29110/AT2G29120/AT3G07520/AT5G48400/AT5G11210	6
BP	GO:0031667	response to nutrient levels	14/560	255/26032	0.00134686	0.0142657	0.0119206	AT2G14610/AT5G45380/AT1G62300/AT1G71040/AT1G01140/AT3G26840/AT3G55880/AT1G35350/AT1G18910/AT5G27420/AT4G17670/AT1G43910/AT1G29290/AT5G13080	14
BP	GO:1901615	organic hydroxy compound metabolic process	20/560	440/26032	0.00150243	0.0157528	0.0131633	AT4G10500/AT5G24530/AT5G09290/AT5G26920/AT1G73805/AT1G74710/AT1G08050/AT4G18010/AT1G24145/AT3G52430/AT4G23220/AT1G66880/AT4G39030/AT1G65690/AT5G19240/AT5G54710/AT3G26840/AT1G72240/AT2G34500/AT5G65090	20
BP	GO:0009838	abscission	5/560	41/26032	0.00178932	0.0185607	0.0155096	AT1G74710/AT2G31880/AT3G52430/AT5G14930/AT3G48090	5
BP	GO:0007166	cell surface receptor signaling pathway	6/560	60/26032	0.00180601	0.0185607	0.0155096	AT1G21240/AT1G21250/AT4G00955/AT1G67470/AT1G79680/AT1G16130	6
BP	GO:0009636	response to toxic substance	11/560	180/26032	0.00186628	0.0188096	0.0157176	AT3G09270/AT1G02930/AT1G02920/AT1G45145/AT3G63380/AT2G04070/AT4G21903/AT3G44300/AT5G05600/AT4G23030/AT5G52050	11
BP	GO:0009608	response to symbiont	3/560	12/26032	0.00188458	0.0188096	0.0157176	AT3G50480/AT3G09940/AT1G37130	3
BP	GO:0010230	alternative respiration	3/560	12/26032	0.00188458	0.0188096	0.0157176	AT2G18660/AT4G05020/AT1G32350	3
BP	GO:0072507	divalent inorganic cation homeostasis	7/560	84/26032	0.00222985	0.0220436	0.01842	AT3G51860/AT2G29110/AT2G29120/AT3G07520/AT1G08450/AT5G48400/AT5G11210	7
BP	GO:0080142	regulation of salicylic acid biosynthetic process	3/560	13/26032	0.00241102	0.0236098	0.0197287	AT5G26920/AT1G73805/AT3G52430	3
BP	GO:0031668	cellular response to extracellular stimulus	13/560	243/26032	0.00247205	0.0239812	0.0200391	AT5G45380/AT1G62300/AT1G71040/AT1G01140/AT3G26840/AT1G15520/AT4G02380/AT3G55880/AT1G35350/AT1G18910/AT5G27420/AT1G43910/AT1G29290	13
BP	GO:0072503	cellular divalent inorganic cation homeostasis	6/560	64/26032	0.00251666	0.0241879	0.0202118	AT3G51860/AT2G29110/AT2G29120/AT3G07520/AT5G48400/AT5G11210	6
BP	GO:0042126	nitrate metabolic process	3/560	14/26032	0.00301985	0.0284964	0.023812	AT5G37600/AT1G77760/AT1G37130	3
BP	GO:0042128	nitrate assimilation	3/560	14/26032	0.00301985	0.0284964	0.023812	AT5G37600/AT1G77760/AT1G37130	3
BP	GO:0071496	cellular response to external stimulus	13/560	249/26032	0.00304878	0.0285102	0.0238236	AT5G45380/AT1G62300/AT1G71040/AT1G01140/AT3G26840/AT1G15520/AT4G02380/AT3G55880/AT1G35350/AT1G18910/AT5G27420/AT1G43910/AT1G29290	13
BP	GO:0007568	aging	6/560	67/26032	0.00317395	0.0294157	0.0245802	AT5G14930/AT4G09750/AT3G14280/AT2G45760/AT2G29350/AT4G10960	6
BP	GO:0031669	cellular response to nutrient levels	11/560	196/26032	0.00360415	0.0331072	0.0276649	AT5G45380/AT1G62300/AT1G71040/AT1G01140/AT3G26840/AT3G55880/AT1G35350/AT1G18910/AT5G27420/AT1G43910/AT1G29290	11
BP	GO:0006812	cation transport	16/560	351/26032	0.00416386	0.0379131	0.0316807	AT3G51860/AT2G29110/AT2G29120/AT3G07520/AT4G21120/AT5G20230/AT5G48400/AT3G22910/AT4G23700/AT1G01140/AT4G29900/AT3G63380/AT5G11210/AT1G15520/AT5G17860/AT1G18910	16
BP	GO:0002832	negative regulation of response to biotic stimulus	5/560	50/26032	0.00431974	0.0386542	0.0323001	AT1G51800/AT3G59700/AT3G55970/AT5G05600/AT5G39670	5
BP	GO:0032102	negative regulation of response to external stimulus	5/560	50/26032	0.00431974	0.0386542	0.0323001	AT1G51800/AT3G59700/AT3G55970/AT5G05600/AT5G39670	5
BP	GO:0050688	regulation of defense response to virus	3/560	16/26032	0.00449981	0.0399214	0.0333589	AT4G31800/AT5G14930/AT1G80840	3
BP	GO:1901616	organic hydroxy compound catabolic process	5/560	51/26032	0.0047062	0.0413986	0.0345933	AT4G10500/AT5G24530/AT5G09290/AT4G18010/AT5G65090	5
BP	GO:0010224	response to UV-B	6/560	74/26032	0.00519658	0.0453281	0.0378769	AT5G26920/AT1G73805/AT5G59820/AT1G75040/AT1G05880/AT1G35210	6
BP	GO:0098657	import into cell	4/560	33/26032	0.00528694	0.045732	0.0382143	AT4G21120/AT2G39210/AT1G15520/AT1G18910	4
BP	GO:0009267	cellular response to starvation	10/560	178/26032	0.00535078	0.0457536	0.0382324	AT5G45380/AT1G62300/AT1G71040/AT1G01140/AT3G26840/AT3G55880/AT1G35350/AT1G18910/AT1G43910/AT1G29290	10
BP	GO:0080027	response to herbivore	3/560	17/26032	0.0053776	0.0457536	0.0382324	AT3G44860/AT3G17690/AT1G61120	3
BP	GO:0098739	import across plasma membrane	4/560	34/26032	0.00589164	0.0497197	0.0415465	AT4G21120/AT2G39210/AT1G15520/AT1G18910	4
MF	GO:0043531	ADP binding	18/516	172/25069	1.90167e-08	5.31878e-06	4.3651e-06	AT5G41750/AT5G41740/AT1G72900/AT3G25510/AT3G04220/AT4G14370/AT4G33300/AT3G44400/AT1G66090/AT1G17600/AT5G58120/AT5G66630/AT3G14470/AT1G63750/AT1G56510/AT1G33560/AT1G56540/AT4G11170	18
MF	GO:0005509	calcium ion binding	22/516	262/25069	3.00496e-08	5.31878e-06	4.3651e-06	AT3G47480/AT1G21240/AT1G30900/AT3G50770/AT2G46600/AT1G08450/AT4G20110/AT4G05020/AT2G41100/AT1G21250/AT2G41410/AT5G42380/AT1G79680/AT2G34940/AT4G25000/AT1G21550/AT4G14640/AT4G21940/AT5G39670/AT4G37010/AT3G22930/AT1G16130	22
MF	GO:0015085	calcium ion transmembrane transporter activity	11/516	73/25069	2.8428e-07	3.3545e-05	2.75303e-05	AT3G51860/AT2G29110/AT2G29120/AT3G07520/AT5G48400/AT3G22910/AT4G29900/AT3G63380/AT5G11210/AT3G17690/AT5G17860	11
MF	GO:0071949	FAD binding	11/516	80/25069	7.35283e-07	6.50726e-05	5.34048e-05	AT1G26390/AT1G72280/AT1G26420/AT4G20860/AT1G30730/AT1G77760/AT5G38710/AT1G37130/AT1G26380/AT5G05320/AT1G30720	11
MF	GO:0004888	transmembrane signaling receptor activity	14/516	159/25069	5.66214e-06	0.000400879	0.000329	AT2G29110/AT2G29120/AT3G07520/AT2G31880/AT5G48400/AT5G59670/AT2G13790/AT3G59700/AT5G11210/AT3G13380/AT1G65790/AT5G60280/AT3G45410/AT5G01550	14
MF	GO:0042910	xenobiotic transmembrane transporter activity	9/516	73/25069	1.8655e-05	0.00110065	0.000903296	AT3G13080/AT3G13100/AT1G30410/AT4G39030/AT2G04070/AT4G21903/AT2G47800/AT4G23030/AT5G52050	9
MF	GO:0030247	polysaccharide binding	10/516	96/25069	2.89767e-05	0.00139987	0.00114887	AT1G21240/AT5G38250/AT1G66920/AT1G66880/AT1G67000/AT5G57550/AT1G21250/AT1G79680/AT5G53110/AT1G16130	10
MF	GO:0050660	flavin adenine dinucleotide binding	13/516	162/25069	3.26983e-05	0.00139987	0.00114887	AT1G26390/AT1G72280/AT1G26420/AT4G20860/AT1G30730/AT1G77760/AT5G38710/AT3G09940/AT1G37130/AT1G26380/AT1G19250/AT5G05320/AT1G30720	13
MF	GO:0015276	ligand-gated ion channel activity	6/516	32/25069	4.24686e-05	0.00139987	0.00114887	AT2G29110/AT2G29120/AT3G07520/AT5G48400/AT5G11210/AT3G17690	6
MF	GO:0022834	ligand-gated channel activity	6/516	32/25069	4.24686e-05	0.00139987	0.00114887	AT2G29110/AT2G29120/AT3G07520/AT5G48400/AT5G11210/AT3G17690	6
MF	GO:0008066	glutamate receptor activity	5/516	20/25069	4.34989e-05	0.00139987	0.00114887	AT2G29110/AT2G29120/AT3G07520/AT5G48400/AT5G11210	5
MF	GO:0005217	intracellular ligand-gated ion channel activity	5/516	24/25069	0.000111412	0.00328664	0.00269734	AT2G29110/AT2G29120/AT3G07520/AT5G48400/AT5G11210	5
MF	GO:0005262	calcium channel activity	6/516	39/25069	0.000135355	0.00368583	0.00302495	AT2G29110/AT2G29120/AT3G07520/AT5G48400/AT5G11210/AT3G17690	6
MF	GO:0038023	signaling receptor activity	14/516	214/25069	0.000151637	0.00383425	0.00314676	AT2G29110/AT2G29120/AT3G07520/AT2G31880/AT5G48400/AT5G59670/AT2G13790/AT3G59700/AT5G11210/AT3G13380/AT1G65790/AT5G60280/AT3G45410/AT5G01550	14
MF	GO:0008559	ABC-type xenobiotic transporter activity	4/516	15/25069	0.000202199	0.00477189	0.00391627	AT3G13080/AT3G13100/AT1G30410/AT2G47800	4
MF	GO:0047631	ADP-ribose diphosphatase activity	3/516	10/25069	0.000934031	0.0206654	0.01696	AT2G04450/AT2G04430/AT4G12720	3
MF	GO:0060089	molecular transducer activity	14/516	259/25069	0.00102757	0.0213976	0.0175609	AT2G29110/AT2G29120/AT3G07520/AT2G31880/AT5G48400/AT5G59670/AT2G13790/AT3G59700/AT5G11210/AT3G13380/AT1G65790/AT5G60280/AT3G45410/AT5G01550	14
MF	GO:0019199	transmembrane receptor protein kinase activity	9/516	125/25069	0.00114758	0.022569	0.0185223	AT2G31880/AT5G59670/AT2G13790/AT3G59700/AT3G13380/AT1G65790/AT5G60280/AT3G45410/AT5G01550	9
MF	GO:0016712	oxidoreductase activity, acting on paired donors, with incorporation or reduction of molecular oxygen, reduced flavin or flavoprotein as one donor, and incorporation of one atom of oxygen	3/516	12/25069	0.00166062	0.0283401	0.0232586	AT1G69720/AT1G58300/AT1G19250	3
MF	GO:0035529	NADH pyrophosphatase activity	3/516	12/25069	0.00166062	0.0283401	0.0232586	AT2G04450/AT2G04430/AT4G12720	3
MF	GO:0046873	metal ion transmembrane transporter activity	13/516	243/25069	0.00168119	0.0283401	0.0232586	AT3G51860/AT5G45380/AT2G29110/AT2G29120/AT3G07520/AT5G48400/AT3G22910/AT4G23700/AT4G29900/AT3G63380/AT5G11210/AT3G17690/AT5G17860	13
