# Supplementary material for: S-acylation of a non-secreted peptide controls plant immunity via secreted-peptide signal activation
Source: EMBO Rep. 2024 Jan 2;25(2):7. doi: 10.1038/s44319-023-00029-x (PMC10897394; doi:10.1038/s44319-023-00029-x)
Supplement: Supplementary file 5 — Dataset EV3 [file 44319_2023_29_MOESM5_ESM.xlsx]

## Sheet: Legend
Dataset EV3. The data of ROT4-interacting proteins identified in mass spectral analysis
Ten-day-old GFP and GFP-ROT4 overexpressing seedlings (two biologically independent replicates) were used for protein extraction and IP using anti-GFP Agarose.
The precipitated proteins were sent for mass spectral analysis and the information of identified proteins is shown.

## Sheet: Data
Protein Group	Protein ID	Accession	-10lgP	Coverage (%)	Coverage (%) GFP-1	Coverage (%) GFP-2	Coverage (%) ROT4-1	Coverage (%) ROT4-2	Area GFP-1	Area GFP-2	Area ROT4-1	Area ROT4-2	#Peptides	#Unique	#Spec GFP-1	#Spec GFP-2	#Spec ROT4-1	#Spec ROT4-2	PTM	Avg. Mass	Description
2	3	O03042|RBL_ARATH	350.15	69	49	55	51	58	1660000000	3780000000	5130000000	7780000000	71	68	83	125	135	178	Carbamidomethylation; Acetylation (Protein N-term); Deamidation (NQ); Oxidation (M); Pyro-glu from E	52955	Ribulose bisphosphate carboxylase large chain OS=Arabidopsis thaliana OX=3702 GN=rbcL PE=1 SV=1
4	5	P10896|RCA_ARATH	362.19	65	25	36	60	60	79100000	183000000	5630000000	5940000000	55	51	13	21	153	150	Carbamidomethylation; Deamidation (NQ); Oxidation (M); Pyro-glu from E; Pyro-glu from Q	51981	Ribulose bisphosphate carboxylase/oxygenase activase chloroplastic OS=Arabidopsis thaliana OX=3702 GN=RCA PE=1 SV=2
23	10	P17745|EFTU_ARATH	304.58	55	16	22	49	53	19000000	32400000	1860000000	2040000000	29	26	11	12	65	74	Carbamidomethylation; Deamidation (NQ); Oxidation (M); Pyro-glu from E; Pyro-glu from Q	51630	Elongation factor Tu chloroplastic OS=Arabidopsis thaliana OX=3702 GN=TUFA PE=1 SV=1
12	13	P19366|ATPB_ARATH	287.89	60	50	54	50	60	144000000	316000000	893000000	1090000000	26	25	26	35	58	63	Carbamidomethylation; Acetylation (Protein N-term); Oxidation (M)	53934	ATP synthase subunit beta chloroplastic OS=Arabidopsis thaliana OX=3702 GN=atpB PE=1 SV=2
16	30	P25857|G3PB_ARATH	291.52	54	26	26	44	52	16700000	33100000	686000000	1090000000	33	24	12	13	61	71	Carbamidomethylation; Deamidation (NQ); Oxidation (M)	47660	Glyceraldehyde-3-phosphate dehydrogenase GAPB chloroplastic OS=Arabidopsis thaliana OX=3702 GN=GAPB PE=1 SV=2
40	76	P56757|ATPA_ARATH	254.4	36	29	31	34	36	116000000	250000000	842000000	987000000	19	16	18	23	33	38	Oxidation (M); Pyro-glu from Q	55328	ATP synthase subunit alpha chloroplastic OS=Arabidopsis thaliana OX=3702 GN=atpA PE=1 SV=1
46	118	Q0WL56|EF1A3_ARATH	235.33	37	18	16	37	37	34000000	68300000	568000000	672000000	19	17	12	14	41	41	Carbamidomethylation; Deamidation (NQ); Oxidation (M); Pyro-glu from Q	49502	Elongation factor 1-alpha 3 OS=Arabidopsis thaliana OX=3702 GN=A3 PE=1 SV=2
155	587	Q9SHE8|PSAF_ARATH	197.72	42	14	18	42	41	7920000	11200000	627000000	666000000	10	10	2	3	24	26	Carbamidomethylation; Deamidation (NQ); Pyro-glu from E	24173	Photosystem I reaction center subunit III chloroplastic OS=Arabidopsis thaliana OX=3702 GN=PSAF PE=1 SV=1
114	323	Q9XF89|CB5_ARATH	229.01	44	21	20	44	44	24000000	39200000	634000000	629000000	19	17	6	7	33	29	Carbamidomethylation; Deamidation (NQ)	30157	Chlorophyll a-b binding protein CP26 chloroplastic OS=Arabidopsis thaliana OX=3702 GN=LHCB5 PE=1 SV=1
171	868	Q9SY97|LHCA3_ARATH	188.72	27	6	6	27	18	3540000	9370000	584000000	614000000	7	7	1	4	27	20	Deamidation (NQ); Oxidation (M); Pyro-glu from Q	29181	Photosystem I chlorophyll a/b-binding protein 3-1 chloroplastic OS=Arabidopsis thaliana OX=3702 GN=LHCA3 PE=1 SV=1
11	443	P10795|RBS1A_ARATH	271.78	59	55	51	54	53	667000000	407000000	400000000	611000000	23	12	42	40	51	56	Carbamidomethylation; Deamidation (NQ); Oxidation (M); Pyro-glu from E	20216	Ribulose bisphosphate carboxylase small chain 1A chloroplastic OS=Arabidopsis thaliana OX=3702 GN=RBCS-1A PE=1 SV=2
115	1323	tr|Q7XXN8|Q7XXN8_ARATH	203.95	94	0	0	92	89			482000000	598000000	12	10	0	0	42	43	Carbamidomethylation; Acetylation (Protein N-term); Deamidation (NQ); Oxidation (M)	6238	At2g36985 OS=Arabidopsis thaliana OX=3702 GN=ROT4 PE=2 SV=1
132	2003	P27202|PSBR_ARATH	110.83	16	10	10	16	11	1230000	2010000	633000000	576000000	3	3	1	1	29	27	Deamidation (NQ); Oxidation (M)	14586	Photosystem II 10 kDa polypeptide chloroplastic OS=Arabidopsis thaliana OX=3702 GN=PSBR PE=1 SV=1
107	408	tr|Q39142|Q39142_ARATH	223.46	45	11	13	36	45	15200000	914000	498000000	518000000	20	10	7	5	29	37	Carbamidomethylation; Pyro-glu from E	28170	Chlorophyll a-b binding protein chloroplastic OS=Arabidopsis thaliana OX=3702 GN=Lhb1B1 PE=1 SV=1
14	57	P25856|G3PA1_ARATH	273.56	56	26	41	40	56	7560000	27200000	330000000	488000000	32	5	13	19	66	80	Carbamidomethylation; Deamidation (NQ); Oxidation (M); Pyro-glu from Q	42490	Glyceraldehyde-3-phosphate dehydrogenase GAPA1 chloroplastic OS=Arabidopsis thaliana OX=3702 GN=GAPA1 PE=1 SV=3
94	240	P31167|ADT1_ARATH	212.68	31	5	5	30	30			415000000	482000000	21	11	2	2	37	37	Carbamidomethylation; Oxidation (M); Pyro-glu from Q	41476	ADP ATP carrier protein 1 mitochondrial OS=Arabidopsis thaliana OX=3702 GN=AAC1 PE=1 SV=2
113	360	P56778|PSBC_ARATH	221.94	29	9	10	27	25	9400000	9310000	417000000	457000000	17	15	5	4	31	31	Acetylation (Protein N-term); Deamidation (NQ); Oxidation (M)	51868	Photosystem II CP43 reaction center protein OS=Arabidopsis thaliana OX=3702 GN=psbC PE=1 SV=3
24	95	P42643|14331_ARATH	261.3	79	11	36	65	71		2250000	499000000	456000000	28	12	5	12	56	54	Carbamidomethylation; Acetylation (Protein N-term); Deamidation (NQ); Oxidation (M)	29932	14-3-3-like protein GF14 chi OS=Arabidopsis thaliana OX=3702 GN=GRF1 PE=1 SV=3
47	229	tr|A8MQY4|A8MQY4_ARATH	271.1	49	30	44	49	49	9390000	39000000	307000000	405000000	21	12	9	19	40	49	Carbamidomethylation; Oxidation (M); Pyro-glu from E	34426	Carbonic anhydrase OS=Arabidopsis thaliana OX=3702 GN=CA2 PE=1 SV=1
160	534	P56761|PSBD_ARATH	201.49	28	15	11	25	27	44300000	22100000	300000000	395000000	8	8	8	5	15	22	Acetylation (Protein N-term); Oxidation (M); Pyro-glu from Q	39548	Photosystem II D2 protein OS=Arabidopsis thaliana OX=3702 GN=psbD PE=1 SV=3
168	675	tr|Q9LMQ2|Q9LMQ2_ARATH	231.25	28	16	14	28	23	7890000	9060000	425000000	364000000	12	12	4	3	25	21	Deamidation (NQ)	27522	Chlorophyll a-b binding protein chloroplastic OS=Arabidopsis thaliana OX=3702 GN=CHLOROPHYLL PROTEIN 24 PE=1 SV=1
156	520	P43297|RD21A_ARATH	198.27	21	6	12	21	21	6440000	10100000	339000000	355000000	11	10	2	4	25	22	Carbamidomethylation; Deamidation (NQ)	50966	Cysteine proteinase RD21A OS=Arabidopsis thaliana OX=3702 GN=RD21A PE=1 SV=1
176	802	P43286|PIP21_ARATH	201.92	25	2	8	22	23		2910000	268000000	342000000	9	5	2	4	19	20	Acetylation (Protein N-term)	30474	Aquaporin PIP2-1 OS=Arabidopsis thaliana OX=3702 GN=PIP2-1 PE=1 SV=1
29	20	P55737|HS902_ARATH	291.76	45	3	6	39	42		18700000	352000000	338000000	42	31	4	7	56	51	Carbamidomethylation; Deamidation (NQ); Oxidation (M)	80064	Heat shock protein 90-2 OS=Arabidopsis thaliana OX=3702 GN=HSP90-2 PE=1 SV=1
350	756	P27521|CA4_ARATH	171.22	28	6	6	15	26	3370000	4610000	298000000	336000000	7	7	1	1	9	14	Pyro-glu from Q	27734	Chlorophyll a-b binding protein 4 chloroplastic OS=Arabidopsis thaliana OX=3702 GN=LHCA4 PE=1 SV=1
110	73	Q9LD57|PGKH1_ARATH	241.99	46	17	33	36	41	8230000	22700000	69100000	317000000	19	11	7	13	17	22	Deamidation (NQ)	50112	Phosphoglycerate kinase 1 chloroplastic OS=Arabidopsis thaliana OX=3702 GN=PGK1 PE=1 SV=1
48	18	Q9ASR1|EF2_ARATH	292.1	41	5	11	32	35	4490000	16300000	202000000	300000000	38	24	5	7	40	46	Carbamidomethylation; Deamidation (NQ); Oxidation (M); Pyro-glu from Q	93891	Elongation factor 2 OS=Arabidopsis thaliana OX=3702 GN=LOS1 PE=1 SV=1
117	11	Q8LPR9|TI110_ARATH	290.92	35	0	0	34	32			282000000	293000000	32	32	0	0	40	35	Carbamidomethylation; Oxidation (M); Pyro-glu from Q	112120	Protein TIC110 chloroplastic OS=Arabidopsis thaliana OX=3702 GN=TIC110 PE=1 SV=1
37	249	P48349|14336_ARATH	246.87	54	4	6	54	52			419000000	292000000	18	8	2	4	52	45	Carbamidomethylation; Acetylation (Protein N-term); Oxidation (M)	27976	14-3-3-like protein GF14 lambda OS=Arabidopsis thaliana OX=3702 GN=GRF6 PE=1 SV=1
172	152	tr|O65502|O65502_ARATH	216.72	37	0	0	31	35			286000000	288000000	16	16	0	0	25	28	Carbamidomethylation; Oxidation (M); Pyro-glu from Q	43723	AT4g35250/F23E12_190 OS=Arabidopsis thaliana OX=3702 GN=HCF244 PE=1 SV=1
217	384	tr|Q9C9I7|Q9C9I7_ARATH	239.22	45	3	0	44	45	80600000		348000000	287000000	13	12	1	0	21	18	Carbamidomethylation; Deamidation (NQ); Oxidation (M)	31727	Rieske (2Fe-2S) domain-containing protein OS=Arabidopsis thaliana OX=3702 GN=PSB33 PE=2 SV=1
698	1652	Q9SUI5|PSAK_ARATH	93.28	20	0	11	20	20		1750000	236000000	280000000	4	3	0	2	4	5		13206	Photosystem I reaction center subunit psaK chloroplastic OS=Arabidopsis thaliana OX=3702 GN=PSAK PE=2 SV=2
79	28	P83483|ATPBM_ARATH	276.72	46	30	37	42	44	38900000	67200000	215000000	272000000	25	23	14	16	34	33	Carbamidomethylation; Deamidation (NQ); Oxidation (M)	59671	ATP synthase subunit beta-1 mitochondrial OS=Arabidopsis thaliana OX=3702 GN=At5g08670 PE=1 SV=1
223	508	P83755|PSBA_ARATH	182.25	26	4	4	25	25	4640000	5410000	223000000	265000000	9	9	1	1	17	23	Carbamidomethylation; Oxidation (M)	38937	Photosystem II protein D1 OS=Arabidopsis thaliana OX=3702 GN=psbA PE=1 SV=2
78	243	P48347|14310_ARATH	235.37	55	7	7	55	42			248000000	256000000	20	14	4	4	52	35	Carbamidomethylation; Deamidation (NQ); Oxidation (M); Pyro-glu from Q	28915	14-3-3-like protein GF14 epsilon OS=Arabidopsis thaliana OX=3702 GN=GRF10 PE=1 SV=1
180	525	Q9ZR03|UCRIA_ARATH	208.59	44	14	26	44	44	12000000	22200000	198000000	251000000	8	8	3	6	17	20	Carbamidomethylation; Deamidation (NQ); Oxidation (M)	24366	Cytochrome b6-f complex iron-sulfur subunit chloroplastic OS=Arabidopsis thaliana OX=3702 GN=petC PE=1 SV=1
104	35	Q9SIF2|HS905_ARATH	257.65	48	0	0	33	44			224000000	237000000	33	27	0	0	36	35	Carbamidomethylation; Oxidation (M)	88663	Heat shock protein 90-5 chloroplastic OS=Arabidopsis thaliana OX=3702 GN=HSP90-5 PE=1 SV=1
153	290	Q9FMU6|MPCP3_ARATH	209.31	35	0	0	35	33			262000000	235000000	15	13	0	0	32	25	Carbamidomethylation; Oxidation (M)	40090	Mitochondrial phosphate carrier protein 3 mitochondrial OS=Arabidopsis thaliana OX=3702 GN=MPT3 PE=1 SV=1
30	165	P42644|14333_ARATH	231.01	71	7	27	51	65		4030000	310000000	230000000	23	11	4	8	53	45	Carbamidomethylation; Acetylation (Protein N-term); Oxidation (M)	28606	14-3-3-like protein GF14 psi OS=Arabidopsis thaliana OX=3702 GN=GRF3 PE=1 SV=2
280	1429	Q01667|CAB6_ARATH	173.66	17	0	4	11	17		2540000	270000000	230000000	7	7	0	1	14	14	Carbamidomethylation	25996	Chlorophyll a-b binding protein 6 chloroplastic OS=Arabidopsis thaliana OX=3702 GN=LHCA1 PE=1 SV=1
150	315	Q01908|ATPG1_ARATH	203.65	35	20	18	25	35	7780000	20200000	114000000	228000000	11	10	5	7	13	22	Carbamidomethylation; Oxidation (M)	40911	ATP synthase gamma chain 1 chloroplastic OS=Arabidopsis thaliana OX=3702 GN=ATPC1 PE=1 SV=1
325	812	P93004|PIP27_ARATH	197.23	27	0	0	22	27			198000000	228000000	8	4	0	0	14	16	Oxidation (M)	29743	Aquaporin PIP2-7 OS=Arabidopsis thaliana OX=3702 GN=PIP2-7 PE=1 SV=2
17	89	Q9LPW0|G3PA2_ARATH	268.93	50	32	39	40	50	4810000	14100000	126000000	226000000	29	3	14	16	55	69	Carbamidomethylation; Deamidation (NQ); Oxidation (M); Pyro-glu from Q	42847	Glyceraldehyde-3-phosphate dehydrogenase GAPA2 chloroplastic OS=Arabidopsis thaliana OX=3702 GN=GAPA2 PE=2 SV=1
216	679	P49107|PSAN_ARATH	197.87	40	17	11	40	40	37600000	13800000	187000000	222000000	10	10	3	3	19	17	Carbamidomethylation	18429	Photosystem I reaction center subunit N chloroplastic OS=Arabidopsis thaliana OX=3702 GN=PSAN PE=1 SV=2
422	1804	Q949Q5|PSAO_ARATH	76.94	14	0	0	14	9			297000000	219000000	4	3	0	0	7	9		15144	Photosystem I subunit O OS=Arabidopsis thaliana OX=3702 GN=PSAO PE=1 SV=1
6	25	Q9FX54|G3PC2_ARATH	326.68	70	28	36	66	70			147000000	214000000	52	3	12	17	118	135	Carbamidomethylation; Deamidation (NQ); Oxidation (M)	36913	Glyceraldehyde-3-phosphate dehydrogenase GAPC2 cytosolic OS=Arabidopsis thaliana OX=3702 GN=GAPC2 PE=1 SV=1
154	49	Q9STF2|PTA16_ARATH	238.82	53	0	0	37	40			194000000	212000000	25	25	0	0	24	26		54358	Protein PLASTID TRANSCRIPTIONALLY ACTIVE 16 chloroplastic OS=Arabidopsis thaliana OX=3702 GN=PTAC16 PE=1 SV=1
33	133	Q01525|14332_ARATH	239.71	78	11	31	64	69	369000	856000	233000000	209000000	26	13	5	10	50	54	Carbamidomethylation; Acetylation (Protein N-term); Oxidation (M)	29162	14-3-3-like protein GF14 omega OS=Arabidopsis thaliana OX=3702 GN=GRF2 PE=2 SV=2
177	870	P36212|RK123_ARATH	150.33	33	25	25	33	29	41500000	95400000	215000000	207000000	7	7	7	9	18	16		19682	50S ribosomal protein L12-3 chloroplastic OS=Arabidopsis thaliana OX=3702 GN=RPL12C PE=2 SV=2
1119	4513	Q41963|TIP12_ARATH	125.95	7	0	0	7	7			30800000	207000000	2	2	0	0	1	5	Acetylation (Protein N-term); Deamidation (NQ)	25849	Aquaporin TIP1-2 OS=Arabidopsis thaliana OX=3702 GN=TIP1-2 PE=1 SV=2
137	43	Q9LSB4|NAI2_ARATH	265.17	39	11	14	13	16	12700000	25300000	24500000	201000000	27	26	8	9	6	8	Deamidation (NQ); Oxidation (M)	85016	TSA1-like protein OS=Arabidopsis thaliana OX=3702 GN=NAI2 PE=1 SV=1
19	8	Q9ASR0|TBB3_ARATH	294.58	62	3	20	58	62			180000000	199000000	29	3	1	7	66	72	Carbamidomethylation; Oxidation (M)	50734	Tubulin beta-3 chain OS=Arabidopsis thaliana OX=3702 GN=TUBB3 PE=2 SV=2
76	69	tr|F4JBY2|F4JBY2_ARATH	246.17	32	12	22	24	26	25900000	68200000	134000000	197000000	23	23	14	20	20	23	Carbamidomethylation; Deamidation (NQ); Oxidation (M); Pyro-glu from Q	79839	Transketolase OS=Arabidopsis thaliana OX=3702 GN=AtTKL1 PE=1 SV=1
135	31	O23654|VATA_ARATH	255.65	39	0	3	36	34		1430000	159000000	193000000	21	21	0	1	25	28	Carbamidomethylation; Oxidation (M)	68813	V-type proton ATPase catalytic subunit A OS=Arabidopsis thaliana OX=3702 GN=VHA-A PE=1 SV=1
90	42	P21238|CPNA1_ARATH	247.62	41	19	23	34	35	17500000	37000000	132000000	189000000	23	21	9	13	24	25	Carbamidomethylation; Oxidation (M)	62072	Chaperonin 60 subunit alpha 1 chloroplastic OS=Arabidopsis thaliana OX=3702 GN=CPN60A1 PE=1 SV=2
197	529	P56777|PSBB_ARATH	190.46	22	7	9	14	22	87100000	106000000	94800000	184000000	11	10	4	5	15	19	Deamidation (NQ); Oxidation (M)	56037	Photosystem II CP47 reaction center protein OS=Arabidopsis thaliana OX=3702 GN=psbB PE=1 SV=1
93	117	Q944G9|ALFP2_ARATH	251.56	49	33	46	28	42	16300000	57400000	122000000	175000000	16	8	9	19	18	28	Carbamidomethylation; Deamidation (NQ); Oxidation (M)	42988	Fructose-bisphosphate aldolase 2 chloroplastic OS=Arabidopsis thaliana OX=3702 GN=FBA2 PE=1 SV=2
237	155	Q9M591|CRD1_ARATH	207.91	38	0	0	28	33			130000000	171000000	15	15	0	0	15	19	Carbamidomethylation; Oxidation (M)	47631	Magnesium-protoporphyrin IX monomethyl ester [oxidative] cyclase chloroplastic OS=Arabidopsis thaliana OX=3702 GN=CRD1 PE=1 SV=2
267	620	Q8H112|PGL1A_ARATH	187.16	33	0	0	26	33			225000000	165000000	9	8	0	0	14	16	Carbamidomethylation; Oxidation (M)	35721	PGR5-like protein 1A chloroplastic OS=Arabidopsis thaliana OX=3702 GN=PGRL1A PE=1 SV=1
91	252	Q43127|GLNA2_ARATH	230.78	35	26	26	21	31	30700000	98200000	90700000	156000000	19	14	15	21	14	26	Carbamidomethylation; Oxidation (M)	47411	Glutamine synthetase chloroplastic/mitochondrial OS=Arabidopsis thaliana OX=3702 GN=GLN2 PE=1 SV=1
74	46	Q9LF98|ALFC8_ARATH	248.8	77	17	35	56	59	3340000	15100000	93200000	156000000	23	15	5	13	25	36	Carbamidomethylation; Acetylation (Protein N-term); Oxidation (M)	38540	Fructose-bisphosphate aldolase 8 cytosolic OS=Arabidopsis thaliana OX=3702 GN=FBA8 PE=1 SV=1
182	200	Q8RWN9|ODP22_ARATH	202.22	28	14	15	25	28	12800000	17500000	46600000	154000000	13	12	6	7	13	13	Carbamidomethylation	58468	Dihydrolipoyllysine-residue acetyltransferase component 2 of pyruvate dehydrogenase complex mitochondrial OS=Arabidopsis thaliana OX=3702 GN=At3g13930 PE=1 SV=2
190	197	Q8W493|FNRL2_ARATH	213.04	41	11	15	29	29	10500000	14500000	60300000	154000000	17	12	5	4	12	14	Carbamidomethylation; Oxidation (M); Pyro-glu from Q	41168	Ferredoxin--NADP reductase leaf isozyme 2 chloroplastic OS=Arabidopsis thaliana OX=3702 GN=LFNR2 PE=1 SV=1
5	12	P25858|G3PC1_ARATH	324.2	73	28	36	69	73			140000000	151000000	51	2	12	17	122	141	Carbamidomethylation; Deamidation (NQ); Oxidation (M)	36914	Glyceraldehyde-3-phosphate dehydrogenase GAPC1 cytosolic OS=Arabidopsis thaliana OX=3702 GN=GAPC1 PE=1 SV=2
306	1654	Q9S7N7|PSAG_ARATH	131.41	22	0	4	22	22		1640000	157000000	150000000	6	5	0	1	17	14	Deamidation (NQ); Pyro-glu from Q	17085	Photosystem I reaction center subunit V chloroplastic OS=Arabidopsis thaliana OX=3702 GN=PSAG PE=1 SV=1
138	60	Q9CA67|CHLP_ARATH	234.08	48	0	7	42	48		970000	127000000	150000000	22	20	0	3	25	30	Carbamidomethylation; Deamidation (NQ); Oxidation (M)	51838	Geranylgeranyl diphosphate reductase chloroplastic OS=Arabidopsis thaliana OX=3702 GN=CHLP PE=1 SV=1
205	205	Q9FN48|CAS_ARATH	212.75	39	3	3	34	32	914000	1470000	148000000	145000000	14	14	1	1	16	16	Carbamidomethylation; Deamidation (NQ); Oxidation (M)	41285	Calcium sensing receptor chloroplastic OS=Arabidopsis thaliana OX=3702 GN=CAS PE=1 SV=1
214	346	P52410|KASC1_ARATH	205.43	25	0	4	23	23		1640000	178000000	144000000	14	14	0	2	21	16	Carbamidomethylation; Oxidation (M)	50413	3-oxoacyl-[acyl-carrier-protein] synthase I chloroplastic OS=Arabidopsis thaliana OX=3702 GN=KAS1 PE=1 SV=2
193	157	P31414|AVP1_ARATH	227.93	23	1	2	18	20	452000	1570000	123000000	140000000	17	17	1	2	21	20	Carbamidomethylation; Deamidation (NQ); Oxidation (M)	80820	Pyrophosphate-energized vacuolar membrane proton pump 1 OS=Arabidopsis thaliana OX=3702 GN=AVP1 PE=1 SV=1
252	353	tr|Q2HIR7|Q2HIR7_ARATH	203.01	43	0	8	34	43		296000	148000000	137000000	13	12	0	2	18	19	Carbamidomethylation	31437	Acclimation of photosynthesis to environment OS=Arabidopsis thaliana OX=3702 GN=APE1 PE=1 SV=1
70	87	O50008|METE1_ARATH	257.92	31	8	17	26	27	2920000	13800000	98600000	131000000	25	7	8	16	36	37	Carbamidomethylation; Acetylation (Protein N-term); Oxidation (M)	84357	5-methyltetrahydropteroyltriglutamate--homocysteine methyltransferase 1 OS=Arabidopsis thaliana OX=3702 GN=MS1 PE=1 SV=1
28	129	P46077|14334_ARATH	245.74	75	11	30	49	66			141000000	129000000	24	9	5	11	49	52	Carbamidomethylation; Deamidation (NQ); Oxidation (M)	30194	14-3-3-like protein GF14 phi OS=Arabidopsis thaliana OX=3702 GN=GRF4 PE=1 SV=2
311	495	P56798|RR3_ARATH	145.49	36	8	17	23	36	3190000	6000000	34500000	124000000	11	11	2	4	7	11	Carbamidomethylation; Oxidation (M)	25188	30S ribosomal protein S3 chloroplastic OS=Arabidopsis thaliana OX=3702 GN=rps3 PE=3 SV=1
430	1209	Q9XF91|PSBS_ARATH	164.31	18	0	3	18	18		3830000	112000000	124000000	5	5	0	1	9	10		28008	Photosystem II 22 kDa protein chloroplastic OS=Arabidopsis thaliana OX=3702 GN=PSBS PE=2 SV=1
232	156	Q9FJD4|IMB1_ARATH	210.84	20	0	0	18	18			142000000	120000000	18	15	0	0	18	17	Carbamidomethylation; Oxidation (M)	96259	Importin subunit beta-1 OS=Arabidopsis thaliana OX=3702 GN=KPNB1 PE=1 SV=1
248	533	P56767|PSAB_ARATH	186.98	15	4	6	14	9	5430000	12100000	142000000	116000000	11	8	3	5	13	10	Carbamidomethylation; Acetylation (Protein N-term)	82475	Photosystem I P700 chlorophyll a apoprotein A2 OS=Arabidopsis thaliana OX=3702 GN=psaB PE=3 SV=1
210	668	P56759|ATPF_ARATH	196.26	43	11	25	40	39	5760000	23300000	74200000	114000000	11	10	2	7	14	17	Deamidation (NQ); Pyro-glu from Q	21057	ATP synthase subunit b chloroplastic OS=Arabidopsis thaliana OX=3702 GN=atpF PE=3 SV=1
128	147	Q9FKW6|FNRL1_ARATH	228.6	44	15	19	35	38	7250000	17100000	82000000	114000000	18	13	4	7	17	25	Carbamidomethylation; Oxidation (M); Pyro-glu from Q	40327	Ferredoxin--NADP reductase leaf isozyme 1 chloroplastic OS=Arabidopsis thaliana OX=3702 GN=LFNR1 PE=1 SV=1
797	1036	tr|Q94K56|Q94K56_ARATH	90.94	15	0	0	9	11			6580000	113000000	5	5	0	0	3	4		35494	GrpE protein homolog OS=Arabidopsis thaliana OX=3702 GN=EMB1241 PE=2 SV=1
99	287	Q9S7H1|PSAD1_ARATH	199.33	67	62	16	39	37	261000000	12000000	166000000	110000000	14	14	28	6	19	18	Carbamidomethylation; Deamidation (NQ); Oxidation (M); Pyro-glu from E	22598	Photosystem I reaction center subunit II-1 chloroplastic OS=Arabidopsis thaliana OX=3702 GN=psaD1 PE=1 SV=1
86	51	O80860|FTSH2_ARATH	247.67	35	2	1	28	32			87500000	107000000	24	10	2	1	40	34	Carbamidomethylation; Deamidation (NQ); Oxidation (M)	74157	ATP-dependent zinc metalloprotease FTSH 2 chloroplastic OS=Arabidopsis thaliana OX=3702 GN=FTSH2 PE=1 SV=1
22	17	P20649|PMA1_ARATH	304.17	45	2	1	41	42			170000000	107000000	49	12	2	1	86	80	Carbamidomethylation; Acetylation (Protein N-term); Deamidation (NQ); Oxidation (M); Pyro-glu from E	104224	ATPase 1 plasma membrane-type OS=Arabidopsis thaliana OX=3702 GN=AHA1 PE=1 SV=3
148	151	Q9SR37|BGL23_ARATH	230.11	33	20	19	21	28	41300000	16100000	71200000	105000000	17	11	15	9	13	19	Carbamidomethylation; Deamidation (NQ); Oxidation (M)	59721	Beta-glucosidase 23 OS=Arabidopsis thaliana OX=3702 GN=BGLU23 PE=1 SV=1
3290	3968	Q9STT2|VPS29_ARATH	34.47	4	0	0	4	4			128000000	105000000	1	1	0	0	1	1		20968	Vacuolar protein sorting-associated protein 29 OS=Arabidopsis thaliana OX=3702 GN=VPS29 PE=2 SV=1
298	475	Q9M158|STR4_ARATH	179.68	19	3	5	17	16	1500000	4000000	73000000	102000000	12	11	1	2	12	13	Pyro-glu from Q	49387	Rhodanese-like domain-containing protein 4 chloroplastic OS=Arabidopsis thaliana OX=3702 GN=STR4 PE=1 SV=2
157	213	P21218|PORB_ARATH	235.56	38	0	3	34	36		441000	92700000	102000000	19	7	0	1	23	30	Carbamidomethylation; Deamidation (NQ); Oxidation (M)	43359	Protochlorophyllide reductase B chloroplastic OS=Arabidopsis thaliana OX=3702 GN=PORB PE=1 SV=3
971	911	O65272|KEA2_ARATH	125.1	5	1	0	4	2	2880000		1080000	99000000	6	3	1	0	4	2	Deamidation (NQ)	126157	K(+) efflux antiporter 2 chloroplastic OS=Arabidopsis thaliana OX=3702 GN=KEA2 PE=1 SV=2
39	251	P48348|14338_ARATH	228.39	54	4	8	54	50			122000000	98400000	19	7	2	5	55	46	Carbamidomethylation; Acetylation (Protein N-term); Oxidation (M)	28029	14-3-3-like protein GF14 kappa OS=Arabidopsis thaliana OX=3702 GN=GRF8 PE=1 SV=2
174	758	Q42029|PSBP1_ARATH	193.5	32	30	30	22	22	74500000	56000000	83600000	96900000	7	6	12	10	10	10	Carbamidomethylation; Deamidation (NQ)	28095	Oxygen-evolving enhancer protein 2-1 chloroplastic OS=Arabidopsis thaliana OX=3702 GN=PSBP1 PE=1 SV=2
170	80	Q8H0U4|TNPO1_ARATH	231.44	26	0	0	21	21			134000000	95100000	21	21	0	0	25	23	Carbamidomethylation; Acetylation (Protein N-term); Deamidation (NQ); Oxidation (M); Pyro-glu from Q	99109	Transportin-1 OS=Arabidopsis thaliana OX=3702 GN=TRN1 PE=1 SV=1
13	419	P10797|RBS2B_ARATH	276.04	59	51	51	52	59	293000000	217000000	9740000	94800000	26	8	43	45	44	49	Carbamidomethylation; Deamidation (NQ); Oxidation (M); Pyro-glu from E	20350	Ribulose bisphosphate carboxylase small chain 2B chloroplastic OS=Arabidopsis thaliana OX=3702 GN=RBCS-2B PE=2 SV=2
228	304	P56771|CYF_ARATH	200.42	40	12	16	32	27	11200000	26200000	76100000	94700000	14	13	4	6	11	13	Deamidation (NQ); Oxidation (M)	35357	Cytochrome f OS=Arabidopsis thaliana OX=3702 GN=petA PE=3 SV=1
41	34	P29513|TBB5_ARATH	264.41	55	3	16	53	52			97000000	93600000	26	5	1	6	48	57	Carbamidomethylation; Oxidation (M)	50343	Tubulin beta-5 chain OS=Arabidopsis thaliana OX=3702 GN=TUBB5 PE=2 SV=1
181	54	Q8L611|SC31B_ARATH	247.31	23	0	2	21	19		14700000	103000000	92800000	23	22	0	2	26	21	Carbamidomethylation; Oxidation (M); Pyro-glu from Q	119875	Protein transport protein SEC31 homolog B OS=Arabidopsis thaliana OX=3702 GN=SEC31B PE=1 SV=1
324	143	Q9C8G5|CSCLD_ARATH	195.73	23	0	2	17	20		274000	53100000	89300000	16	14	0	1	12	17	Carbamidomethylation; Oxidation (M)	81935	CSC1-like protein ERD4 OS=Arabidopsis thaliana OX=3702 GN=ERD4 PE=1 SV=1
242	434	tr|B9DG17|B9DG17_ARATH	201.74	41	17	17	34	41	11900000	17100000	77500000	89200000	10	9	4	4	14	14	Carbamidomethylation; Acetylation (Protein N-term); Deamidation (NQ); Oxidation (M)	31981	40S ribosomal protein SA OS=Arabidopsis thaliana OX=3702 GN=P40 PE=1 SV=1
201	111	Q9SEI2|PS6AA_ARATH	208.41	57	4	7	33	47		786000	50200000	88500000	22	20	2	2	16	21	Carbamidomethylation; Deamidation (NQ); Oxidation (M)	47480	26S proteasome regulatory subunit 6A homolog A OS=Arabidopsis thaliana OX=3702 GN=RPT5A PE=1 SV=1
249	91	Q9SEI4|PRS6B_ARATH	221.04	54	3	5	44	45		555000	62400000	85100000	19	18	1	2	18	17	Carbamidomethylation; Acetylation (Protein N-term); Oxidation (M)	45751	26S proteasome regulatory subunit 6B homolog OS=Arabidopsis thaliana OX=3702 GN=RPT3 PE=1 SV=1
238	104	Q9LD43|ACCA_ARATH	225.84	29	0	0	23	20			69200000	84800000	21	19	0	0	17	18	Pyro-glu from Q	85306	Acetyl-coenzyme A carboxylase carboxyl transferase subunit alpha chloroplastic OS=Arabidopsis thaliana OX=3702 GN=CAC3 PE=1 SV=1
139	112	tr|Q93VS8|Q93VS8_ARATH	232.57	24	0	0	18	21			153000000	84600000	24	22	2	0	32	28	Carbamidomethylation; Oxidation (M); Pyro-glu from E; Pyro-glu from Q	123825	ARM repeat superfamily protein OS=Arabidopsis thaliana OX=3702 GN=emb2734 PE=2 SV=1
198	124	Q56WK6|PATL1_ARATH	217.21	36	2	3	24	33	394000		42900000	84300000	20	16	1	2	17	22	Oxidation (M)	64046	Patellin-1 OS=Arabidopsis thaliana OX=3702 GN=PATL1 PE=1 SV=2
299	660	P56766|PSAA_ARATH	148.23	9	1	3	7	7		4300000	50700000	82300000	9	7	1	3	10	11	Carbamidomethylation	83231	Photosystem I P700 chlorophyll a apoprotein A1 OS=Arabidopsis thaliana OX=3702 GN=psaA PE=2 SV=1
300	689	Q9SSS9|ATPD_ARATH	169.51	37	9	11	27	25	1560000	12100000	81300000	81800000	9	9	1	3	11	10	Oxidation (M); Pyro-glu from Q	25669	ATP synthase subunit delta chloroplastic OS=Arabidopsis thaliana OX=3702 GN=ATPD PE=1 SV=1
569	3756	Q9ZU46|ZAR1_ARATH	53.09	1	1	1	1	1	63300000	57700000	95000000	81400000	1	1	3	2	2	2		78307	Receptor protein kinase-like protein ZAR1 OS=Arabidopsis thaliana OX=3702 GN=ZAR1 PE=1 SV=1
425	1498	Q9SUI4|PSAL_ARATH	154.31	17	11	11	17	17	10600000	15900000	57600000	81300000	5	5	2	2	6	8	Pyro-glu from Q	23052	Photosystem I reaction center subunit XI chloroplastic OS=Arabidopsis thaliana OX=3702 GN=PSAL PE=1 SV=2
169	611	Q96291|BAS1A_ARATH	200.98	37	27	32	37	37	14400000	36400000	33800000	80700000	11	5	11	10	9	16	Carbamidomethylation	29092	2-Cys peroxiredoxin BAS1 chloroplastic OS=Arabidopsis thaliana OX=3702 GN=BAS1 PE=1 SV=2
341	457	Q94CJ5|RER4_ARATH	162.13	23	0	0	20	18			57100000	80500000	9	8	0	0	10	12	Carbamidomethylation; Oxidation (M)	41323	Protein RETICULATA-RELATED 4 chloroplastic OS=Arabidopsis thaliana OX=3702 GN=RER4 PE=2 SV=1
21	16	P22953|MD37E_ARATH	290.2	44	16	30	36	42	2520000	11900000	66100000	80000000	27	5	11	21	51	56	Carbamidomethylation; Deamidation (NQ); Oxidation (M)	71358	Probable mediator of RNA polymerase II transcription subunit 37e OS=Arabidopsis thaliana OX=3702 GN=MED37E PE=1 SV=3
345	250	Q93XM7|MCAT_ARATH	196.65	47	0	0	40	38			82400000	80000000	15	15	0	0	17	16	Carbamidomethylation; Oxidation (M); Pyro-glu from Q	31023	Mitochondrial carnitine/acylcarnitine carrier-like protein OS=Arabidopsis thaliana OX=3702 GN=BOU PE=1 SV=1
62	189	P42645|14335_ARATH	225.56	59	7	17	51	55			80800000	78400000	21	5	4	7	45	37	Acetylation (Protein N-term); Oxidation (M)	30182	14-3-3-like protein GF14 upsilon OS=Arabidopsis thaliana OX=3702 GN=GRF5 PE=1 SV=2
200	296	Q05431|APX1_ARATH	185.84	60	18	32	43	39	6490000	25100000	51600000	78000000	12	12	4	8	11	15	Carbamidomethylation; Oxidation (M)	27561	L-ascorbate peroxidase 1 cytosolic OS=Arabidopsis thaliana OX=3702 GN=APX1 PE=1 SV=2
397	352	Q9SF85|ADK1_ARATH	205.32	35	9	12	21	28	4030000	18100000	42200000	77600000	10	10	2	3	5	7	Carbamidomethylation	37836	Adenosine kinase 1 OS=Arabidopsis thaliana OX=3702 GN=ADK1 PE=1 SV=1
49	81	P24636|TBB4_ARATH	265.87	48	3	17	44	48			67500000	75100000	24	3	1	6	47	51	Carbamidomethylation; Oxidation (M)	49823	Tubulin beta-4 chain OS=Arabidopsis thaliana OX=3702 GN=TUBB4 PE=2 SV=2
287	515	P48491|TPIS_ARATH	199.17	40	9	15	30	35	3620000	6010000	33800000	74900000	8	8	2	3	8	13	Carbamidomethylation; Deamidation (NQ); Oxidation (M)	27169	Triosephosphate isomerase cytosolic OS=Arabidopsis thaliana OX=3702 GN=CTIMC PE=1 SV=2
435	897	tr|A0A1P8AYA1|A0A1P8AYA1_ARATH	171.68	20	0	0	20	20			50900000	74700000	6	4	0	0	10	11		35411	Plasma membrane intrinsic protein 2 OS=Arabidopsis thaliana OX=3702 GN=PIP2B PE=3 SV=1
25	21	P19456|PMA2_ARATH	301.48	43	2	1	39	42			84400000	74200000	47	9	2	1	79	77	Carbamidomethylation; Acetylation (Protein N-term); Deamidation (NQ); Oxidation (M); Pyro-glu from E	104401	ATPase 2 plasma membrane-type OS=Arabidopsis thaliana OX=3702 GN=AHA2 PE=1 SV=2
385	318	tr|Q94K48|Q94K48_ARATH	203.54	57	0	0	44	43			57300000	73300000	14	14	0	0	14	12	Carbamidomethylation; Oxidation (M)	24503	ARM repeat superfamily protein OS=Arabidopsis thaliana OX=3702 GN=At3g62530 PE=2 SV=1
333	527	Q96266|GSTF8_ARATH	175.78	39	0	3	19	36		1250000	35500000	72500000	10	8	0	1	9	16	Oxidation (M)	29232	Glutathione S-transferase F8 chloroplastic OS=Arabidopsis thaliana OX=3702 GN=GSTF8 PE=1 SV=3
517	1216	Q9S7M0|CB3_ARATH	109.85	12	4	0	12	12	559000		78500000	72100000	4	3	1	0	9	8		28707	Chlorophyll a-b binding protein 3 chloroplastic OS=Arabidopsis thaliana OX=3702 GN=LHCB3 PE=1 SV=1
165	528	Q9XFT3|PSBQ1_ARATH	219.11	45	16	25	34	39	7890000	24400000	37600000	72000000	15	13	3	9	10	12		23866	Oxygen-evolving enhancer protein 3-1 chloroplastic OS=Arabidopsis thaliana OX=3702 GN=PSBQ1 PE=1 SV=3
243	903	P62090|PSAC_ARATH	181.97	72	70	27	56	64	123000000	13100000	62800000	72000000	7	7	14	2	9	10	Carbamidomethylation; Oxidation (M)	9038	Photosystem I iron-sulfur center OS=Arabidopsis thaliana OX=3702 GN=psaC PE=3 SV=2
408	224	Q39033|PLCD2_ARATH	197.44	27	0	0	19	20			35700000	70900000	15	12	0	0	12	15	Carbamidomethylation	66122	Phosphoinositide phospholipase C 2 OS=Arabidopsis thaliana OX=3702 GN=PLC2 PE=1 SV=1
75	105	P23321|PSBO1_ARATH	259.5	59	57	43	46	44	315000000	41600000	178000000	70500000	19	5	36	18	28	19	Carbamidomethylation; Deamidation (NQ); Pyro-glu from Q	35142	Oxygen-evolving enhancer protein 1-1 chloroplastic OS=Arabidopsis thaliana OX=3702 GN=PSBO1 PE=1 SV=2
122	135	Q9SJU4|ALFP1_ARATH	222.82	45	24	23	27	45	3330000	5870000	45600000	70200000	15	6	7	9	13	25	Carbamidomethylation; Deamidation (NQ); Oxidation (M)	42931	Fructose-bisphosphate aldolase 1 chloroplastic OS=Arabidopsis thaliana OX=3702 GN=FBA1 PE=1 SV=2
308	185	Q94K73|SYFM_ARATH	198.79	38	0	0	34	26			73700000	70200000	16	15	0	0	15	12	Carbamidomethylation; Oxidation (M); Pyro-glu from Q	49252	Phenylalanine--tRNA ligase chloroplastic/mitochondrial OS=Arabidopsis thaliana OX=3702 GN=At3g58140 PE=1 SV=1
112	37	Q9FH02|FTSH5_ARATH	263.22	34	0	0	30	33			64600000	69800000	26	8	0	0	37	39	Carbamidomethylation; Oxidation (M); Pyro-glu from Q	75232	ATP-dependent zinc metalloprotease FTSH 5 chloroplastic OS=Arabidopsis thaliana OX=3702 GN=FTSH5 PE=1 SV=1
307	177	Q94K05|TCPQ_ARATH	211.86	28	0	1	18	21			30000000	68200000	14	13	0	1	11	11	Carbamidomethylation	58940	T-complex protein 1 subunit theta OS=Arabidopsis thaliana OX=3702 GN=CCT8 PE=1 SV=1
727	2852	tr|Q94K78|Q94K78_ARATH	90.97	44	0	0	44	44			33700000	67600000	3	3	0	0	6	7		5976	Transmembrane protein OS=Arabidopsis thaliana OX=3702 GN=At2g40765 PE=2 SV=1
36	74	P53492|ACT7_ARATH	263.19	53	18	23	50	53	1070000	2570000	66800000	66800000	28	6	9	14	53	52	Carbamidomethylation; Acetylation (Protein N-term); Deamidation (NQ); Oxidation (M)	41736	Actin-7 OS=Arabidopsis thaliana OX=3702 GN=ACT7 PE=1 SV=1
356	572	Q42112|RLA02_ARATH	161.66	32	17	14	23	24	13200000	18600000	54300000	66700000	9	8	5	4	6	7		34133	60S acidic ribosomal protein P0-2 OS=Arabidopsis thaliana OX=3702 GN=RPP0B PE=1 SV=2
279	178	Q9SA52|CP41B_ARATH	202.19	39	4	8	25	28	2250000	7630000	28000000	66600000	13	12	1	3	10	11	Carbamidomethylation; Oxidation (M)	42620	Chloroplast stem-loop binding protein of 41 kDa b chloroplastic OS=Arabidopsis thaliana OX=3702 GN=CSP41B PE=1 SV=1
455	1328	tr|Q9SZV4|Q9SZV4_ARATH	113.8	38	0	0	38	38			51200000	66200000	6	5	0	0	7	10	Oxidation (M)	10439	AT4g30010/F6G3_40 OS=Arabidopsis thaliana OX=3702 GN=At4g30010 PE=2 SV=1
484	865	P09468|ATPE_ARATH	151.54	57	27	27	27	51	8540000	15100000	26000000	66100000	7	7	3	3	4	9	Carbamidomethylation; Acetylation (Protein N-term)	14499	ATP synthase epsilon chain chloroplastic OS=Arabidopsis thaliana OX=3702 GN=atpE PE=1 SV=2
498	896	Q94A65|STR14_ARATH	148.21	36	0	0	28	36			48900000	65800000	8	6	0	0	9	10	Carbamidomethylation; Deamidation (NQ); Oxidation (M)	24872	Rhodanese-like domain-containing protein 14 chloroplastic OS=Arabidopsis thaliana OX=3702 GN=At4g27700 PE=2 SV=1
245	421	Q93VG5|RS81_ARATH	208.54	52	26	23	36	41	6280000	17600000	73500000	65700000	11	11	4	5	10	12	Carbamidomethylation; Acetylation (Protein N-term); Oxidation (M)	24994	40S ribosomal protein S8-1 OS=Arabidopsis thaliana OX=3702 GN=RPS8A PE=1 SV=1
221	247	Q9FVT2|EF1G2_ARATH	192.17	42	10	11	30	30	2840000	4030000	28600000	65100000	15	9	3	4	16	14	Carbamidomethylation; Oxidation (M)	46400	Probable elongation factor 1-gamma 2 OS=Arabidopsis thaliana OX=3702 GN=At1g57720 PE=1 SV=1
265	815	tr|Q42139|Q42139_ARATH	177.88	39	16	33	31	33	14400000	26200000	82400000	64100000	8	8	4	7	10	9	Oxidation (M)	23918	AT4g32260/F10M6_100 OS=Arabidopsis thaliana OX=3702 GN=PDE334 PE=1 SV=2
185	62	Q9LPC5|BIG3_ARATH	232.4	17	0	0	17	13			80400000	63400000	25	20	0	0	29	22	Carbamidomethylation	194941	Brefeldin A-inhibited guanine nucleotide-exchange protein 3 OS=Arabidopsis thaliana OX=3702 GN=BIG3 PE=1 SV=1
368	201	Q9SPE6|SNAA2_ARATH	193.86	55	0	0	49	43			58900000	62900000	14	14	0	0	15	13	Carbamidomethylation	32755	Alpha-soluble NSF attachment protein 2 OS=Arabidopsis thaliana OX=3702 GN=ASNAP2 PE=1 SV=1
545	1518	tr|A0A219HZH3|A0A219HZH3_ARATH	99.67	7	3	3	7	7	1190000	2200000	64900000	62800000	4	3	1	1	6	5		43494	Glucose-6-phosphate/phosphate translocator-like protein OS=Arabidopsis thaliana OX=3702 GN=APE2 PE=1 SV=1
290	550	P0DH91|ARF2B_ARATH	165	43	4	8	43	35	504000	1760000	87500000	62800000	8	6	1	1	14	10	Oxidation (M); Pyro-glu from Q	20593	ADP-ribosylation factor 2-B OS=Arabidopsis thaliana OX=3702 GN=ARF2-B PE=2 SV=1
480	336	tr|Q8VZ31|Q8VZ31_ARATH	199.16	45	0	0	45	37			72700000	62300000	11	10	0	0	13	10	Carbamidomethylation	34553	Tetratricopeptide repeat (TPR)-like superfamily protein OS=Arabidopsis thaliana OX=3702 GN=TPR4 PE=1 SV=1
254	150	Q9SJE1|CHLD_ARATH	201.56	30	0	0	21	23			51300000	61800000	23	22	0	0	18	20	Carbamidomethylation	83284	Magnesium-chelatase subunit ChlD chloroplastic OS=Arabidopsis thaliana OX=3702 GN=CHLD PE=1 SV=3
348	291	Q9LV77|ASNS2_ARATH	188.13	26	0	0	14	22			47200000	61500000	14	12	0	0	12	13	Carbamidomethylation; Deamidation (NQ); Oxidation (M)	65030	Asparagine synthetase [glutamine-hydrolyzing] 2 OS=Arabidopsis thaliana OX=3702 GN=ASN2 PE=2 SV=1
391	222	Q9SZD4|PRS4A_ARATH	177.75	32	0	2	28	20		0	50100000	61100000	13	12	0	1	13	8	Carbamidomethylation	49370	26S proteasome regulatory subunit 4 homolog A OS=Arabidopsis thaliana OX=3702 GN=RPT2A PE=1 SV=1
143	299	P25697|KPPR_ARATH	198.92	39	19	25	19	21	16500000	29200000	33800000	59900000	12	12	6	8	10	15	Carbamidomethylation; Deamidation (NQ); Oxidation (M)	44464	Phosphoribulokinase chloroplastic OS=Arabidopsis thaliana OX=3702 GN=At1g32060 PE=2 SV=1
636	1562	P56773|CYB6_ARATH	117.39	15	12	12	15	15	10300000	20200000	43600000	59400000	3	3	2	2	3	5		24153	Cytochrome b6 OS=Arabidopsis thaliana OX=3702 GN=petB PE=1 SV=1
351	334	Q93WI0|STR12_ARATH	174.62	41	2	0	31	38			70100000	59300000	12	11	2	0	13	12	Carbamidomethylation; Oxidation (M); Pyro-glu from E	32980	Rhodanese-like/PpiC domain-containing protein 12 chloroplastic OS=Arabidopsis thaliana OX=3702 GN=At5g19370 PE=1 SV=1
336	960	Q07473|CB4A_ARATH	176.25	22	4	4	20	22	4110000	4010000	91500000	58900000	8	4	1	2	11	15	Carbamidomethylation	31139	Chlorophyll a-b binding protein CP29.1 chloroplastic OS=Arabidopsis thaliana OX=3702 GN=LHCB4.1 PE=1 SV=1
222	401	P46286|RL81_ARATH	181.4	50	7	34	33	33	3930000	20600000	52000000	58700000	10	10	3	7	10	11	Carbamidomethylation; Oxidation (M)	27859	60S ribosomal protein L8-1 OS=Arabidopsis thaliana OX=3702 GN=RPL8A PE=1 SV=2
361	478	Q38799|ODPB1_ARATH	196.3	33	2	3	27	33	401000	3720000	48300000	58700000	12	11	1	2	9	13	Deamidation (NQ); Oxidation (M)	39176	Pyruvate dehydrogenase E1 component subunit beta-1 mitochondrial OS=Arabidopsis thaliana OX=3702 GN=PDH2 PE=1 SV=2
486	1127	tr|Q9SHG8|Q9SHG8_ARATH	149.43	33	2	2	15	26			39000000	57100000	6	5	2	1	6	7	Carbamidomethylation; Deamidation (NQ)	25388	At1g17100 OS=Arabidopsis thaliana OX=3702 GN=AtHBP1 PE=2 SV=1
187	554	Q941D6|HDA14_ARATH	195.29	29	29	29	16	14	123000000	84000000	65700000	55800000	9	9	19	16	9	7	Carbamidomethylation; Oxidation (M)	45577	Histone deacetylase 14 OS=Arabidopsis thaliana OX=3702 GN=HDA14 PE=1 SV=1
194	258	P25819|CATA2_ARATH	187.87	31	12	22	13	18	1140000	7280000	13200000	55100000	15	6	4	13	8	10	Carbamidomethylation; Acetylation (Protein N-term); Oxidation (M)	56931	Catalase-2 OS=Arabidopsis thaliana OX=3702 GN=CAT2 PE=1 SV=3
125	44	Q9LV11|PMA11_ARATH	253.12	26	1	1	24	24			51200000	54600000	26	10	1	1	34	36	Carbamidomethylation; Acetylation (Protein N-term); Deamidation (NQ); Oxidation (M)	105123	ATPase 11 plasma membrane-type OS=Arabidopsis thaliana OX=3702 GN=AHA11 PE=1 SV=1
291	549	P34788|RS18_ARATH	168.29	56	33	38	32	26	27200000	33800000	45300000	53900000	8	8	6	7	8	6	Carbamidomethylation; Acetylation (Protein N-term); Oxidation (M)	17545	40S ribosomal protein S18 OS=Arabidopsis thaliana OX=3702 GN=RPS18A PE=1 SV=1
334	852	Q03250|RBG7_ARATH	192.7	49	32	32	49	40	9160000	10400000	51000000	53500000	8	6	4	4	11	8	Carbamidomethylation; Oxidation (M)	16890	Glycine-rich RNA-binding protein 7 OS=Arabidopsis thaliana OX=3702 GN=RBG7 PE=1 SV=1
534	989	Q9ZVJ6|ANXD4_ARATH	156.29	18	0	0	18	15			284000000	53400000	5	5	0	0	7	5		36221	Annexin D4 OS=Arabidopsis thaliana OX=3702 GN=ANN4 PE=1 SV=1
224	202	Q9LUT2|METK4_ARATH	197.98	42	5	14	21	42			44200000	53300000	12	5	2	4	14	18	Carbamidomethylation; Deamidation (NQ)	42796	S-adenosylmethionine synthase 4 OS=Arabidopsis thaliana OX=3702 GN=METK4 PE=1 SV=1
528	306	Q9ZPY7|XPO2_ARATH	178.88	13	1	0	9	10			66500000	52800000	12	11	1	0	10	10	Carbamidomethylation; Oxidation (M)	108657	Exportin-2 OS=Arabidopsis thaliana OX=3702 GN=CAS PE=2 SV=1
256	266	P25696|ENO2_ARATH	187.48	39	2	16	20	30	52000000	13300000	38500000	52700000	15	13	2	6	9	14	Carbamidomethylation; Acetylation (Protein N-term); Oxidation (M)	47719	Bifunctional enolase 2/transcriptional activator OS=Arabidopsis thaliana OX=3702 GN=ENO2 PE=1 SV=1
353	1682	P56774|PETD_ARATH	74.19	14	11	6	14	14	6460000	9760000	48000000	52200000	3	3	2	1	10	7		17431	Cytochrome b6-f complex subunit 4 OS=Arabidopsis thaliana OX=3702 GN=petD PE=3 SV=1
235	279	tr|F4K5C7|F4K5C7_ARATH	196.49	46	23	23	31	38	14500000	22600000	40000000	52100000	12	11	5	5	8	11	Carbamidomethylation; Oxidation (M)	27707	40S ribosomal protein S4 OS=Arabidopsis thaliana OX=3702 GN=At5g07090 PE=3 SV=1
465	159	O81629|KLCR1_ARATH	207.09	26	0	0	17	18			41400000	52100000	14	14	0	0	11	11	Carbamidomethylation	66281	Protein KINESIN LIGHT CHAIN-RELATED 1 OS=Arabidopsis thaliana OX=3702 GN=KLCR1 PE=1 SV=1
239	192	Q93VC7|RPS1_ARATH	195.95	32	11	16	24	24	8450000	15000000	45800000	52000000	12	12	4	7	11	11	Carbamidomethylation; Oxidation (M)	45110	30S ribosomal protein S1 chloroplastic OS=Arabidopsis thaliana OX=3702 GN=RPS1 PE=1 SV=1
246	163	Q9SRZ6|ICDHC_ARATH	191.31	38	8	8	21	30	10500000	2870000	21900000	51700000	14	11	4	5	9	14	Carbamidomethylation; Oxidation (M)	45746	Cytosolic isocitrate dehydrogenase [NADP] OS=Arabidopsis thaliana OX=3702 GN=CICDH PE=1 SV=1
433	386	tr|Q93ZV8|Q93ZV8_ARATH	191.46	20	0	0	13	16			20400000	51300000	10	10	0	0	8	8	Deamidation (NQ); Oxidation (M); Pyro-glu from E	64722	RNI-like superfamily protein OS=Arabidopsis thaliana OX=3702 GN=emb2004 PE=2 SV=1
420	223	Q8GWE0|PP314_ARATH	200.57	22	0	1	13	22			34700000	51300000	13	12	0	1	9	12	Carbamidomethylation; Oxidation (M)	78243	Pentatricopeptide repeat-containing protein At4g16390 chloroplastic OS=Arabidopsis thaliana OX=3702 GN=P67 PE=1 SV=3
471	1607	P56779|PSBE_ARATH	112.69	37	25	25	37	37	10200000	14200000	55700000	50500000	3	3	3	2	6	4	Pyro-glu from Q	9387	Cytochrome b559 subunit alpha OS=Arabidopsis thaliana OX=3702 GN=psbE PE=1 SV=4
428	267	Q9C5Y0|PLDD1_ARATH	196.7	19	0	0	13	19			21800000	49900000	14	14	0	0	11	15	Carbamidomethylation; Oxidation (M)	98917	Phospholipase D delta OS=Arabidopsis thaliana OX=3702 GN=PLDDELTA PE=1 SV=2
268	148	Q9SV20|COPB2_ARATH	217.61	24	1	0	15	22	936000		39100000	49800000	20	19	1	0	15	20	Carbamidomethylation; Oxidation (M)	106078	Coatomer subunit beta-2 OS=Arabidopsis thaliana OX=3702 GN=At4g31490 PE=2 SV=2
400	964	Q9XF88|CB4B_ARATH	175.97	20	0	0	20	20			37800000	49500000	7	3	0	0	12	13	Carbamidomethylation	31194	Chlorophyll a-b binding protein CP29.2 chloroplastic OS=Arabidopsis thaliana OX=3702 GN=LHCB4.2 PE=1 SV=1
798	1071	tr|F4J8J7|F4J8J7_ARATH	130.24	32	0	0	32	32			36500000	49500000	6	6	0	0	6	6	Carbamidomethylation; Acetylation (Protein N-term); Oxidation (M)	21458	Adenine nucleotide alpha hydrolases-like superfamily protein OS=Arabidopsis thaliana OX=3702 GN=At3g11930 PE=1 SV=1
537	1604	Q93VP3|IF5A2_ARATH	150.75	28	16	10	28	28	6510000	4600000	40000000	49400000	3	2	2	1	7	8	Carbamidomethylation; Acetylation (Protein N-term)	17140	Eukaryotic translation initiation factor 5A-2 OS=Arabidopsis thaliana OX=3702 GN=ELF5A-2 PE=1 SV=1
899	819	Q0WWT7|STR11_ARATH	135.38	27	0	2	11	25			18000000	49200000	8	6	0	1	4	6	Carbamidomethylation	32114	Rhodanese-like domain-containing protein 11 chloroplastic OS=Arabidopsis thaliana OX=3702 GN=STR11 PE=2 SV=1
637	2853	tr|Q9M1X3|Q9M1X3_ARATH	78.44	36	13	36	36	36	1490000	3540000	42400000	48900000	2	2	1	2	2	6		7256	AT3g63160/F16M2_10 OS=Arabidopsis thaliana OX=3702 GN=F16M2_10 PE=1 SV=1
257	107	F4HQD4|HSP7P_ARATH	223.94	28	1	0	21	18			42300000	48400000	21	20	1	0	14	16	Carbamidomethylation; Pyro-glu from Q	91681	Heat shock 70 kDa protein 15 OS=Arabidopsis thaliana OX=3702 GN=HSP70-15 PE=1 SV=1
344	195	Q9SSB5|PRS7A_ARATH	184.76	43	0	0	23	32			38800000	48100000	17	17	0	0	10	13	Carbamidomethylation	47803	26S proteasome regulatory subunit 7 homolog A OS=Arabidopsis thaliana OX=3702 GN=RPT1A PE=1 SV=1
101	79	Q9STW6|HSP7F_ARATH	246.05	29	9	6	22	24	4500000	2420000	38000000	47900000	23	7	7	6	23	29	Carbamidomethylation	76508	Heat shock 70 kDa protein 6 chloroplastic OS=Arabidopsis thaliana OX=3702 GN=HSP70-6 PE=1 SV=1
260	630	Q9C5R8|BAS1B_ARATH	171.41	36	13	8	27	33			4620000	47700000	10	4	4	4	6	12	Carbamidomethylation	29780	2-Cys peroxiredoxin BAS1-like chloroplastic OS=Arabidopsis thaliana OX=3702 GN=At5g06290 PE=2 SV=3
191	114	F4IXW2|BIG5_ARATH	243.86	18	0	0	15	13			63100000	47600000	29	27	1	0	24	19	Carbamidomethylation; Acetylation (Protein N-term); Oxidation (M)	192881	Brefeldin A-inhibited guanine nucleotide-exchange protein 5 OS=Arabidopsis thaliana OX=3702 GN=BIG5 PE=1 SV=2
38	40	P29515|TBB7_ARATH	259.52	61	0	9	54	61			13300000	47400000	28	3	0	4	50	59	Carbamidomethylation; Oxidation (M)	50747	Tubulin beta-7 chain OS=Arabidopsis thaliana OX=3702 GN=TUBB7 PE=2 SV=1
188	241	P93819|MDHC1_ARATH	179.33	48	13	20	20	29	5700000	21400000	11000000	47100000	13	6	6	9	12	17	Carbamidomethylation; Deamidation (NQ); Oxidation (M)	35571	Malate dehydrogenase 1 cytoplasmic OS=Arabidopsis thaliana OX=3702 GN=MDH1 PE=1 SV=2
585	847	tr|Q9M328|Q9M328_ARATH	141.21	46	0	0	38	34			49800000	46900000	7	7	0	0	7	7	Carbamidomethylation; Oxidation (M); Pyro-glu from Q	17794	AT3G53990 protein OS=Arabidopsis thaliana OX=3702 GN=F5K20_290 PE=2 SV=1
529	557	tr|O80576|O80576_ARATH	133.3	27	0	4	27	18		1420000	50000000	46700000	8	8	0	1	8	6	Acetylation (Protein N-term)	36036	At2g44060 OS=Arabidopsis thaliana OX=3702 GN=late embryogenesis abundant 26 PE=2 SV=1
189	142	Q38845|2AAA_ARATH	214.68	29	0	0	26	27			52400000	46700000	17	10	0	0	21	20	Carbamidomethylation; Oxidation (M)	65494	Serine/threonine-protein phosphatase 2A 65 kDa regulatory subunit A alpha isoform OS=Arabidopsis thaliana OX=3702 GN=PP2AA1 PE=1 SV=1
259	179	Q9LR30|GGT1_ARATH	216.23	35	9	13	18	22	2960000	9320000	19600000	46400000	15	12	3	4	10	10	Carbamidomethylation	53301	Glutamate--glyoxylate aminotransferase 1 OS=Arabidopsis thaliana OX=3702 GN=GGAT1 PE=1 SV=1
360	796	P42794|RL112_ARATH	133.24	30	10	18	16	22	6210000	19400000	32000000	46000000	7	7	2	3	4	7	Carbamidomethylation; Oxidation (M)	20861	60S ribosomal protein L11-2 OS=Arabidopsis thaliana OX=3702 GN=RPL11B PE=2 SV=2
203	484	Q41932|PSBQ2_ARATH	220.41	49	23	38	29	40	4170000	26500000	25200000	45700000	13	10	4	9	6	9		24643	Oxygen-evolving enhancer protein 3-2 chloroplastic OS=Arabidopsis thaliana OX=3702 GN=PSBQ2 PE=1 SV=2
355	1309	Q9S831|PSAE1_ARATH	175.37	41	41	27	32	27	1660000	17300000	73800000	45700000	5	3	3	3	7	4		14967	Photosystem I reaction center subunit IV A chloroplastic OS=Arabidopsis thaliana OX=3702 GN=PSAE1 PE=1 SV=1
667	842	Q9M2D8|Y3126_ARATH	178.65	38	0	0	38	26			40200000	45400000	7	6	0	0	9	5	Carbamidomethylation	23144	Uncharacterized protein At3g61260 OS=Arabidopsis thaliana OX=3702 GN=At3g61260 PE=1 SV=1
394	235	tr|Q8W4Q4|Q8W4Q4_ARATH	177.99	27	0	0	22	22			34900000	45200000	16	13	0	0	15	16	Carbamidomethylation; Acetylation (Protein N-term); Oxidation (M)	77436	AT4g24800/F6I7_10 OS=Arabidopsis thaliana OX=3702 GN=ECIP1 PE=1 SV=1
145	176	P17094|RL31_ARATH	205.37	43	23	23	24	29	21800000	32900000	34500000	45000000	19	19	11	12	14	13	Deamidation (NQ); Oxidation (M)	44559	60S ribosomal protein L3-1 OS=Arabidopsis thaliana OX=3702 GN=ARP1 PE=1 SV=5
757	2083	P94072|GL33_ARATH	107.57	10	5	5	10	10	2540000	2700000	30500000	44600000	2	2	1	1	3	5	Carbamidomethylation	21836	Germin-like protein subfamily 3 member 3 OS=Arabidopsis thaliana OX=3702 GN=GER3 PE=1 SV=1
892	1002	Q9LU63|ATP1_ARATH	156.67	34	0	0	34	28			43900000	44300000	6	6	0	0	7	6	Carbamidomethylation	23897	Probable pterin-4-alpha-carbinolamine dehydratase chloroplastic OS=Arabidopsis thaliana OX=3702 GN=ATP1 PE=1 SV=1
56	167	Q96300|14337_ARATH	227.09	63	7	19	63	60			33400000	44200000	25	8	4	8	48	43	Acetylation (Protein N-term); Oxidation (M)	29824	14-3-3-like protein GF14 nu OS=Arabidopsis thaliana OX=3702 GN=GRF7 PE=1 SV=1
50	33	O65719|HSP7C_ARATH	277.62	36	13	16	33	32			44000000	43900000	25	9	9	12	40	43	Carbamidomethylation; Deamidation (NQ); Oxidation (M)	71148	Heat shock 70 kDa protein 3 OS=Arabidopsis thaliana OX=3702 GN=HSP70-3 PE=1 SV=1
184	448	Q96299|14339_ARATH	166.83	35	4	6	35	28			35900000	43200000	10	6	2	4	20	18	Oxidation (M)	29520	14-3-3-like protein GF14 mu OS=Arabidopsis thaliana OX=3702 GN=GRF9 PE=1 SV=2
337	245	tr|A0A1P8B4G1|A0A1P8B4G1_ARATH	190.29	39	0	0	30	30			50300000	42600000	15	14	0	0	10	11		35592	Magnesium-protoporphyrin IX methyltransferase OS=Arabidopsis thaliana OX=3702 GN=CHLM PE=4 SV=1
448	164	Q8W4S4|VHAA3_ARATH	207.82	22	0	0	17	19			37400000	42600000	15	14	0	0	13	12	Carbamidomethylation; Oxidation (M)	92833	V-type proton ATPase subunit a3 OS=Arabidopsis thaliana OX=3702 GN=VHA-a3 PE=1 SV=1
278	286	Q9SYT0|ANXD1_ARATH	173.8	46	6	9	24	37	1210000	3810000	17400000	42400000	15	14	2	3	7	14		36204	Annexin D1 OS=Arabidopsis thaliana OX=3702 GN=ANN1 PE=1 SV=1
81	122	P92549|ATPAM_ARATH	234.18	32	9	9	32	32			20800000	42200000	19	3	5	6	29	40	Oxidation (M); Pyro-glu from Q	55045	ATP synthase subunit alpha mitochondrial OS=Arabidopsis thaliana OX=3702 GN=ATPA PE=1 SV=2
429	314	P92994|TCMO_ARATH	190.45	24	0	0	18	19			27100000	42200000	12	12	0	0	9	13	Oxidation (M)	57792	Trans-cinnamate 4-monooxygenase OS=Arabidopsis thaliana OX=3702 GN=CYP73A5 PE=2 SV=1
269	381	O48741|PORC_ARATH	205.78	34	3	0	26	34	139000		27500000	42100000	12	7	1	0	10	15	Carbamidomethylation; Oxidation (M)	43883	Protochlorophyllide reductase C chloroplastic OS=Arabidopsis thaliana OX=3702 GN=PORC PE=1 SV=1
742	1203	tr|Q9FFJ2|Q9FFJ2_ARATH	140.96	24	0	0	20	24			28600000	41800000	4	4	0	0	5	6	Carbamidomethylation	28459	Rubredoxin family protein OS=Arabidopsis thaliana OX=3702 GN=ENH1 PE=2 SV=1
453	846	Q9LEV3|CBSX3_ARATH	157.46	33	0	0	33	33			40900000	41600000	7	7	0	0	10	13	Oxidation (M)	22729	CBS domain-containing protein CBSX3 mitochondrial OS=Arabidopsis thaliana OX=3702 GN=CBSX3 PE=1 SV=1
302	594	tr|F4IX26|F4IX26_ARATH	138.95	24	11	13	16	18	14100000	21500000	29400000	41500000	9	6	3	5	6	8	Carbamidomethylation	34318	Rotamase CYP 4 OS=Arabidopsis thaliana OX=3702 GN=ROC4 PE=4 SV=1
283	471	Q8LAA6|PIP15_ARATH	163.62	40	3	0	28	40			37000000	41300000	13	3	1	0	14	22	Carbamidomethylation; Acetylation (Protein N-term); Oxidation (M); Pyro-glu from Q	30647	Probable aquaporin PIP1-5 OS=Arabidopsis thaliana OX=3702 GN=PIP1-5 PE=1 SV=2
2782	2040	Q94BU1|Y1181_ARATH	69.25	3	0	0	2	1			2740000	40300000	2	2	0	0	1	1		77462	Uncharacterized aarF domain-containing protein kinase At1g71810 chloroplastic OS=Arabidopsis thaliana OX=3702 GN=At1g71810 PE=1 SV=1
305	335	Q9SN86|MDHP_ARATH	184.67	33	3	3	20	30	1490000	1800000	26700000	39900000	10	9	1	1	9	12	Carbamidomethylation	42406	Malate dehydrogenase chloroplastic OS=Arabidopsis thaliana OX=3702 GN=At3g47520 PE=1 SV=1
87	168	P0CJ46|ACT1_ARATH	226.52	41	8	12	40	37			37700000	39900000	21	2	4	7	33	34	Carbamidomethylation; Acetylation (Protein N-term); Oxidation (M)	41798	Actin-1 OS=Arabidopsis thaliana OX=3702 GN=ACT1 PE=1 SV=1
519	1080	Q42403|TRXH3_ARATH	124.91	55	21	36	55	44	6670000	15600000	19700000	39800000	5	5	2	5	6	5	Carbamidomethylation; Acetylation (Protein N-term)	13109	Thioredoxin H3 OS=Arabidopsis thaliana OX=3702 GN=TRX3 PE=1 SV=1
470	987	tr|F4J3P1|F4J3P1_ARATH	99.3	50	6	13	21	34	1960000	3580000	22100000	39800000	6	6	1	2	3	6	Carbamidomethylation; Oxidation (M)	13406	Ribosomal protein L14p/L23e family protein OS=Arabidopsis thaliana OX=3702 GN=emb2171 PE=3 SV=1
167	125	Q9SZJ5|GLYM1_ARATH	206.06	37	4	23	18	22	2660000	15800000	21200000	39700000	18	11	2	13	9	13	Oxidation (M)	57401	Serine hydroxymethyltransferase 1 mitochondrial OS=Arabidopsis thaliana OX=3702 GN=SHM1 PE=1 SV=1
386	409	Q39258|VATE1_ARATH	175.04	46	0	4	37	34		1340000	38100000	39600000	10	10	0	1	10	10	Carbamidomethylation; Oxidation (M)	26060	V-type proton ATPase subunit E1 OS=Arabidopsis thaliana OX=3702 GN=VHA-E1 PE=1 SV=2
225	403	O04314|JAL30_ARATH	207.34	41	25	19	23	30	18600000	13800000	13000000	39500000	12	6	12	7	9	12	Acetylation (Protein N-term); Deamidation (NQ)	32158	PYK10-binding protein 1 OS=Arabidopsis thaliana OX=3702 GN=PBP1 PE=1 SV=1
69	140	Q56WH1|TBA3_ARATH	266.14	44	18	15	34	44		2390000	40400000	39500000	22	3	11	11	44	44	Carbamidomethylation; Oxidation (M); Pyro-glu from Q	49654	Tubulin alpha-3 chain OS=Arabidopsis thaliana OX=3702 GN=TUBA3 PE=1 SV=2
591	820	P41916|RAN1_ARATH	147.41	30	4	4	21	26	425000	950000	23500000	39300000	6	6	1	1	4	6	Carbamidomethylation; Acetylation (Protein N-term)	25276	GTP-binding nuclear protein Ran-1 OS=Arabidopsis thaliana OX=3702 GN=RAN1 PE=1 SV=1
359	325	Q93Y35|PSMD6_ARATH	175.12	32	0	3	25	25		583000	38500000	39300000	11	11	0	1	11	9	Acetylation (Protein N-term)	44282	26S proteasome non-ATPase regulatory subunit 6 homolog OS=Arabidopsis thaliana OX=3702 GN=RPN7 PE=1 SV=1
658	996	tr|A8MR12|A8MR12_ARATH	164.66	24	0	0	24	21			36300000	38900000	5	5	0	0	6	7	Oxidation (M)	29207	Mov34/MPN/PAD-1 family protein OS=Arabidopsis thaliana OX=3702 GN=MQM1.19 PE=4 SV=1
354	921	P49200|RS201_ARATH	133.55	48	23	38	38	48	8560000	25600000	34400000	38700000	6	6	5	6	4	5	Carbamidomethylation; Acetylation (Protein N-term); Oxidation (M)	13878	40S ribosomal protein S20-1 OS=Arabidopsis thaliana OX=3702 GN=RPS20A PE=2 SV=2
556	524	tr|Q9M8L6|Q9M8L6_ARATH	168.41	22	0	0	22	14			67700000	38700000	8	6	0	0	12	8		49488	At1g80480 OS=Arabidopsis thaliana OX=3702 GN=PTAC17 PE=2 SV=1
695	925	tr|O80774|O80774_ARATH	109.48	11	0	0	9	11			31400000	38200000	5	5	0	0	4	5		52097	AT2G34250 protein OS=Arabidopsis thaliana OX=3702 GN=At2g34250 PE=2 SV=1
18	47	Q96292|ACT2_ARATH	284.01	55	18	22	53	55			63800000	38100000	30	1	9	13	69	66	Carbamidomethylation; Acetylation (Protein N-term); Deamidation (NQ); Oxidation (M)	41877	Actin-2 OS=Arabidopsis thaliana OX=3702 GN=ACT2 PE=1 SV=1
323	214	Q9C5U3|PRS8A_ARATH	175.67	42	3	3	23	32			29200000	37700000	15	14	1	1	14	12	Carbamidomethylation; Acetylation (Protein N-term); Deamidation (NQ); Oxidation (M)	47248	26S proteasome regulatory subunit 8 homolog A OS=Arabidopsis thaliana OX=3702 GN=RPT6A PE=1 SV=1
219	367	Q0WW26|COPG_ARATH	184.83	19	1	2	12	13		1850000	39600000	37600000	18	15	4	3	13	10	Carbamidomethylation; Acetylation (Protein N-term)	98491	Coatomer subunit gamma OS=Arabidopsis thaliana OX=3702 GN=At4g34450 PE=1 SV=2
1112	4536	P56780|PSBH_ARATH	58.98	15	15	15	15	15	5230000	4180000	14700000	37500000	1	1	3	1	1	3		7702	Photosystem II reaction center protein H OS=Arabidopsis thaliana OX=3702 GN=psbH PE=1 SV=2
271	228	Q9C9W5|HPR1_ARATH	207.6	36	3	10	25	26	487000	4150000	21400000	37500000	12	12	1	3	11	11	Carbamidomethylation; Oxidation (M)	42248	Glycerate dehydrogenase HPR peroxisomal OS=Arabidopsis thaliana OX=3702 GN=HPR PE=1 SV=1
1210	4133	tr|Q94F10|Q94F10_ARATH	64.89	7	0	0	7	7			44200000	37500000	1	1	0	0	3	3		20735	Transmembrane protein putative (DUF1118) OS=Arabidopsis thaliana OX=3702 GN=At1g74730 PE=1 SV=1
309	459	Q9LY66|RK1_ARATH	161.78	33	2	11	29	25	652000	7010000	33200000	37400000	11	10	1	2	11	10	Carbamidomethylation	37632	50S ribosomal protein L1 chloroplastic OS=Arabidopsis thaliana OX=3702 GN=RPL1 PE=1 SV=1
328	301	tr|Q93ZC2|Q93ZC2_ARATH	182.86	27	0	0	24	24			45900000	37200000	10	6	0	0	11	11	Carbamidomethylation; Oxidation (M)	47215	ARM repeat superfamily protein OS=Arabidopsis thaliana OX=3702 GN=At5g36230 PE=2 SV=1
61	59	P29514|TBB6_ARATH	244.35	57	0	9	54	52			98600000	37200000	28	5	0	4	49	50	Carbamidomethylation; Oxidation (M)	50586	Tubulin beta-6 chain OS=Arabidopsis thaliana OX=3702 GN=TUBB6 PE=2 SV=1
195	153	tr|B9DG18|B9DG18_ARATH	206.55	43	17	30	13	21	4100000	27000000	20600000	37100000	18	11	7	15	8	10	Carbamidomethylation; Acetylation (Protein N-term); Oxidation (M)	55968	AT1G20620 protein OS=Arabidopsis thaliana OX=3702 GN=CAT3 PE=1 SV=1
553	340	Q8LPS6|PPR3_ARATH	173.83	24	0	0	17	19			42900000	36900000	10	10	0	0	8	9	Carbamidomethylation; Oxidation (M)	59883	Pentatricopeptide repeat-containing protein At1g02150 OS=Arabidopsis thaliana OX=3702 GN=At1g02150 PE=2 SV=2
335	706	tr|B3H7J6|B3H7J6_ARATH	120.67	37	22	26	15	28	9790000	21600000	17500000	36700000	8	8	5	6	3	7		18817	Ribosomal protein S4 OS=Arabidopsis thaliana OX=3702 GN=At5g15200 PE=1 SV=1
273	374	Q9SQI8|ODP24_ARATH	204.08	27	13	13	15	17	10900000	13000000	32400000	36700000	11	8	6	5	9	8	Carbamidomethylation; Oxidation (M)	50080	Dihydrolipoyllysine-residue acetyltransferase component 4 of pyruvate dehydrogenase complex chloroplastic OS=Arabidopsis thaliana OX=3702 GN=LTA2 PE=2 SV=1
275	93	F4IIM1|CSI1_ARATH	221.89	14	0	0	11	8			69800000	36700000	26	25	0	0	23	15	Carbamidomethylation; Oxidation (M)	230703	Protein CELLULOSE SYNTHASE INTERACTIVE 1 OS=Arabidopsis thaliana OX=3702 GN=CSI1 PE=1 SV=1
551	1605	Q42589|NLTP1_ARATH	138.91	31	19	26	26	26	5810000	15800000	24800000	36400000	4	4	3	4	3	3	Carbamidomethylation; Deamidation (NQ); Pyro-glu from Q	11755	Non-specific lipid-transfer protein 1 OS=Arabidopsis thaliana OX=3702 GN=LTP1 PE=2 SV=1
367	502	P56791|RK2_ARATH	167.87	34	21	15	26	32	7520000	8470000	27700000	36200000	8	8	5	3	6	8	Carbamidomethylation; Oxidation (M)	29865	50S ribosomal protein L2 chloroplastic OS=Arabidopsis thaliana OX=3702 GN=rpl2-A PE=3 SV=1
366	709	tr|F4JWM1|F4JWM1_ARATH	149.98	49	27	37	39	42	4250000	11800000	23300000	36100000	6	4	4	6	5	7	Carbamidomethylation; Acetylation (Protein N-term); Deamidation (NQ)	16054	Ribosomal protein S5 domain 2-like superfamily protein OS=Arabidopsis thaliana OX=3702 GN=At5g18380 PE=3 SV=1
80	27	P21240|CPNB1_ARATH	261.5	52	19	20	36	50	2180000	2790000	12300000	35700000	29	6	12	12	27	32	Carbamidomethylation; Deamidation (NQ); Oxidation (M)	63809	Chaperonin 60 subunit beta 1 chloroplastic OS=Arabidopsis thaliana OX=3702 GN=CPN60B1 PE=1 SV=3
513	391	tr|A0A1I9LLZ3|A0A1I9LLZ3_ARATH	175.03	16	0	0	12	14			36300000	35700000	9	9	0	0	9	9	Carbamidomethylation	76328	BED zinc finger and hAT dimerization domain-containing protein DAYSLEEPER OS=Arabidopsis thaliana OX=3702 GN=DAYSLEEPER PE=4 SV=1
363	281	Q8VZM7|POLL1_ARATH	186.32	22	2	0	16	13	801000		41400000	35700000	18	18	1	0	15	11	Carbamidomethylation; Oxidation (M)	92138	Putative ion channel POLLUX-like 1 OS=Arabidopsis thaliana OX=3702 GN=At5g02940 PE=2 SV=1
468	647	Q9SGW3|PSD8A_ARATH	192.26	32	0	0	31	32			26400000	35000000	8	6	0	0	13	12	Carbamidomethylation; Acetylation (Protein N-term); Oxidation (M)	30706	26S proteasome non-ATPase regulatory subunit 8 homolog A OS=Arabidopsis thaliana OX=3702 GN=RPN12A PE=1 SV=1
211	127	Q9SIV2|PSD2A_ARATH	207.7	24	1	2	16	16	1020000		31700000	34800000	19	10	1	1	17	16	Carbamidomethylation; Deamidation (NQ); Oxidation (M)	98144	26S proteasome non-ATPase regulatory subunit 2 homolog A OS=Arabidopsis thaliana OX=3702 GN=RPN1A PE=1 SV=2
312	832	P39207|NDK1_ARATH	161.16	48	0	30	26	48		5520000	10700000	34700000	8	8	0	5	5	10	Carbamidomethylation; Acetylation (Protein N-term); Oxidation (M)	16500	Nucleoside diphosphate kinase 1 OS=Arabidopsis thaliana OX=3702 GN=NDK1 PE=1 SV=1
43	38	Q0WNJ6|CLAH1_ARATH	288.18	28	3	2	24	22			32400000	34700000	51	6	5	5	52	42	Carbamidomethylation; Oxidation (M); Pyro-glu from Q	193244	Clathrin heavy chain 1 OS=Arabidopsis thaliana OX=3702 GN=CHC1 PE=1 SV=1
655	734	Q9FPF0|DJ1A_ARATH	145.04	19	0	3	10	19		706000	11000000	34400000	5	5	0	1	3	6	Carbamidomethylation; Deamidation (NQ)	41857	Protein DJ-1 homolog A OS=Arabidopsis thaliana OX=3702 GN=DJ1A PE=1 SV=1
822	610	tr|Q9S791|Q9S791_ARATH	135.44	14	0	0	12	12			26600000	34400000	7	6	0	0	6	6		66865	AT1G70770 protein OS=Arabidopsis thaliana OX=3702 GN=F15H11.2 PE=1 SV=1
175	836	tr|F4IVN6|F4IVN6_ARATH	200.42	47	16	34	47	47	3190000	3640000	28600000	34000000	8	1	4	6	20	18	Carbamidomethylation; Acetylation (Protein N-term); Deamidation (NQ); Oxidation (M); Pyro-glu from E	20576	Calmodulin 5 OS=Arabidopsis thaliana OX=3702 GN=CAM5 PE=4 SV=1
627	741	Q9ZRW8|GSTUJ_ARATH	121.1	34	0	7	15	34		1720000	8970000	34000000	9	9	0	1	4	9		25651	Glutathione S-transferase U19 OS=Arabidopsis thaliana OX=3702 GN=GSTU19 PE=1 SV=1
796	992	O23166|TR164_ARATH	136.07	21	0	0	17	19			21900000	33900000	5	5	0	0	4	5	Deamidation (NQ)	28745	Thioredoxin-like protein HCF164 chloroplastic OS=Arabidopsis thaliana OX=3702 GN=HCF164 PE=1 SV=2
668	1195	tr|Q8VYP7|Q8VYP7_ARATH	135.25	30	0	6	30	30		786000	17200000	33500000	4	4	0	1	6	7		21939	Putative Sar1 GTP binding protein OS=Arabidopsis thaliana OX=3702 GN=At3g62560 PE=2 SV=1
445	1076	P51427|RS52_ARATH	148.04	26	9	16	17	21	3810000	28700000	18700000	33300000	7	7	2	3	6	5	Carbamidomethylation; Pyro-glu from Q	22921	40S ribosomal protein S5-2 OS=Arabidopsis thaliana OX=3702 GN=RPS5B PE=1 SV=2
615	776	Q9LY74|BQMT_ARATH	175.99	27	0	0	22	24			21300000	33100000	6	6	0	0	6	7	Carbamidomethylation; Pyro-glu from Q	37927	2-methyl-6-phytyl-1 4-hydroquinone methyltransferase chloroplastic OS=Arabidopsis thaliana OX=3702 GN=VTE3 PE=1 SV=1
276	183	Q9XIE2|AB36G_ARATH	220.97	13	0	0	13	9			35300000	33100000	21	9	0	1	20	14	Carbamidomethylation; Oxidation (M)	165081	ABC transporter G family member 36 OS=Arabidopsis thaliana OX=3702 GN=ABCG36 PE=1 SV=1
234	280	Q9SAJ6|G3PP1_ARATH	206.41	32	0	0	20	26			19900000	32800000	14	4	0	0	17	19	Carbamidomethylation; Oxidation (M)	44831	Glyceraldehyde-3-phosphate dehydrogenase GAPCP1 chloroplastic OS=Arabidopsis thaliana OX=3702 GN=GAPCP1 PE=1 SV=1
825	1041	Q9FYC2|PAO_ARATH	113.25	14	0	0	9	14			14200000	32800000	4	4	0	0	3	5		60756	Pheophorbide a oxygenase chloroplastic OS=Arabidopsis thaliana OX=3702 GN=PAO PE=1 SV=1
521	356	O81845|PUMP1_ARATH	178.03	33	0	0	30	24			58700000	32700000	10	10	0	0	10	9	Carbamidomethylation; Oxidation (M)	32662	Mitochondrial uncoupling protein 1 OS=Arabidopsis thaliana OX=3702 GN=PUMP1 PE=1 SV=1
379	289	Q9FJH6|AB1F_ARATH	193.35	21	0	0	21	18			40200000	32600000	12	12	0	0	13	9	Carbamidomethylation; Deamidation (NQ)	66886	ABC transporter F family member 1 OS=Arabidopsis thaliana OX=3702 GN=ABCF1 PE=2 SV=1
558	556	tr|Q9AST9|Q9AST9_ARATH	172.86	18	0	0	18	12			33300000	32400000	7	6	0	0	8	5		48325	At1g73110/F3N23_39 OS=Arabidopsis thaliana OX=3702 GN=At1g73110 PE=2 SV=1
1069	1307	Q9FEC1|OHP2_ARATH	85.22	31	0	3	27	27			26500000	32300000	4	3	0	1	4	5		18665	Light-harvesting complex-like protein OHP2 chloroplastic OS=Arabidopsis thaliana OX=3702 GN=OHP2 PE=2 SV=1
370	834	tr|A8MQA1|A8MQA1_ARATH	140.05	35	25	25	28	32	19300000	19800000	30600000	32000000	6	5	7	6	6	5		23540	60S ribosomal protein L13 OS=Arabidopsis thaliana OX=3702 GN=BBC1 PE=1 SV=1
805	1192	Q9S7I3|NLTP2_ARATH	120.67	37	16	16	22	8	3880000	4840000	25200000	31800000	4	4	2	2	2	1	Carbamidomethylation; Deamidation (NQ)	11938	Non-specific lipid-transfer protein 2 OS=Arabidopsis thaliana OX=3702 GN=LTP2 PE=3 SV=1
317	467	O65282|CH20_ARATH	180.89	49	4	23	26	29	1140000	2820000	25900000	31400000	9	9	1	4	7	6		26802	20 kDa chaperonin chloroplastic OS=Arabidopsis thaliana OX=3702 GN=CPN20 PE=1 SV=2
536	1094	P31265|TCTP1_ARATH	117.2	29	6	11	21	29	855000	5090000	24300000	31300000	6	6	1	2	5	6		18910	Translationally-controlled tumor protein 1 OS=Arabidopsis thaliana OX=3702 GN=TCTP1 PE=1 SV=2
241	656	tr|Q9SUR0|Q9SUR0_ARATH	182.56	56	27	39	46	43	2250000	8780000	21100000	31100000	11	8	4	6	12	10	Acetylation (Protein N-term); Oxidation (M)	17518	AT4G23670 protein OS=Arabidopsis thaliana OX=3702 GN=At4g23670 PE=2 SV=1
442	310	Q9ZTZ7|KEA1_ARATH	173.35	11	0	0	11	8			29000000	31000000	10	7	0	0	16	8	Carbamidomethylation	128033	K(+) efflux antiporter 1 chloroplastic OS=Arabidopsis thaliana OX=3702 GN=KEA1 PE=1 SV=2
251	171	Q38951|2AAG_ARATH	190.53	25	0	0	24	25			33000000	31000000	13	6	0	0	20	20	Carbamidomethylation; Oxidation (M)	65517	Serine/threonine-protein phosphatase 2A 65 kDa regulatory subunit A gamma isoform OS=Arabidopsis thaliana OX=3702 GN=PP2AA3 PE=1 SV=2
419	428	Q39085|DIM_ARATH	178.32	18	2	0	12	12	0		26300000	30800000	11	9	2	0	9	8	Carbamidomethylation; Acetylation (Protein N-term); Oxidation (M)	65394	Delta(24)-sterol reductase OS=Arabidopsis thaliana OX=3702 GN=DIM PE=1 SV=2
837	3873	Q84W56|RNJ_ARATH	41.79	1	0	1	1	1			18200000	30500000	2	1	0	2	3	3		100554	Ribonuclease J OS=Arabidopsis thaliana OX=3702 GN=RNJ PE=1 SV=1
1243	977	tr|Q8VZ57|Q8VZ57_ARATH	117.32	21	0	0	6	21			19900000	30500000	5	5	0	0	2	5	Deamidation (NQ)	41839	Alpha/beta-Hydrolases superfamily protein OS=Arabidopsis thaliana OX=3702 GN=At1g52510 PE=2 SV=1
512	577	Q56YA5|SGAT_ARATH	159.56	21	5	9	12	18	2120000	14100000	15200000	30400000	8	8	1	3	4	7	Carbamidomethylation	44208	Serine--glyoxylate aminotransferase OS=Arabidopsis thaliana OX=3702 GN=AGT1 PE=1 SV=2
402	823	P49637|R27A3_ARATH	140.15	45	27	38	21	25	10600000	22400000	14700000	30300000	6	6	6	7	4	4	Carbamidomethylation	16455	60S ribosomal protein L27a-3 OS=Arabidopsis thaliana OX=3702 GN=RPL27AC PE=2 SV=2
55	45	Q0WLB5|CLAH2_ARATH	285.65	27	3	2	22	22			15200000	30100000	49	4	5	5	48	42	Carbamidomethylation; Oxidation (M); Pyro-glu from Q	193270	Clathrin heavy chain 2 OS=Arabidopsis thaliana OX=3702 GN=CHC2 PE=1 SV=1
515	658	Q96250|ATPG3_ARATH	138.94	21	0	2	21	16		488000	33200000	30000000	7	7	0	1	7	6		35448	ATP synthase subunit gamma mitochondrial OS=Arabidopsis thaliana OX=3702 GN=ATPC PE=1 SV=1
763	915	Q94CE4|BCA4_ARATH	123.27	20	0	4	8	16		841000	18700000	29900000	5	5	0	1	2	6	Carbamidomethylation	30836	Beta carbonic anhydrase 4 OS=Arabidopsis thaliana OX=3702 GN=BCA4 PE=1 SV=1
414	1187	O80852|GSTF9_ARATH	129.38	20	6	10	14	20	1530000	2590000	8750000	29800000	4	3	1	3	3	6	Oxidation (M)	24146	Glutathione S-transferase F9 OS=Arabidopsis thaliana OX=3702 GN=GSTF9 PE=1 SV=1
550	924	Q9ZV07|PIP26_ARATH	140.33	23	0	0	23	16			40600000	29800000	6	5	0	0	11	7	Deamidation (NQ)	31050	Probable aquaporin PIP2-6 OS=Arabidopsis thaliana OX=3702 GN=PIP2-6 PE=1 SV=1
511	671	P56792|RK14_ARATH	138.63	64	0	14	40	56		3210000	20200000	29600000	7	7	0	2	5	8	Oxidation (M)	13582	50S ribosomal protein L14 chloroplastic OS=Arabidopsis thaliana OX=3702 GN=rpl14 PE=3 SV=1
44	58	P29517|TBB9_ARATH	270.47	52	3	17	48	50			48800000	29600000	25	3	1	6	50	50	Carbamidomethylation; Oxidation (M)	49658	Tubulin beta-9 chain OS=Arabidopsis thaliana OX=3702 GN=TUBB9 PE=1 SV=1
218	337	Q9SJL8|METK3_ARATH	181.59	35	2	14	23	33		505000	12000000	29400000	11	6	1	4	16	18	Deamidation (NQ); Oxidation (M)	42498	S-adenosylmethionine synthase 3 OS=Arabidopsis thaliana OX=3702 GN=METK3 PE=1 SV=1
371	814	P42763|ERD14_ARATH	160.64	54	17	22	19	44	10700000	8500000	8180000	28700000	8	7	3	4	3	8	Acetylation (Protein N-term)	20786	Dehydrin ERD14 OS=Arabidopsis thaliana OX=3702 GN=ERD14 PE=1 SV=1
362	697	tr|Q9XI93|Q9XI93_ARATH	166.01	85	74	37	15	50	20500000	23400000	9640000	28600000	9	9	9	7	4	5	Acetylation (Protein N-term); Deamidation (NQ)	16164	At1g13930/F16A14.27 OS=Arabidopsis thaliana OX=3702 GN=F7A19.2 PE=1 SV=1
751	1090	Q9S726|RPI3_ARATH	131.25	24	6	13	5	21	2780000	4460000	7820000	28500000	5	4	1	2	3	6		29306	Probable ribose-5-phosphate isomerase 3 chloroplastic OS=Arabidopsis thaliana OX=3702 GN=RPI3 PE=1 SV=1
953	1542	O64650|RS271_ARATH	101.61	45	10	36	45	45	998000	4790000	19700000	28400000	3	2	1	2	3	3	Carbamidomethylation; Oxidation (M)	9405	40S ribosomal protein S27-1 OS=Arabidopsis thaliana OX=3702 GN=RPS27A PE=3 SV=1
454	1198	O04616|CUT1A_ARATH	129.35	16	12	12	13	16	2880000	7310000	19100000	28200000	6	5	2	2	4	6		17698	Protein CURVATURE THYLAKOID 1A chloroplastic OS=Arabidopsis thaliana OX=3702 GN=CURT1A PE=1 SV=1
226	431	P49209|RL91_ARATH	196.63	52	38	30	36	44	7630000	7100000	15200000	28100000	10	5	7	7	8	11	Carbamidomethylation; Oxidation (M)	22018	60S ribosomal protein L9-1 OS=Arabidopsis thaliana OX=3702 GN=RPL9B PE=1 SV=3
507	498	O23254|GLYC4_ARATH	153.5	22	1	3	13	14		1820000	39900000	28000000	10	9	2	2	5	6	Carbamidomethylation; Oxidation (M)	51718	Serine hydroxymethyltransferase 4 OS=Arabidopsis thaliana OX=3702 GN=SHM4 PE=1 SV=1
434	659	Q96262|PCAP1_ARATH	174.91	48	10	16	29	31	4400000	10600000	25000000	27700000	8	7	2	4	5	5		24584	Plasma membrane-associated cation-binding protein 1 OS=Arabidopsis thaliana OX=3702 GN=PCAP1 PE=1 SV=1
295	404	Q9SJZ7|DNJA6_ARATH	184.31	26	0	0	25	24			27400000	27600000	11	7	0	0	16	18	Carbamidomethylation	47761	Chaperone protein dnaJ A6 chloroplastic OS=Arabidopsis thaliana OX=3702 GN=DJA6 PE=2 SV=2
293	144	Q5GM68|CAPP2_ARATH	203.61	20	0	0	9	15			18200000	27500000	17	11	0	0	8	15	Carbamidomethylation; Oxidation (M)	109753	Phosphoenolpyruvate carboxylase 2 OS=Arabidopsis thaliana OX=3702 GN=PPC2 PE=1 SV=2
458	220	Q8L5Y6|CAND1_ARATH	178.63	14	0	4	7	8		3700000	27200000	27400000	16	15	0	2	8	9	Carbamidomethylation; Acetylation (Protein N-term); Deamidation (NQ); Oxidation (M)	134897	Cullin-associated NEDD8-dissociated protein 1 OS=Arabidopsis thaliana OX=3702 GN=CAND1 PE=1 SV=1
660	680	O80837|REMO_ARATH	150.58	52	0	0	51	37			27400000	27400000	9	8	0	0	9	5	Carbamidomethylation	20968	Remorin OS=Arabidopsis thaliana OX=3702 GN=DBP PE=1 SV=1
464	605	O65396|GCST_ARATH	150.63	20	1	1	11	14			14800000	27300000	8	7	1	1	4	5	Carbamidomethylation; Oxidation (M)	44445	Aminomethyltransferase mitochondrial OS=Arabidopsis thaliana OX=3702 GN=GDCST PE=2 SV=1
745	932	Q9C5C8|MSRB2_ARATH	105.01	28	0	0	13	22			6910000	27000000	5	5	0	0	2	5	Carbamidomethylation	21968	Peptide methionine sulfoxide reductase B2 chloroplastic OS=Arabidopsis thaliana OX=3702 GN=MSRB2 PE=1 SV=1
393	506	Q05758|ILV5_ARATH	154.73	19	1	4	5	17	914000	4100000	14900000	26900000	11	10	1	2	4	9	Carbamidomethylation; Oxidation (M)	63812	Ketol-acid reductoisomerase chloroplastic OS=Arabidopsis thaliana OX=3702 GN=At3g58610 PE=1 SV=2
315	795	tr|A8MS83|A8MS83_ARATH	139.77	41	35	20	24	24	22800000	9730000	32100000	26800000	8	8	6	5	6	5	Oxidation (M)	16744	Ribosomal protein L23AB OS=Arabidopsis thaliana OX=3702 GN=RPL23AB PE=3 SV=1
380	563	P25873|RK15_ARATH	163.01	29	10	7	23	26	4380000	6400000	25500000	26800000	7	7	3	2	7	7	Carbamidomethylation; Oxidation (M)	29707	50S ribosomal protein L15 chloroplastic OS=Arabidopsis thaliana OX=3702 GN=RPL15 PE=1 SV=2
834	790	Q9LDY5|FK172_ARATH	154.82	32	0	0	15	32			11200000	26600000	6	6	0	0	4	7	Carbamidomethylation	26529	Peptidyl-prolyl cis-trans isomerase FKBP17-2 chloroplastic OS=Arabidopsis thaliana OX=3702 GN=FKBP17-2 PE=1 SV=1
681	733	Q9C5M0|DTC_ARATH	138.23	23	0	0	16	17			18800000	26400000	6	6	0	0	5	5	Carbamidomethylation; Oxidation (M)	31912	Mitochondrial dicarboxylate/tricarboxylate transporter DTC OS=Arabidopsis thaliana OX=3702 GN=DTC PE=1 SV=1
712	425	tr|A0A1P8ART2|A0A1P8ART2_ARATH	155.98	24	0	0	24	14			36200000	26200000	9	9	0	0	9	5		52282	Molecular chaperone Hsp40/DnaJ family protein OS=Arabidopsis thaliana OX=3702 GN=DJA7 PE=3 SV=1
289	373	Q8VYM4|PSRP2_ARATH	167.49	48	42	15	23	34	42300000	10700000	23100000	26000000	11	11	12	5	6	6	Deamidation (NQ)	27748	30S ribosomal protein 2 chloroplastic OS=Arabidopsis thaliana OX=3702 GN=PSRP2 PE=2 SV=1
329	685	Q9S9P1|RS121_ARATH	164.48	53	7	7	44	40			18000000	25900000	8	4	1	1	10	11	Carbamidomethylation	15377	40S ribosomal protein S12-1 OS=Arabidopsis thaliana OX=3702 GN=RPS12A PE=2 SV=1
340	254	Q9STX5|ENPL_ARATH	195.33	19	0	0	12	16			29100000	25800000	16	10	0	0	9	15	Carbamidomethylation	94204	Endoplasmin homolog OS=Arabidopsis thaliana OX=3702 GN=HSP90-7 PE=1 SV=1
204	469	Q08733|PIP13_ARATH	181.45	36	6	3	24	36			19200000	25800000	13	2	3	2	18	25	Carbamidomethylation; Acetylation (Protein N-term); Oxidation (M); Pyro-glu from Q	30633	Aquaporin PIP1-3 OS=Arabidopsis thaliana OX=3702 GN=PIP1-3 PE=1 SV=1
253	206	Q9SRU2|BIG_ARATH	189.45	5	0	0	4	3			23500000	25800000	23	18	0	1	18	16	Carbamidomethylation	567895	Auxin transport protein BIG OS=Arabidopsis thaliana OX=3702 GN=BIG PE=1 SV=2
575	725	tr|A0A1P8AVY3|A0A1P8AVY3_ARATH	134.56	14	0	0	12	8			49200000	25600000	7	5	0	0	7	5	Carbamidomethylation; Oxidation (M)	57716	Triacylglycerol lipase-like 1 OS=Arabidopsis thaliana OX=3702 GN=TLL1 PE=4 SV=1
544	667	O04209|CLC2_ARATH	140.98	30	0	6	22	23		2080000	27900000	25300000	8	8	0	1	7	5	Carbamidomethylation	28837	Clathrin light chain 2 OS=Arabidopsis thaliana OX=3702 GN=CLC2 PE=1 SV=1
316	219	tr|Q9SK84|Q9SK84_ARATH	190.65	26	0	0	24	22			32400000	25200000	12	7	0	0	14	14	Carbamidomethylation; Oxidation (M); Pyro-glu from Q	58327	Phospho-2-dehydro-3-deoxyheptonate aldolase OS=Arabidopsis thaliana OX=3702 GN=At1g22410 PE=3 SV=1
766	480	tr|B9DFQ9|B9DFQ9_ARATH	161.23	18	0	0	9	15			10100000	25100000	9	9	0	0	5	7	Carbamidomethylation	81182	AT5G37510 protein OS=Arabidopsis thaliana OX=3702 GN=EMB1467 PE=2 SV=1
417	614	Q8VYF1|RL152_ARATH	171.66	42	12	3	26	32	4770000	783000	14500000	24900000	10	9	2	1	5	7	Carbamidomethylation	24239	60S ribosomal protein L15-2 OS=Arabidopsis thaliana OX=3702 GN=RPL15B PE=2 SV=1
549	511	Q9ZVA4|EP1L3_ARATH	146.84	20	2	0	12	9	1110000		6910000	24900000	8	8	1	0	4	3	Carbamidomethylation	49051	EP1-like glycoprotein 3 OS=Arabidopsis thaliana OX=3702 GN=At1g78850 PE=1 SV=1
673	966	Q9SR92|STR10_ARATH	114.61	26	0	0	26	26			23800000	24900000	5	5	0	0	6	8	Carbamidomethylation	23780	Rhodanese-like domain-containing protein 10 OS=Arabidopsis thaliana OX=3702 GN=STR10 PE=2 SV=1
951	1133	P0DI79|U496P_ARATH	131.96	16	0	0	9	13			21200000	24900000	6	6	0	0	3	6	Carbamidomethylation	42955	UPF0496 protein At3g28300 OS=Arabidopsis thaliana OX=3702 GN=At3g28300 PE=2 SV=1
487	371	Q9LF79|ACA8_ARATH	144.05	13	0	1	8	9			26200000	24700000	13	10	0	2	10	9	Carbamidomethylation; Oxidation (M)	116174	Calcium-transporting ATPase 8 plasma membrane-type OS=Arabidopsis thaliana OX=3702 GN=ACA8 PE=1 SV=1
288	210	tr|F4IFZ9|F4IFZ9_ARATH	192.47	23	0	0	14	19			16000000	24600000	17	7	0	0	10	15	Carbamidomethylation	77437	Delta-1-pyrroline-5-carboxylate synthase OS=Arabidopsis thaliana OX=3702 GN=P5CS1 PE=1 SV=1
806	1279	O64517|MCA4_ARATH	139.13	12	0	0	10	12			14300000	24500000	4	4	0	0	4	5		45484	Metacaspase-4 OS=Arabidopsis thaliana OX=3702 GN=AMC4 PE=1 SV=1
590	833	Q9ZVL6|U603_ARATH	143.66	26	0	0	22	26			18600000	24300000	6	6	0	0	6	7		31139	UPF0603 protein At1g54780 chloroplastic OS=Arabidopsis thaliana OX=3702 GN=At1g54780 PE=1 SV=1
272	274	Q94AW8|DNAJ3_ARATH	205.07	34	0	0	31	28			17200000	24200000	13	4	0	0	15	17	Carbamidomethylation	46444	Chaperone protein dnaJ 3 OS=Arabidopsis thaliana OX=3702 GN=ATJ3 PE=1 SV=2
412	378	tr|Q940V1|Q940V1_ARATH	183.75	26	0	0	26	21			30200000	24100000	10	6	0	0	14	11	Carbamidomethylation; Deamidation (NQ)	48032	AT4g39960/T5J17_130 OS=Arabidopsis thaliana OX=3702 GN=DJA5 PE=2 SV=1
395	313	Q9LD55|EIF3A_ARATH	151.89	15	0	1	9	11		477000	24700000	23800000	13	12	0	3	9	10	Carbamidomethylation; Acetylation (Protein N-term); Oxidation (M)	114300	Eukaryotic translation initiation factor 3 subunit A OS=Arabidopsis thaliana OX=3702 GN=TIF3A1 PE=1 SV=1
748	738	Q94AZ4|CML13_ARATH	147.02	46	0	7	29	37		918000	18400000	23700000	6	6	0	1	5	5		16517	Probable calcium-binding protein CML13 OS=Arabidopsis thaliana OX=3702 GN=CML13 PE=2 SV=1
339	174	F4JFN3|HS906_ARATH	185.3	23	0	0	17	19			18300000	23700000	16	9	0	0	12	15	Carbamidomethylation; Oxidation (M)	90567	Heat shock protein 90-6 mitochondrial OS=Arabidopsis thaliana OX=3702 GN=HSP90-6 PE=1 SV=1
450	818	O24412|PSD7A_ARATH	148.9	23	0	0	23	23			23700000	23600000	6	6	0	0	7	7		34728	26S proteasome non-ATPase regulatory subunit 7 homolog A OS=Arabidopsis thaliana OX=3702 GN=RPN8A PE=1 SV=1
192	94	Q9SJT9|COPA2_ARATH	225.57	19	0	0	15	15			30100000	23600000	23	8	0	0	19	18	Carbamidomethylation; Deamidation (NQ)	136467	Coatomer subunit alpha-2 OS=Arabidopsis thaliana OX=3702 GN=At2g21390 PE=2 SV=1
706	1742	Q9ZUX4|UMP2_ARATH	143.33	35	13	21	27	27	532000	7420000	14000000	23200000	4	4	1	3	3	6	Deamidation (NQ); Oxidation (M); Pyro-glu from Q	11948	Uncharacterized protein At2g27730 mitochondrial OS=Arabidopsis thaliana OX=3702 GN=At2g27730 PE=1 SV=1
372	994	P48006|EF1D1_ARATH	146.35	23	13	13	23	19	2880000	5490000	20300000	23200000	6	5	3	4	8	7	Acetylation (Protein N-term); Oxidation (M)	25132	Elongation factor 1-delta 1 OS=Arabidopsis thaliana OX=3702 GN=At1g30230 PE=1 SV=2
894	806	Q38884|EIF3I_ARATH	131.54	25	0	0	15	25			26900000	23100000	6	6	0	0	4	6	Carbamidomethylation	36388	Eukaryotic translation initiation factor 3 subunit I OS=Arabidopsis thaliana OX=3702 GN=TIF3I1 PE=2 SV=2
1204	1329	P46422|GSTF2_ARATH	94.32	21	0	0	4	17			1210000	23100000	4	3	0	0	1	3		24129	Glutathione S-transferase F2 OS=Arabidopsis thaliana OX=3702 GN=GSTF2 PE=1 SV=3
460	317	P92947|MDAR_ARATH	177.92	29	0	4	5	15		1660000	5100000	22500000	12	12	0	2	2	6	Carbamidomethylation	53302	Monodehydroascorbate reductase chloroplastic/mitochondrial OS=Arabidopsis thaliana OX=3702 GN=MDAR5 PE=1 SV=3
649	412	tr|Q8W498|Q8W498_ARATH	158.21	10	0	0	8	7			30300000	22500000	9	9	0	0	8	7	Carbamidomethylation; Oxidation (M)	115232	ARM repeat superfamily protein OS=Arabidopsis thaliana OX=3702 GN=At4g27640 PE=2 SV=1
535	413	Q9FK25|OMT1_ARATH	172.28	31	0	0	25	20			31000000	22300000	9	9	0	0	8	7	Carbamidomethylation; Oxidation (M)	39618	Flavone 3'-O-methyltransferase 1 OS=Arabidopsis thaliana OX=3702 GN=OMT1 PE=1 SV=1
893	726	Q944A7|BSK1_ARATH	161.79	15	0	0	15	10			17600000	22300000	6	5	0	0	7	6	Carbamidomethylation; Oxidation (M)	56818	Serine/threonine-protein kinase BSK1 OS=Arabidopsis thaliana OX=3702 GN=BSK1 PE=1 SV=1
738	1204	Q9SDS7|VATC_ARATH	104.69	9	0	2	7	9		1440000	8430000	22200000	4	4	0	1	3	4		42619	V-type proton ATPase subunit C OS=Arabidopsis thaliana OX=3702 GN=VHA-C PE=1 SV=1
461	688	P55034|PSMD4_ARATH	164.77	24	1	0	22	20			20200000	22200000	9	8	1	0	9	7	Carbamidomethylation	40757	26S proteasome non-ATPase regulatory subunit 4 homolog OS=Arabidopsis thaliana OX=3702 GN=RPN10 PE=1 SV=1
718	1160	Q9FLX7|NDUA5_ARATH	133.44	29	0	0	15	29			15200000	22100000	4	4	0	0	4	4		19179	Probable NADH dehydrogenase [ubiquinone] 1 alpha subcomplex subunit 5 mitochondrial OS=Arabidopsis thaliana OX=3702 GN=At5g52840 PE=1 SV=1
541	804	Q56WD9|THIK2_ARATH	126.16	18	0	0	12	15			16400000	21900000	6	6	0	0	6	7	Oxidation (M)	48579	3-ketoacyl-CoA thiolase 2 peroxisomal OS=Arabidopsis thaliana OX=3702 GN=PED1 PE=1 SV=2
690	1083	Q9ZV24|OP161_ARATH	113.89	37	0	0	25	32			16300000	21700000	5	5	0	0	5	6	Oxidation (M)	15482	Outer envelope pore protein 16-1 chloroplastic OS=Arabidopsis thaliana OX=3702 GN=OEP161 PE=1 SV=1
538	507	O24457|ODPA3_ARATH	139.7	25	3	7	5	10	2570000	2000000	3250000	21400000	9	8	1	3	2	6	Carbamidomethylation; Oxidation (M)	47174	Pyruvate dehydrogenase E1 component subunit alpha-3 chloroplastic OS=Arabidopsis thaliana OX=3702 GN=PDH-E1 ALPHA PE=2 SV=1
105	53	Q9FI56|CLPC1_ARATH	244.61	37	1	2	27	29	1020000	951000	16200000	21400000	32	10	1	2	30	27	Carbamidomethylation; Oxidation (M)	103453	Chaperone protein ClpC1 chloroplastic OS=Arabidopsis thaliana OX=3702 GN=CLPC1 PE=1 SV=1
663	742	Q9C5Z3|EIF3E_ARATH	116.67	17	1	1	14	13		0	14100000	21400000	8	7	1	1	5	6	Carbamidomethylation; Acetylation (Protein N-term)	51750	Eukaryotic translation initiation factor 3 subunit E OS=Arabidopsis thaliana OX=3702 GN=TIF3E1 PE=1 SV=1
357	175	tr|F4IYK3|F4IYK3_ARATH	211.35	20	0	1	13	14			25500000	21400000	14	6	0	2	11	13	Carbamidomethylation; Oxidation (M)	96473	ARM repeat superfamily protein OS=Arabidopsis thaliana OX=3702 GN=At3g08943 PE=1 SV=2
530	625	Q9SJ12|ATP7_ARATH	159.76	37	12	5	34	21	2730000	1410000	47800000	21200000	7	7	2	1	9	5	Oxidation (M)	27597	Probable ATP synthase 24 kDa subunit mitochondrial OS=Arabidopsis thaliana OX=3702 GN=At2g21870 PE=1 SV=1
618	693	P48578|PP2A4_ARATH	172.63	31	0	0	15	31			32600000	21200000	8	6	0	0	8	8	Carbamidomethylation; Oxidation (M)	35767	Serine/threonine-protein phosphatase PP2A-4 catalytic subunit OS=Arabidopsis thaliana OX=3702 GN=PP2A4 PE=1 SV=1
586	586	Q9FMH8|RD21B_ARATH	162.36	20	0	0	20	9			40700000	21000000	8	7	0	0	10	5	Carbamidomethylation; Deamidation (NQ)	51204	Probable cysteine protease RD21B OS=Arabidopsis thaliana OX=3702 GN=RD21B PE=1 SV=1
490	355	Q9S713|STT7_ARATH	174.97	23	0	0	23	12			37800000	21000000	12	12	0	0	12	8	Carbamidomethylation; Deamidation (NQ)	63252	Serine/threonine-protein kinase STN7 chloroplastic OS=Arabidopsis thaliana OX=3702 GN=STN7 PE=1 SV=1
390	349	tr|Q9SZD6|Q9SZD6_ARATH	175.3	15	2	3	5	8	1320000	4970000	13800000	20700000	11	11	1	2	4	6		103782	Elongation factor Ts mitochondrial OS=Arabidopsis thaliana OX=3702 GN=emb2726 PE=2 SV=1
2190	1852	tr|F4KE21|F4KE21_ARATH	62.49	8	0	4	4	4		1110000	2470000	20700000	2	2	0	1	1	1	Carbamidomethylation	26928	Biotin carboxyl carrier protein of acetyl-CoA carboxylase OS=Arabidopsis thaliana OX=3702 GN=CAC1 PE=4 SV=1
531	665	P37702|BGL38_ARATH	144.36	16	2	2	6	11			4350000	20600000	8	7	1	1	3	8	Carbamidomethylation; Deamidation (NQ)	61133	Myrosinase 1 OS=Arabidopsis thaliana OX=3702 GN=TGG1 PE=1 SV=1
60	63	P41376|IF4A1_ARATH	268.79	50	14	19	45	44			22200000	20500000	24	4	5	7	55	46	Carbamidomethylation; Deamidation (NQ); Oxidation (M)	46705	Eukaryotic initiation factor 4A-1 OS=Arabidopsis thaliana OX=3702 GN=TIF4A-1 PE=1 SV=1
1167	1157	Q9S7Z8|PIN3_ARATH	118.15	9	0	0	7	9			18100000	20400000	4	4	0	0	3	4		69466	Auxin efflux carrier component 3 OS=Arabidopsis thaliana OX=3702 GN=PIN3 PE=1 SV=1
343	242	Q94B78|GCSP1_ARATH	185.01	16	0	4	8	8		5470000	134000000	19900000	16	9	0	3	7	8	Carbamidomethylation; Oxidation (M)	112925	Glycine dehydrogenase (decarboxylating) 1 mitochondrial OS=Arabidopsis thaliana OX=3702 GN=GLDP1 PE=1 SV=2
722	1539	Q39255|SKP1A_ARATH	104.48	21	0	0	12	12			25600000	19900000	3	3	0	0	3	3		17857	SKP1-like protein 1A OS=Arabidopsis thaliana OX=3702 GN=SKP1A PE=1 SV=1
398	324	O48844|PSD1A_ARATH	162.57	16	0	0	13	10			23800000	19900000	13	7	0	0	11	9	Oxidation (M)	108977	26S proteasome non-ATPase regulatory subunit 1 homolog A OS=Arabidopsis thaliana OX=3702 GN=RPN2A PE=1 SV=1
501	398	P56785|TI214_ARATH	160.45	6	0	0	5	5			18400000	19900000	11	10	0	1	9	10		213727	Protein TIC 214 OS=Arabidopsis thaliana OX=3702 GN=TIC214 PE=1 SV=1
1253	1281	Q94JX5|WLIM1_ARATH	101.49	25	0	0	12	25			2210000	19900000	4	3	0	0	2	6	Acetylation (Protein N-term)	21040	LIM domain-containing protein WLIM1 OS=Arabidopsis thaliana OX=3702 GN=WLIM1 PE=1 SV=1
826	1478	P38666|RL242_ARATH	97.65	19	7	12	7	15	3740000	4650000	7560000	19800000	4	2	1	5	1	2		18632	60S ribosomal protein L24-2 OS=Arabidopsis thaliana OX=3702 GN=RPL24B PE=1 SV=2
888	1396	Q9LYR2|UCRI2_ARATH	103.71	22	0	0	11	22			8830000	19800000	4	4	0	0	3	5		29902	Cytochrome b-c1 complex subunit Rieske-2 mitochondrial OS=Arabidopsis thaliana OX=3702 GN=UCR1-2 PE=1 SV=1
597	411	Q93YU5|SEC8_ARATH	172.4	11	0	0	8	9			17100000	19800000	11	11	0	0	8	9	Carbamidomethylation	116605	Exocyst complex component SEC8 OS=Arabidopsis thaliana OX=3702 GN=SEC8 PE=1 SV=1
68	132	P29511|TBA6_ARATH	262.43	44	22	12	38	44			24700000	19800000	22	1	12	10	45	45	Carbamidomethylation; Deamidation (NQ); Oxidation (M); Pyro-glu from Q	49538	Tubulin alpha-6 chain OS=Arabidopsis thaliana OX=3702 GN=TUBA6 PE=1 SV=1
710	509	Q9LP45|PSD11_ARATH	129.82	28	0	0	18	20			24400000	19800000	9	9	0	0	8	6	Carbamidomethylation	46749	26S proteasome non-ATPase regulatory subunit 11 homolog OS=Arabidopsis thaliana OX=3702 GN=RPN6 PE=1 SV=1
346	573	P51418|R18A2_ARATH	145.93	47	28	26	28	26	11300000	11000000	21100000	19500000	8	8	6	6	6	6	Carbamidomethylation; Oxidation (M)	21307	60S ribosomal protein L18a-2 OS=Arabidopsis thaliana OX=3702 GN=RPL18AB PE=1 SV=2
708	715	tr|Q8RWI0|Q8RWI0_ARATH	128.75	18	0	0	15	15			20400000	19500000	6	6	0	0	8	6		42844	Myelin-associated oligodendrocyte basic protein OS=Arabidopsis thaliana OX=3702 GN=At1g54520 PE=1 SV=1
703	422	tr|B6EUB3|B6EUB3_ARATH	141.55	8	0	0	7	4			28900000	19500000	11	11	0	0	9	5	Carbamidomethylation; Acetylation (Protein N-term)	181209	Binding protein OS=Arabidopsis thaliana OX=3702 GN=At5g47690 PE=1 SV=1
626	616	O04310|JAL34_ARATH	155.23	15	2	2	7	13	2510000	21800000	9310000	19400000	8	7	2	3	4	7	Pyro-glu from Q	72474	Jacalin-related lectin 34 OS=Arabidopsis thaliana OX=3702 GN=JAL34 PE=1 SV=1
481	440	O82533|FTZ21_ARATH	220.61	29	0	0	25	20			40700000	19400000	9	6	0	0	10	7	Oxidation (M)	50722	Cell division protein FtsZ homolog 2-1 chloroplastic OS=Arabidopsis thaliana OX=3702 GN=FTSZ2-1 PE=1 SV=2
136	149	P49691|RL4B_ARATH	216.22	43	14	31	28	30	3800000	456000	8770000	19100000	17	5	6	13	16	14	Carbamidomethylation; Oxidation (M)	44722	60S ribosomal protein L4-2 OS=Arabidopsis thaliana OX=3702 GN=RPL4D PE=1 SV=2
756	1356	Q93VI3|RL171_ARATH	103.99	16	16	11	5	11	14300000	11300000	16400000	19000000	3	3	3	3	1	2		19897	60S ribosomal protein L17-1 OS=Arabidopsis thaliana OX=3702 GN=RPL17A PE=2 SV=1
725	1585	Q42351|RL341_ARATH	84.25	22	17	17	22	17	4160000	8230000	19000000	19000000	3	3	2	2	4	3		13705	60S ribosomal protein L34-1 OS=Arabidopsis thaliana OX=3702 GN=RPL34A PE=2 SV=1
119	82	Q9LTX9|HSP7G_ARATH	242.44	31	5	4	21	27			22200000	19000000	23	7	4	4	19	26	Carbamidomethylation	76997	Heat shock 70 kDa protein 7 chloroplastic OS=Arabidopsis thaliana OX=3702 GN=HSP70-7 PE=2 SV=1
694	466	Q8L5U0|CSN4_ARATH	163.25	26	0	0	20	21			15600000	19000000	9	9	0	0	7	8	Acetylation (Protein N-term)	44957	COP9 signalosome complex subunit 4 OS=Arabidopsis thaliana OX=3702 GN=CSN4 PE=1 SV=2
601	387	Q9SX85|SEC3A_ARATH	141.32	13	0	0	9	12			14200000	18900000	11	11	0	0	6	10	Carbamidomethylation; Oxidation (M)	100065	Exocyst complex component SEC3A OS=Arabidopsis thaliana OX=3702 GN=SEC3A PE=1 SV=1
473	326	P36428|SYA_ARATH	186.38	12	1	0	9	9	4690000		14800000	18700000	11	11	1	0	8	8		110489	Alanine--tRNA ligase OS=Arabidopsis thaliana OX=3702 GN=ALATS PE=1 SV=3
472	544	Q9FT52|ATP5H_ARATH	141.66	43	5	11	33	33	1420000	1810000	14600000	18400000	9	8	1	2	6	7		19586	ATP synthase subunit d mitochondrial OS=Arabidopsis thaliana OX=3702 GN=At3g52300 PE=1 SV=3
63	138	Q0WV25|TBA4_ARATH	262.53	44	22	12	38	44			39800000	18400000	23	1	12	10	46	46	Carbamidomethylation; Deamidation (NQ); Oxidation (M); Pyro-glu from Q	49541	Tubulin alpha-4 chain OS=Arabidopsis thaliana OX=3702 GN=TUBA4 PE=2 SV=2
409	465	tr|F4KDZ4|F4KDZ4_ARATH	137.1	31	4	11	15	22	1290000	5520000	5130000	18300000	9	6	1	4	6	8	Carbamidomethylation; Deamidation (NQ)	34976	Malate dehydrogenase OS=Arabidopsis thaliana OX=3702 GN=PMDH2 PE=3 SV=1
664	1343	Q8LCA1|CUT1B_ARATH	100.06	27	5	13	22	22	1080000	4130000	25700000	18200000	4	3	1	3	5	3		18482	Protein CURVATURE THYLAKOID 1B chloroplastic OS=Arabidopsis thaliana OX=3702 GN=CURT1B PE=1 SV=2
31	39	P29516|TBB8_ARATH	282.14	62	0	13	58	62			17700000	18200000	29	3	0	5	57	60	Carbamidomethylation; Oxidation (M)	50607	Tubulin beta-8 chain OS=Arabidopsis thaliana OX=3702 GN=TUBB8 PE=2 SV=2
423	768	P49692|RL7A1_ARATH	130.4	26	2	13	11	11		7100000	16700000	18100000	8	7	1	4	3	4		29130	60S ribosomal protein L7a-1 OS=Arabidopsis thaliana OX=3702 GN=RPL7AA PE=2 SV=2
118	113	Q9SF40|RL4A_ARATH	218.01	47	18	33	33	30	7460000	13300000	18400000	18000000	18	6	9	17	18	14	Carbamidomethylation; Oxidation (M)	44702	60S ribosomal protein L4-1 OS=Arabidopsis thaliana OX=3702 GN=RPL4A PE=1 SV=1
747	540	O48963|PHOT1_ARATH	125.79	10	0	0	9	6			19600000	17900000	9	8	0	0	8	5	Carbamidomethylation	111689	Phototropin-1 OS=Arabidopsis thaliana OX=3702 GN=PHOT1 PE=1 SV=1
506	514	O80934|Y2766_ARATH	156.31	38	7	7	10	21	2160000	3050000	5780000	17800000	9	8	1	1	2	6	Carbamidomethylation	34880	Uncharacterized protein At2g37660 chloroplastic OS=Arabidopsis thaliana OX=3702 GN=At2g37660 PE=1 SV=2
304	377	O04487|EF1G1_ARATH	154.57	29	3	15	27	24		2810000	16000000	17800000	11	5	1	5	12	10	Carbamidomethylation; Acetylation (Protein N-term); Oxidation (M)	46661	Probable elongation factor 1-gamma 1 OS=Arabidopsis thaliana OX=3702 GN=At1g09640 PE=1 SV=1
884	700	Q9LZV4|STN8_ARATH	108.07	12	0	0	8	11			10600000	17800000	7	7	0	0	5	7	Oxidation (M)	54979	Serine/threonine-protein kinase STN8 chloroplastic OS=Arabidopsis thaliana OX=3702 GN=STN8 PE=2 SV=1
721	750	tr|Q9SJ03|Q9SJ03_ARATH	153.77	20	0	0	16	12			19900000	17700000	6	6	0	0	5	5		35806	Expressed protein OS=Arabidopsis thaliana OX=3702 GN=At2g21960 PE=2 SV=2
20	56	Q96293|ACT8_ARATH	283.06	55	18	22	53	55			18500000	17600000	30	1	9	13	65	65	Carbamidomethylation; Acetylation (Protein N-term); Deamidation (NQ); Oxidation (M)	41863	Actin-8 OS=Arabidopsis thaliana OX=3702 GN=ACT8 PE=1 SV=2
266	654	Q9T043|RL142_ARATH	157.85	48	15	33	39	37	6260000	15700000	18000000	17500000	8	6	3	9	7	8	Oxidation (M)	15505	60S ribosomal protein L14-2 OS=Arabidopsis thaliana OX=3702 GN=RPL14B PE=1 SV=1
848	993	Q9SYL9|RK13_ARATH	124.74	29	0	7	11	22		3050000	13900000	17500000	5	5	0	1	3	4		26789	50S ribosomal protein L13 chloroplastic OS=Arabidopsis thaliana OX=3702 GN=RPL13 PE=2 SV=1
792	1590	tr|F4JRV2|F4JRV2_ARATH	85.75	15	4	6	15	10	2390000	4070000	15900000	17400000	4	4	2	1	3	2		21098	Superoxide dismutase OS=Arabidopsis thaliana OX=3702 GN=FSD1 PE=3 SV=1
858	1369	tr|Q9M0D5|Q9M0D5_ARATH	99.11	25	0	0	25	25			16800000	17400000	4	2	0	0	5	4		13940	AT4g29480/F17A13_300 OS=Arabidopsis thaliana OX=3702 GN=At4g29480 PE=2 SV=1
1111	2376	tr|Q9FPH2|Q9FPH2_ARATH	82.47	22	0	0	22	22			14100000	17400000	3	3	0	0	3	4	Carbamidomethylation; Deamidation (NQ)	13378	AT5g02160 OS=Arabidopsis thaliana OX=3702 GN=At5g02160 PE=2 SV=1
714	575	tr|F4IFM7|F4IFM7_ARATH	125.36	15	0	0	9	13			10600000	17400000	8	8	0	0	5	8	Oxidation (M)	64490	Synaptotagmin A OS=Arabidopsis thaliana OX=3702 GN=SYTA PE=4 SV=1
207	319	O48549|RS61_ARATH	190.8	43	30	20	30	37	10300000	3790000	12000000	17300000	12	5	10	7	9	13	Carbamidomethylation; Deamidation (NQ)	28367	40S ribosomal protein S6-1 OS=Arabidopsis thaliana OX=3702 GN=RPS6A PE=1 SV=2
911	735	Q9C9P4|KASC2_ARATH	136.14	15	0	0	10	11			19300000	17300000	6	6	0	0	4	5	Carbamidomethylation; Oxidation (M)	57600	3-oxoacyl-[acyl-carrier-protein] synthase II chloroplastic OS=Arabidopsis thaliana OX=3702 GN=KAS2 PE=1 SV=1
274	427	P60040|RL72_ARATH	168.08	41	22	20	28	29	8610000	11900000	12400000	17200000	12	5	5	5	8	9	Deamidation (NQ); Oxidation (M)	28171	60S ribosomal protein L7-2 OS=Arabidopsis thaliana OX=3702 GN=RPL7B PE=1 SV=1
659	650	P29402|CALX1_ARATH	135.8	20	0	0	14	14			6550000	17200000	8	4	0	0	6	6	Carbamidomethylation	60486	Calnexin homolog 1 OS=Arabidopsis thaliana OX=3702 GN=CNX1 PE=1 SV=1
1019	1867	tr|A8MRQ5|A8MRQ5_ARATH	105.2	5	0	2	3	5		3350000	5770000	16900000	3	3	0	2	2	3	Carbamidomethylation	68200	Bifunctional inhibitor/lipid-transfer protein/seed storage 2S albumin superfamily protein OS=Arabidopsis thaliana OX=3702 GN=At4g22485 PE=4 SV=2
679	517	Q9LS25|PP420_ARATH	153.52	14	1	2	9	12		1620000	10200000	16700000	10	8	1	2	5	8		80880	Pentatricopeptide repeat-containing protein At5g46580 chloroplastic OS=Arabidopsis thaliana OX=3702 GN=At5g46580 PE=2 SV=1
645	638	Q9SMV6|XPO1A_ARATH	151.77	9	0	1	7	7		0	13100000	16700000	8	6	1	2	5	5	Carbamidomethylation; Oxidation (M)	123243	Protein EXPORTIN 1A OS=Arabidopsis thaliana OX=3702 GN=XPO1 PE=1 SV=1
540	494	Q940P8|TCPB_ARATH	156.59	21	0	0	14	14			15300000	16700000	10	9	0	0	6	7	Carbamidomethylation	57286	T-complex protein 1 subunit beta OS=Arabidopsis thaliana OX=3702 GN=CCT2 PE=1 SV=1
820	684	Q9SLA8|FABI_ARATH	127.34	22	0	0	7	17			8810000	16700000	6	6	0	0	2	4	Carbamidomethylation	41214	Enoyl-[acyl-carrier-protein] reductase [NADH] chloroplastic OS=Arabidopsis thaliana OX=3702 GN=MOD1 PE=1 SV=1
331	588	Q9SAJ4|PGKY3_ARATH	165.15	32	1	9	21	27			9390000	16500000	10	7	2	4	7	10		42132	Phosphoglycerate kinase 3 cytosolic OS=Arabidopsis thaliana OX=3702 GN=PGK3 PE=1 SV=1
73	221	tr|A0A1I9LQB3|A0A1I9LQB3_ARATH	252.62	58	35	42	58	58			10900000	16500000	18	1	10	19	29	35	Carbamidomethylation; Acetylation (Protein N-term); Oxidation (M); Pyro-glu from E	28198	Carbonic anhydrase OS=Arabidopsis thaliana OX=3702 GN=CA1 PE=1 SV=1
588	1028	Q9MAP3|RK11_ARATH	160	23	6	6	23	8	4460000	3060000	36800000	16400000	6	5	1	1	5	2	Carbamidomethylation	23148	50S ribosomal protein L11 chloroplastic OS=Arabidopsis thaliana OX=3702 GN=RPL11 PE=2 SV=1
804	1100	O65398|GLX1_ARATH	109.67	20	0	3	7	16		2560000	4150000	16400000	5	5	0	1	2	5	Carbamidomethylation; Acetylation (Protein N-term)	31928	Lactoylglutathione lyase GLX1 OS=Arabidopsis thaliana OX=3702 GN=GLX1 PE=1 SV=1
173	859	P0DH95|CALM1_ARATH	199.22	57	19	41	57	57	2100000	1640000	14700000	16400000	8	1	4	6	20	18	Carbamidomethylation; Acetylation (Protein N-term); Deamidation (NQ); Oxidation (M); Pyro-glu from E	16862	Calmodulin-1 OS=Arabidopsis thaliana OX=3702 GN=CAM1 PE=1 SV=1
396	194	P54609|CD48A_ARATH	181.79	25	1	3	6	12		1470000	9770000	16400000	17	16	1	2	5	7	Carbamidomethylation; Oxidation (M)	89393	Cell division control protein 48 homolog A OS=Arabidopsis thaliana OX=3702 GN=CDC48A PE=1 SV=1
666	624	Q9SX52|FYPP1_ARATH	145.67	29	0	0	20	24			15100000	16300000	8	7	0	0	7	6	Carbamidomethylation; Acetylation (Protein N-term); Oxidation (M)	34819	Phytochrome-associated serine/threonine-protein phosphatase 1 OS=Arabidopsis thaliana OX=3702 GN=FYPP1 PE=1 SV=1
319	389	P32961|NRL1_ARATH	170.48	42	5	18	22	40	1440000	5500000	13400000	16200000	11	6	2	4	8	9	Carbamidomethylation; Oxidation (M)	38152	Nitrilase 1 OS=Arabidopsis thaliana OX=3702 GN=NIT1 PE=1 SV=2
824	1125	Q9LXV3|DIT1_ARATH	136.98	9	0	1	7	8			14100000	16200000	5	4	0	1	3	5	Carbamidomethylation	59213	Dicarboxylate transporter 1 chloroplastic OS=Arabidopsis thaliana OX=3702 GN=DIT1 PE=1 SV=1
542	646	P56765|ACCD_ARATH	131.44	14	0	2	7	9		614000	23200000	16100000	6	6	0	1	5	5		55636	Acetyl-coenzyme A carboxylase carboxyl transferase subunit beta chloroplastic OS=Arabidopsis thaliana OX=3702 GN=accD PE=1 SV=2
1217	1696	tr|Q9FI47|Q9FI47_ARATH	70.48	15	0	0	15	9			11900000	16100000	3	2	0	0	3	2	Carbamidomethylation; Oxidation (M)	17230	Rubredoxin-like superfamily protein OS=Arabidopsis thaliana OX=3702 GN=At5g51010 PE=2 SV=1
482	1240	Q03251|RBG8_ARATH	125.43	34	12	27	12	20	2880000	3960000	5930000	15900000	5	3	2	4	5	5		16579	Glycine-rich RNA-binding protein 8 OS=Arabidopsis thaliana OX=3702 GN=RBG8 PE=1 SV=1
961	1298	O48529|STR9_ARATH	107.24	17	0	4	17	14		552000	13500000	15900000	4	4	0	1	4	3	Carbamidomethylation	25510	Rhodanese-like domain-containing protein 9 chloroplastic OS=Arabidopsis thaliana OX=3702 GN=STR9 PE=2 SV=1
562	981	P61841|RR7_ARATH	133.46	31	24	25	13	31	5520000	5390000	5680000	15800000	5	5	3	3	2	4		17357	30S ribosomal protein S7 chloroplastic OS=Arabidopsis thaliana OX=3702 GN=rps7-A PE=1 SV=1
510	486	Q42472|DCE2_ARATH	158.8	20	0	0	12	16			11300000	15800000	9	8	0	0	5	6	Carbamidomethylation; Oxidation (M)	56141	Glutamate decarboxylase 2 OS=Arabidopsis thaliana OX=3702 GN=GAD2 PE=1 SV=1
477	999	Q9M9W1|RL222_ARATH	112.28	43	12	22	27	31		3710000	13500000	15700000	5	1	3	3	4	4	Carbamidomethylation	14018	60S ribosomal protein L22-2 OS=Arabidopsis thaliana OX=3702 GN=RPL22B PE=2 SV=1
890	843	P42734|CADH9_ARATH	136.52	21	0	0	10	16			6870000	15600000	6	6	0	0	2	4		38934	Probable cinnamyl alcohol dehydrogenase 9 OS=Arabidopsis thaliana OX=3702 GN=CAD9 PE=2 SV=2
832	530	tr|O22100|O22100_ARATH	130.03	19	0	0	15	12			19400000	15600000	8	7	0	0	6	5		42583	ATMRK1 OS=Arabidopsis thaliana OX=3702 GN=ATMRK1 PE=2 SV=1
823	1047	tr|B9DGP8|B9DGP8_ARATH	93.08	30	0	0	30	19			21000000	15500000	5	5	0	0	6	3	Deamidation (NQ)	21083	AT5G13450 protein OS=Arabidopsis thaliana OX=3702 GN=ATP5 PE=1 SV=1
739	800	Q949U7|PRX2E_ARATH	129.21	36	9	0	12	15	2780000		9890000	15400000	7	7	1	0	3	2		24684	Peroxiredoxin-2E chloroplastic OS=Arabidopsis thaliana OX=3702 GN=PRXIIE PE=1 SV=2
777	1738	Q94B60|CLPP4_ARATH	90.77	11	0	4	9	9		1380000	7870000	15300000	3	3	0	1	2	3	Carbamidomethylation; Oxidation (M)	31498	ATP-dependent Clp protease proteolytic subunit 4 chloroplastic OS=Arabidopsis thaliana OX=3702 GN=CLPP4 PE=1 SV=1
684	570	Q9SE60|MTHR1_ARATH	131.89	16	0	0	10	10			10300000	15300000	8	5	0	0	5	5	Carbamidomethylation	66289	Methylenetetrahydrofolate reductase 1 OS=Arabidopsis thaliana OX=3702 GN=MTHFR1 PE=1 SV=1
908	1295	tr|Q9SKI0|Q9SKI0_ARATH	95.14	16	0	2	7	13		2540000	7120000	15200000	6	5	0	1	2	4	Carbamidomethylation	29648	At2g10940/F15K19.1 OS=Arabidopsis thaliana OX=3702 GN=At2g10940 PE=2 SV=1
735	720	Q9C5Z1|EIF3B_ARATH	155.15	12	0	0	7	10			11400000	15100000	7	7	0	0	5	6		81876	Eukaryotic translation initiation factor 3 subunit B OS=Arabidopsis thaliana OX=3702 GN=TIF3B1 PE=1 SV=1
741	956	Q9SKX4|RK3A_ARATH	135.76	24	5	15	9	15	3030000	10600000	14900000	15000000	6	5	1	3	2	4		29364	50S ribosomal protein L3-1 chloroplastic OS=Arabidopsis thaliana OX=3702 GN=RPL3A PE=2 SV=1
382	481	O24456|GBLPA_ARATH	132.53	36	13	22	13	26	2490000	9900000	3940000	14900000	11	6	5	6	5	7	Carbamidomethylation; Acetylation (Protein N-term); Deamidation (NQ)	35748	Receptor for activated C kinase 1A OS=Arabidopsis thaliana OX=3702 GN=RACK1A PE=1 SV=2
491	464	Q9FIB6|PS12A_ARATH	161.59	24	0	2	8	17			12100000	14700000	10	6	0	1	5	8	Oxidation (M)	50837	26S proteasome non-ATPase regulatory subunit 12 homolog A OS=Arabidopsis thaliana OX=3702 GN=RPN5A PE=1 SV=1
754	1335	tr|Q9ZPZ4|Q9ZPZ4_ARATH	95.47	26	12	16	14	11	2180000	2900000	10500000	14600000	4	3	1	2	4	3	Carbamidomethylation; Oxidation (M)	19947	T31J12.3 protein OS=Arabidopsis thaliana OX=3702 GN=At1g09310 PE=1 SV=1
407	253	Q9LNU4|PSD3A_ARATH	179.99	28	0	0	24	24			21100000	14600000	12	4	0	0	10	10	Oxidation (M)	55582	26S proteasome non-ATPase regulatory subunit 3 homolog A OS=Arabidopsis thaliana OX=3702 GN=RPN3A PE=1 SV=3
676	571	Q9SJ40|VPS11_ARATH	146.22	12	0	0	6	10			10000000	14600000	9	8	0	0	8	7	Carbamidomethylation	105713	Vacuolar protein-sorting-associated protein 11 homolog OS=Arabidopsis thaliana OX=3702 GN=VPS11 PE=1 SV=1
946	947	Q9SIE1|PAT_ARATH	121.55	12	0	0	12	12			9560000	14500000	5	5	0	0	5	5		51000	Bifunctional aspartate aminotransferase and glutamate/aspartate-prephenate aminotransferase OS=Arabidopsis thaliana OX=3702 GN=PAT PE=1 SV=2
369	767	P51414|RL261_ARATH	158.3	40	20	20	20	25	9110000	11700000	12600000	14300000	8	8	5	5	5	6	Deamidation (NQ); Oxidation (M)	16945	60S ribosomal protein L26-1 OS=Arabidopsis thaliana OX=3702 GN=RPL26A PE=2 SV=2
358	490	P49688|RS23_ARATH	167.06	35	8	14	18	28		2630000	3860000	14200000	11	4	3	5	8	9	Carbamidomethylation	30879	40S ribosomal protein S2-3 OS=Arabidopsis thaliana OX=3702 GN=RPS2C PE=1 SV=2
689	955	Q9SA78|COPE1_ARATH	136.14	17	3	0	12	12	307000		15300000	14200000	4	4	1	0	5	4	Acetylation (Protein N-term); Oxidation (M)	32602	Coatomer subunit epsilon-1 OS=Arabidopsis thaliana OX=3702 GN=At1g30630 PE=2 SV=1
411	661	P42798|R15A1_ARATH	112.76	50	15	15	44	16	2520000	3190000	31100000	14100000	8	8	2	3	8	4	Carbamidomethylation; Deamidation (NQ)	14804	40S ribosomal protein S15a-1 OS=Arabidopsis thaliana OX=3702 GN=RPS15AA PE=2 SV=2
566	713	O23049|RK6_ARATH	146.17	28	16	5	19	19	4340000	2320000	22900000	14100000	6	6	3	1	4	4	Oxidation (M)	24706	50S ribosomal protein L6 chloroplastic OS=Arabidopsis thaliana OX=3702 GN=RPL6 PE=2 SV=1
142	137	Q9ZNZ7|GLTB1_ARATH	219.47	19	1	3	5	6	546000	3230000	16900000	14000000	29	22	2	5	8	9	Carbamidomethylation; Oxidation (M)	176751	Ferredoxin-dependent glutamate synthase 1 chloroplastic/mitochondrial OS=Arabidopsis thaliana OX=3702 GN=GLU1 PE=1 SV=3
833	764	Q9LE22|CML27_ARATH	156.17	51	0	6	36	28		521000	27900000	14000000	6	6	0	1	5	5	Carbamidomethylation; Acetylation (Protein N-term); Oxidation (M)	18350	Probable calcium-binding protein CML27 OS=Arabidopsis thaliana OX=3702 GN=CML27 PE=1 SV=1
489	316	Q94AI6|SEC6_ARATH	165.83	17	0	0	17	9			53700000	14000000	11	10	0	0	12	6	Carbamidomethylation	85674	Exocyst complex component SEC6 OS=Arabidopsis thaliana OX=3702 GN=SEC6 PE=1 SV=1
678	757	Q570B4|KCS10_ARATH	172.85	14	0	0	14	8			22800000	13900000	6	6	0	0	7	3		61961	3-ketoacyl-CoA synthase 10 OS=Arabidopsis thaliana OX=3702 GN=FDH PE=1 SV=2
1000	1232	Q93VR3|GME_ARATH	101.08	12	0	0	7	9			7610000	13900000	4	4	0	0	2	4	Carbamidomethylation	42759	GDP-mannose 3 5-epimerase OS=Arabidopsis thaliana OX=3702 GN=At5g28840 PE=1 SV=1
2100	2070	tr|Q9LFS3|Q9LFS3_ARATH	88.88	7	0	0	7	7			13600000	13900000	2	2	0	0	2	2		30127	3-oxo-5-alpha-steroid 4-dehydrogenase family protein OS=Arabidopsis thaliana OX=3702 GN=At5g16010 PE=2 SV=1
292	633	Q9ZT91|EFTM_ARATH	185	20	3	4	14	15			9250000	13700000	8	5	3	4	14	12	Carbamidomethylation	49410	Elongation factor Tu mitochondrial OS=Arabidopsis thaliana OX=3702 GN=TUFA PE=1 SV=1
1803	2740	P42699|PLAS2_ARATH	54.03	14	14	14	14	14	8220000	16800000	8890000	13500000	1	1	2	1	1	1		16984	Plastocyanin major isoform chloroplastic OS=Arabidopsis thaliana OX=3702 GN=DRT112 PE=1 SV=2
1394	1664	Q9SN95|UXS5_ARATH	54.83	8	0	0	5	6			1820000	13500000	3	2	0	0	2	2	Oxidation (M)	38389	UDP-glucuronic acid decarboxylase 5 OS=Arabidopsis thaliana OX=3702 GN=UXS5 PE=2 SV=1
1211	4520	P60129|PSBL_ARATH	61.55	37	37	37	37	37	2970000	4550000	10900000	13400000	1	1	1	1	2	2		4470	Photosystem II reaction center protein L OS=Arabidopsis thaliana OX=3702 GN=psbL PE=1 SV=1
846	1608	P51412|RK21_ARATH	88.64	12	0	0	12	9			10500000	13300000	4	4	0	0	4	3		24038	50S ribosomal protein L21 chloroplastic OS=Arabidopsis thaliana OX=3702 GN=RPL21 PE=2 SV=1
504	1009	Q9SRX2|RL191_ARATH	130	32	12	24	8	20	7130000	13600000	7590000	13200000	5	5	4	5	2	3	Oxidation (M)	24606	60S ribosomal protein L19-1 OS=Arabidopsis thaliana OX=3702 GN=RPL19A PE=2 SV=1
799	1091	Q41969|IF2B_ARATH	102.87	17	0	0	17	17			9060000	13200000	4	4	0	0	4	4		30663	Eukaryotic translation initiation factor 2 subunit beta OS=Arabidopsis thaliana OX=3702 GN=EIF2B PE=1 SV=3
457	414	P46283|S17P_ARATH	157.54	25	8	8	10	10	3620000	7170000	14300000	13100000	10	10	3	3	4	4	Carbamidomethylation; Oxidation (M)	42414	Sedoheptulose-1 7-bisphosphatase chloroplastic OS=Arabidopsis thaliana OX=3702 GN=At3g55800 PE=2 SV=1
444	382	Q9SDM9|JAL28_ARATH	170.47	27	6	8	8	14	711000	3870000	6100000	13000000	11	8	3	4	4	7	Deamidation (NQ); Oxidation (M)	51670	Nitrile-specifier protein 1 OS=Arabidopsis thaliana OX=3702 GN=NSP1 PE=1 SV=2
628	745	O04450|TCPE_ARATH	120.36	10	0	0	2	8			2900000	13000000	5	5	0	0	1	5	Pyro-glu from Q	59385	T-complex protein 1 subunit epsilon OS=Arabidopsis thaliana OX=3702 GN=CCT5 PE=1 SV=1
998	1001	Q9LW57|PAP6_ARATH	107.62	21	4	4	14	11	836000	946000	5000000	12900000	6	6	1	1	3	2	Carbamidomethylation	30455	Plastid-lipid-associated protein 6 chloroplastic OS=Arabidopsis thaliana OX=3702 GN=PAP6 PE=1 SV=1
1765	2238	O23627|SYGM1_ARATH	54.32	3	0	0	2	3			9360000	12900000	2	2	0	0	1	2		81944	Glycine--tRNA ligase mitochondrial 1 OS=Arabidopsis thaliana OX=3702 GN=At1g29880 PE=1 SV=1
285	342	P11574|VATB1_ARATH	187.02	25	0	3	19	20			10900000	12800000	10	1	0	1	11	12	Carbamidomethylation; Oxidation (M)	54108	V-type proton ATPase subunit B1 OS=Arabidopsis thaliana OX=3702 GN=VHA-B1 PE=2 SV=2
677	629	Q9LDZ0|HSP7J_ARATH	135.97	12	0	0	7	7			3400000	12800000	7	5	0	0	5	4	Oxidation (M)	72991	Heat shock 70 kDa protein 10 mitochondrial OS=Arabidopsis thaliana OX=3702 GN=HSP70-10 PE=1 SV=1
1186	1033	tr|Q9SZP6|Q9SZP6_ARATH	111.09	19	0	0	10	19			6840000	12800000	6	6	0	0	2	6	Carbamidomethylation; Oxidation (M)	36290	AT4g38690/F20M13_250 OS=Arabidopsis thaliana OX=3702 GN=F20M13.250 PE=2 SV=1
881	589	Q9SCZ4|FERON_ARATH	132.37	13	0	0	9	11			6490000	12700000	8	6	0	0	6	7	Carbamidomethylation	98150	Receptor-like protein kinase FERONIA OS=Arabidopsis thaliana OX=3702 GN=FER PE=1 SV=1
509	1251	O82204|RL281_ARATH	132.22	39	20	20	25	17	6730000	25300000	16900000	12600000	5	5	3	5	5	3	Carbamidomethylation	15895	60S ribosomal protein L28-1 OS=Arabidopsis thaliana OX=3702 GN=RPL28A PE=1 SV=1
988	1114	Q96533|ADHX_ARATH	128.14	14	0	3	14	9		159000	11800000	12600000	4	4	0	1	4	2	Carbamidomethylation; Acetylation (Protein N-term)	40699	Alcohol dehydrogenase class-3 OS=Arabidopsis thaliana OX=3702 GN=ADH2 PE=1 SV=2
829	673	Q9M0N1|PUX10_ARATH	159.91	15	0	0	11	9			15700000	12500000	6	6	0	0	5	3		52803	Plant UBX domain-containing protein 10 OS=Arabidopsis thaliana OX=3702 GN=PUX10 PE=2 SV=1
737	1079	Q8H7F6|GRS16_ARATH	140.37	19	0	2	12	14			9400000	12500000	5	4	0	1	4	5	Carbamidomethylation	32206	Bifunctional monothiol glutaredoxin-S16 chloroplastic OS=Arabidopsis thaliana OX=3702 GN=GRXS16 PE=1 SV=2
801	943	Q9SEH3|RAD2C_ARATH	145.1	35	0	0	21	30			4610000	12500000	6	3	0	0	5	6	Carbamidomethylation; Acetylation (Protein N-term); Oxidation (M)	22318	Ras-related protein RABD2c OS=Arabidopsis thaliana OX=3702 GN=RABD2C PE=1 SV=1
1913	1598	Q9SJV5|TATC_ARATH	78.71	15	0	0	12	15			10500000	12500000	3	3	0	0	2	3		37367	Sec-independent protein translocase protein TATC chloroplastic OS=Arabidopsis thaliana OX=3702 GN=TATC PE=1 SV=2
1504	1418	Q9M2E2|SDR1_ARATH	68.24	11	2	0	3	10			642000	12500000	4	3	1	0	1	3		32803	(+)-neomenthol dehydrogenase OS=Arabidopsis thaliana OX=3702 GN=SDR1 PE=1 SV=1
297	442	Q9C8P0|ODP25_ARATH	149.54	23	6	6	15	16	1720000	2040000	11500000	12400000	9	7	4	3	8	9	Oxidation (M)	48307	Dihydrolipoyllysine-residue acetyltransferase component 5 of pyruvate dehydrogenase complex chloroplastic OS=Arabidopsis thaliana OX=3702 GN=EMB3003 PE=2 SV=1
808	1326	Q95748|NDUS3_ARATH	121.12	22	0	0	22	22			15100000	12400000	4	4	0	0	6	5	Deamidation (NQ); Oxidation (M)	22880	NADH dehydrogenase [ubiquinone] iron-sulfur protein 3 OS=Arabidopsis thaliana OX=3702 GN=NAD9 PE=1 SV=2
65	108	P53496|ACT11_ARATH	243.58	47	8	14	47	43			9690000	12400000	25	2	4	8	42	43	Carbamidomethylation; Acetylation (Protein N-term); Oxidation (M)	41675	Actin-11 OS=Arabidopsis thaliana OX=3702 GN=ACT11 PE=1 SV=1
493	558	P93014|RR5_ARATH	145.67	26	12	12	14	14	3640000	5050000	10300000	12200000	8	8	3	3	5	4	Oxidation (M)	32645	30S ribosomal protein S5 chloroplastic OS=Arabidopsis thaliana OX=3702 GN=rps5 PE=2 SV=1
731	634	Q9LTT8|VCS_ARATH	121.39	9	0	0	4	6			3650000	12200000	9	6	0	0	6	7	Carbamidomethylation; Deamidation (NQ)	145720	Enhancer of mRNA-decapping protein 4 OS=Arabidopsis thaliana OX=3702 GN=VCS PE=1 SV=1
855	1069	Q9SSK7|MLP34_ARATH	81.46	13	0	3	5	13			4960000	12100000	5	3	0	1	2	5		35570	MLP-like protein 34 OS=Arabidopsis thaliana OX=3702 GN=MLP34 PE=2 SV=1
565	590	O65581|ALFC5_ARATH	170.96	28	0	4	9	21		1270000	4940000	12000000	8	5	0	1	3	6	Carbamidomethylation	38294	Fructose-bisphosphate aldolase 5 cytosolic OS=Arabidopsis thaliana OX=3702 GN=FBA5 PE=1 SV=1
596	636	Q9FNB0|CHLH_ARATH	155.79	6	0	0	4	6			7240000	12000000	7	7	0	0	4	7	Oxidation (M)	153574	Magnesium-chelatase subunit ChlH chloroplastic OS=Arabidopsis thaliana OX=3702 GN=CHLH PE=1 SV=1
821	1124	Q9SIZ2|IF2AH_ARATH	133.53	16	0	0	16	12			10800000	12000000	4	4	0	0	4	3	Carbamidomethylation	38748	Eukaryotic translation initiation factor 2 subunit alpha homolog OS=Arabidopsis thaliana OX=3702 GN=At2g40290 PE=1 SV=2
1022	3295	O81208|OHP1_ARATH	53.99	10	0	0	10	10			7680000	11900000	2	2	0	0	1	2		12010	Light-harvesting complex-like protein OHP1 chloroplastic OS=Arabidopsis thaliana OX=3702 GN=OHP1 PE=1 SV=1
702	642	O49543|MNIF1_ARATH	139.14	19	0	1	14	8			18400000	11900000	8	7	0	3	7	3	Oxidation (M)	50296	Cysteine desulfurase mitochondrial OS=Arabidopsis thaliana OX=3702 GN=NIFS1 PE=1 SV=1
327	1467	Q08112|RS151_ARATH	118.95	22	9	8	18	18	3460000	4670000	6830000	11800000	4	2	5	3	8	9	Acetylation (Protein N-term)	17129	40S ribosomal protein S15-1 OS=Arabidopsis thaliana OX=3702 GN=RPS15A PE=2 SV=1
889	560	Q42525|HXK1_ARATH	150.4	19	0	0	14	11			15000000	11800000	8	7	0	0	6	5	Carbamidomethylation; Oxidation (M)	53707	Hexokinase-1 OS=Arabidopsis thaliana OX=3702 GN=HXK1 PE=1 SV=2
1286	1503	tr|A0A2H1ZEH9|A0A2H1ZEH9_ARATH	84.86	27	0	0	20	21			5320000	11800000	3	3	0	0	2	3	Acetylation (Protein N-term)	17482	Cysteine proteinase inhibitor OS=Arabidopsis thaliana OX=3702 GN=CYSB PE=1 SV=1
1857	2104	Q9C7F5|NTF2B_ARATH	72.11	16	0	0	16	16			9000000	11800000	2	2	0	0	2	2	Carbamidomethylation	14002	Nuclear transport factor 2B OS=Arabidopsis thaliana OX=3702 GN=NTF2B PE=1 SV=1
587	604	P30184|AMPL1_ARATH	132.62	20	2	0	4	13	655000		3660000	11600000	8	8	1	0	2	6	Carbamidomethylation; Oxidation (M)	54509	Leucine aminopeptidase 1 OS=Arabidopsis thaliana OX=3702 GN=LAP1 PE=1 SV=1
616	826	tr|O82326|O82326_ARATH	140.57	47	0	0	47	47			9400000	11600000	6	3	0	0	7	7	Carbamidomethylation	15903	Expressed protein OS=Arabidopsis thaliana OX=3702 GN=At2g14880 PE=1 SV=1
623	670	F4JL11|IMPA2_ARATH	131.56	17	0	0	17	8			11600000	11400000	7	5	0	0	9	4	Carbamidomethylation	58907	Importin subunit alpha-2 OS=Arabidopsis thaliana OX=3702 GN=IMPA2 PE=1 SV=1
871	1053	Q9M3C6|PSA3C_ARATH	93.23	19	0	0	11	19			8280000	11400000	5	5	0	0	4	5	Oxidation (M)	31245	Photosystem I assembly factor PSA3 chloroplastic OS=Arabidopsis thaliana OX=3702 GN=PSA3 PE=1 SV=1
162	433	P61837|PIP11_ARATH	195.97	40	6	8	28	40			6510000	11400000	13	1	3	4	21	27	Carbamidomethylation; Acetylation (Protein N-term); Oxidation (M); Pyro-glu from Q	30689	Aquaporin PIP1-1 OS=Arabidopsis thaliana OX=3702 GN=PIP1-1 PE=1 SV=1
365	702	P16181|RS111_ARATH	144.71	40	22	26	26	27	2740000	4530000	3680000	11300000	8	3	4	5	5	4	Carbamidomethylation	17957	40S ribosomal protein S11-1 OS=Arabidopsis thaliana OX=3702 GN=RPS11A PE=2 SV=1
788	1390	Q96252|ATP4_ARATH	97.86	23	8	5	23	10	2400000	1520000	16600000	11300000	5	5	2	1	4	2		21548	ATP synthase subunit delta' mitochondrial OS=Arabidopsis thaliana OX=3702 GN=At5g47030 PE=1 SV=1
736	674	Q9LX65|VATH_ARATH	141.6	16	0	0	12	10			22500000	11300000	6	6	0	0	5	5	Carbamidomethylation; Deamidation (NQ)	50285	V-type proton ATPase subunit H OS=Arabidopsis thaliana OX=3702 GN=VHA-H PE=1 SV=1
906	1194	tr|A0A1I9LPQ6|A0A1I9LPQ6_ARATH	100.19	24	0	7	9	17		3680000	2500000	11100000	4	4	0	1	2	4	Carbamidomethylation	21982	Glyoxylate reductase 1 OS=Arabidopsis thaliana OX=3702 GN=GLYR1 PE=1 SV=1
310	146	P29197|CH60A_ARATH	198.71	35	0	4	15	19			6830000	11100000	18	8	0	3	7	10	Carbamidomethylation; Oxidation (M)	61281	Chaperonin CPN60 mitochondrial OS=Arabidopsis thaliana OX=3702 GN=CPN60 PE=1 SV=2
1461	2334	tr|O64835|O64835_ARATH	99.09	17	0	0	11	11			7740000	11100000	4	4	0	0	2	2		17078	At2g23670/F26B6.32 OS=Arabidopsis thaliana OX=3702 GN=YCF37 PE=2 SV=1
1411	1104	tr|G1C2W2|G1C2W2_ARATH	85.7	23	0	0	15	12			5070000	11000000	5	5	0	0	3	3	Carbamidomethylation	21585	ATPase subunit 4 OS=Arabidopsis thaliana OX=3702 GN=atp4 PE=4 SV=1
1087	1338	Q9LVJ1|SBT14_ARATH	110.99	9	2	2	2	9	1130000	1760000	1150000	10900000	4	4	1	1	1	4		81817	Subtilisin-like protease SBT1.4 OS=Arabidopsis thaliana OX=3702 GN=SBT1.4 PE=2 SV=1
479	368	O04603|RK5_ARATH	174.01	41	0	3	12	20		543000	4110000	10900000	11	11	0	1	3	5	Carbamidomethylation; Oxidation (M)	28344	50S ribosomal protein L5 chloroplastic OS=Arabidopsis thaliana OX=3702 GN=RPL5 PE=2 SV=1
854	884	tr|O64866|O64866_ARATH	128.49	48	0	0	28	23			12200000	10900000	6	6	0	0	3	3		15821	Calcium-binding EF-hand family protein OS=Arabidopsis thaliana OX=3702 GN=At2g44310 PE=1 SV=1
1024	1044	Q9SRI1|SC13A_ARATH	114.87	21	0	0	17	17			8930000	10900000	5	4	0	0	4	4	Carbamidomethylation	32631	Protein transport protein SEC13 homolog A OS=Arabidopsis thaliana OX=3702 GN=SEC13A PE=1 SV=1
611	496	F4IRR2|SAD2_ARATH	151.93	9	0	0	7	8			13600000	10900000	9	7	0	0	9	8	Carbamidomethylation; Acetylation (Protein N-term); Oxidation (M)	119247	Importin beta-like SAD2 OS=Arabidopsis thaliana OX=3702 GN=SAD2 PE=1 SV=1
1203	1305	P93303|YMF19_ARATH	101.74	32	0	0	22	32			7880000	10900000	4	4	0	0	3	4	Carbamidomethylation	18211	ATP synthase protein YMF19 OS=Arabidopsis thaliana OX=3702 GN=YMF19 PE=1 SV=1
774	1466	Q9T076|ENL2_ARATH	112.01	11	0	6	3	11		10400000	5150000	10800000	4	4	0	2	1	3	Carbamidomethylation	35064	Early nodulin-like protein 2 OS=Arabidopsis thaliana OX=3702 GN=At4g27520 PE=1 SV=1
352	418	O80448|PDX11_ARATH	173.37	38	5	12	17	25			6550000	10800000	10	4	1	4	4	8	Carbamidomethylation; Acetylation (Protein N-term); Oxidation (M)	32862	Pyridoxal 5'-phosphate synthase subunit PDX1.1 OS=Arabidopsis thaliana OX=3702 GN=PDX11 PE=1 SV=1
713	1161	P93306|NDUS2_ARATH	133.21	12	1	0	11	8			15800000	10800000	5	4	1	0	6	4		44962	NADH dehydrogenase [ubiquinone] iron-sulfur protein 2 OS=Arabidopsis thaliana OX=3702 GN=NAD7 PE=1 SV=2
236	364	tr|F4IT48|F4IT48_ARATH	162.79	42	21	24	28	32	4590000	9210000	6990000	10700000	12	5	5	7	8	10	Deamidation (NQ)	28520	Ribosomal protein L30/L7 family protein OS=Arabidopsis thaliana OX=3702 GN=At2g44120 PE=4 SV=1
483	1013	P51422|R35A4_ARATH	140.03	37	14	14	18	23	4360000	5480000	8720000	10600000	5	5	3	4	4	5		12785	60S ribosomal protein L35a-4 OS=Arabidopsis thaliana OX=3702 GN=RPL35AD PE=3 SV=2
685	708	O82663|SDHA1_ARATH	134.7	11	0	2	8	11		769000	6710000	10600000	6	6	0	1	4	6	Carbamidomethylation	69656	Succinate dehydrogenase [ubiquinone] flavoprotein subunit 1 mitochondrial OS=Arabidopsis thaliana OX=3702 GN=SDH1-1 PE=1 SV=1
606	979	Q9SFU1|R13A1_ARATH	136.56	27	0	6	27	27		3450000	9480000	10500000	5	3	0	1	7	6	Carbamidomethylation; Deamidation (NQ)	23466	60S ribosomal protein L13a-1 OS=Arabidopsis thaliana OX=3702 GN=RPL13AA PE=2 SV=1
716	971	Q9C5Z2|EIF3H_ARATH	122.88	18	0	0	18	15			15500000	10500000	6	6	0	0	8	4		38373	Eukaryotic translation initiation factor 3 subunit H OS=Arabidopsis thaliana OX=3702 GN=TIF3H1 PE=1 SV=2
960	1156	tr|Q93VT6|Q93VT6_ARATH	119.73	15	0	0	15	15			7480000	10500000	6	6	0	0	5	5		38655	Ribosomal RNA small subunit methyltransferase J OS=Arabidopsis thaliana OX=3702 GN=MAH20.10 PE=1 SV=1
1640	2630	Q42342|CYB5E_ARATH	79.51	23	0	0	11	23			3910000	10500000	2	2	0	0	1	3		15084	Cytochrome b5 isoform E OS=Arabidopsis thaliana OX=3702 GN=CYTB5-E PE=1 SV=2
1310	1548	O04202|EIF3F_ARATH	105.24	13	0	0	10	13			6930000	10400000	3	3	0	0	2	3		31862	Eukaryotic translation initiation factor 3 subunit F OS=Arabidopsis thaliana OX=3702 GN=TIF3F1 PE=1 SV=1
2293	4624	tr|Q9SKI3|Q9SKI3_ARATH	38.49	9	0	0	9	9			5330000	10400000	1	1	0	0	1	1		11814	Expressed protein OS=Arabidopsis thaliana OX=3702 GN=PSBX PE=1 SV=1
437	976	Q9SCX3|EF1B2_ARATH	133.33	26	4	14	20	14		2310000	25500000	10200000	5	3	1	4	6	4	Acetylation (Protein N-term); Oxidation (M)	24201	Elongation factor 1-beta 2 OS=Arabidopsis thaliana OX=3702 GN=At5g19510 PE=1 SV=1
903	1470	P42761|GSTFA_ARATH	88.85	21	0	4	9	15			2430000	10200000	4	3	0	1	2	3		24230	Glutathione S-transferase F10 OS=Arabidopsis thaliana OX=3702 GN=GSTF10 PE=1 SV=3
1192	1483	F4JHH5|SC15B_ARATH	85.14	5	0	0	3	5			7700000	10200000	3	3	0	0	3	3	Carbamidomethylation	88371	Exocyst complex component SEC15B OS=Arabidopsis thaliana OX=3702 GN=SEC15B PE=1 SV=1
761	503	Q8S3U9|SEC5A_ARATH	136.21	11	0	0	7	8			3170000	10200000	10	5	0	0	6	5	Carbamidomethylation	121902	Exocyst complex component SEC5A OS=Arabidopsis thaliana OX=3702 GN=SEC5A PE=1 SV=1
1200	1314	Q9ZPS7|TMN3_ARATH	87.36	8	0	0	5	8			7740000	10200000	4	4	0	0	4	4		68049	Transmembrane 9 superfamily member 3 OS=Arabidopsis thaliana OX=3702 GN=TMN3 PE=2 SV=1
1120	4514	Q9M337|RS211_ARATH	77.46	18	18	18	18	18	3210000	3490000	3960000	10100000	1	1	1	1	1	3	Acetylation (Protein N-term); Oxidation (M)	9074	40S ribosomal protein S21-1 OS=Arabidopsis thaliana OX=3702 GN=RPS21B PE=1 SV=1
373	1020	Q9CAX6|RS142_ARATH	164.85	44	29	21	44	44	1090000		6950000	10100000	5	1	3	2	8	7	Oxidation (M)	16273	40S ribosomal protein S14-2 OS=Arabidopsis thaliana OX=3702 GN=RPS14B PE=1 SV=1
2222	4295	Q84LG4|COPZ2_ARATH	26.82	6	0	0	6	6			7520000	10100000	1	1	0	0	1	1		19738	Coatomer subunit zeta-2 OS=Arabidopsis thaliana OX=3702 GN=At3g09800 PE=2 SV=1
614	678	Q96283|RAA2C_ARATH	137.46	29	0	0	25	29			5490000	10100000	6	3	0	0	7	7		23849	Ras-related protein RABA2c OS=Arabidopsis thaliana OX=3702 GN=RABA2C PE=2 SV=4
1416	1616	tr|Q42338|Q42338_ARATH	132.7	33	0	0	23	23			9650000	10100000	4	4	0	0	3	3		10020	AT3G48140 protein OS=Arabidopsis thaliana OX=3702 GN=T24C20_20 PE=2 SV=1
97	126	Q9S841|PSBO2_ARATH	251.01	58	56	30	42	36	27000000	1940000	22700000	10000000	18	4	33	13	22	14	Carbamidomethylation; Deamidation (NQ); Pyro-glu from Q	35019	Oxygen-evolving enhancer protein 1-2 chloroplastic OS=Arabidopsis thaliana OX=3702 GN=PSBO2 PE=1 SV=1
1452	2856	tr|Q9SD79|Q9SD79_ARATH	78.16	12	0	0	12	6			19100000	10000000	2	2	0	0	2	1		16580	Wiskott-aldrich syndrome family protein putative (DUF1118) OS=Arabidopsis thaliana OX=3702 GN=F13G24.250 PE=1 SV=1
1197	945	Q70E96|AL3F1_ARATH	97.83	14	0	0	5	12			8200000	10000000	5	5	0	0	2	4	Carbamidomethylation; Acetylation (Protein N-term)	53615	Aldehyde dehydrogenase family 3 member F1 OS=Arabidopsis thaliana OX=3702 GN=ALDH3F1 PE=2 SV=2
388	526	Q04836|CP31A_ARATH	148.65	28	7	12	9	6	2910000	10300000	14100000	9980000	9	8	4	5	4	3		35787	31 kDa ribonucleoprotein chloroplastic OS=Arabidopsis thaliana OX=3702 GN=CP31A PE=1 SV=1
1272	1207	Q9LS48|SG1_ARATH	76.04	17	0	0	8	15			4650000	9980000	6	5	0	0	3	4		35631	protein SLOW GREEN 1 chloroplastic OS=Arabidopsis thaliana OX=3702 GN=SG1 PE=1 SV=1
845	1341	Q38900|CP19A_ARATH	78.38	28	0	0	13	24			5680000	9970000	4	2	0	0	4	3	Carbamidomethylation; Oxidation (M)	18492	Peptidyl-prolyl cis-trans isomerase CYP19-1 OS=Arabidopsis thaliana OX=3702 GN=CYP19-1 PE=2 SV=1
127	123	Q8W585|FTSH8_ARATH	225.66	27	2	1	22	22			5050000	9970000	18	3	2	1	27	25	Carbamidomethylation; Deamidation (NQ); Oxidation (M)	73198	ATP-dependent zinc metalloprotease FTSH 8 chloroplastic OS=Arabidopsis thaliana OX=3702 GN=FTSH8 PE=1 SV=1
787	1118	Q8W4J9|RPP8_ARATH	98.66	8	0	1	4	5			6630000	9960000	8	6	0	1	3	5	Carbamidomethylation	104682	Disease resistance protein RPP8 OS=Arabidopsis thaliana OX=3702 GN=RPP8 PE=1 SV=2
1914	1647	Q9LJH8|UBP1C_ARATH	76.07	7	0	0	4	7			3310000	9930000	3	3	0	0	1	3		47089	Oligouridylate-binding protein 1C OS=Arabidopsis thaliana OX=3702 GN=UBP1C PE=1 SV=1
1414	1469	tr|Q8H0X5|Q8H0X5_ARATH	105.55	24	0	0	15	17			7560000	9850000	3	3	0	0	2	2		18177	Low-density receptor-like protein OS=Arabidopsis thaliana OX=3702 GN=MTG13.11 PE=2 SV=1
1067	850	Q945K7|IDH5_ARATH	140.87	17	0	0	11	12			5910000	9810000	6	3	0	0	4	4		40625	Isocitrate dehydrogenase [NAD] catalytic subunit 5 mitochondrial OS=Arabidopsis thaliana OX=3702 GN=IDH5 PE=1 SV=1
1255	1385	P93025|PHOT2_ARATH	120.38	5	0	0	5	5			7530000	9790000	3	3	0	0	3	3		102472	Phototropin-2 OS=Arabidopsis thaliana OX=3702 GN=PHOT2 PE=1 SV=2
2728	2920	Q9S7A3|MOC2A_ARATH	50.52	20	0	0	20	8			11700000	9780000	2	2	0	0	2	1		10533	Molybdopterin synthase sulfur carrier subunit OS=Arabidopsis thaliana OX=3702 GN=At4g10100 PE=3 SV=1
897	1030	Q9SGY2|ACLA1_ARATH	114.36	10	0	0	5	8			4650000	9750000	4	4	0	0	2	4	Carbamidomethylation	46679	ATP-citrate synthase alpha chain protein 1 OS=Arabidopsis thaliana OX=3702 GN=ACLA-1 PE=1 SV=1
2746	4592	Q93VM8|COPT5_ARATH	41.88	8	0	0	8	8			7540000	9740000	1	1	0	0	1	1		15784	Copper transporter 5 OS=Arabidopsis thaliana OX=3702 GN=COPT5 PE=1 SV=1
326	746	Q93VT9|RL101_ARATH	142.65	33	15	20	21	13	2030000	1050000	11300000	9730000	9	3	5	5	7	4	Carbamidomethylation; Oxidation (M)	24917	60S ribosomal protein L10-1 OS=Arabidopsis thaliana OX=3702 GN=RPL10A PE=1 SV=1
1471	1342	tr|Q9FKB7|Q9FKB7_ARATH	93.48	15	0	0	15	8			11700000	9730000	4	3	0	0	4	2		27910	LOW PSII ACCUMULATION protein (DUF1995) OS=Arabidopsis thaliana OX=3702 GN=At5g48790 PE=4 SV=1
768	537	Q9LJL3|PREP1_ARATH	136.87	9	0	1	2	8			6770000	9680000	9	5	0	1	2	8	Carbamidomethylation	121015	Presequence protease 1 chloroplastic/mitochondrial OS=Arabidopsis thaliana OX=3702 GN=PREP1 PE=1 SV=2
524	539	P29976|AROF_ARATH	172.45	16	0	0	16	16			9190000	9680000	7	3	0	0	8	10	Carbamidomethylation; Pyro-glu from Q	57979	Phospho-2-dehydro-3-deoxyheptonate aldolase 1 chloroplastic OS=Arabidopsis thaliana OX=3702 GN=DHS1 PE=2 SV=2
233	441	P51430|RS62_ARATH	177.73	35	23	17	32	31	1320000	2200000	5140000	9670000	9	2	8	6	9	11	Carbamidomethylation	28162	40S ribosomal protein S6-2 OS=Arabidopsis thaliana OX=3702 GN=RPS6B PE=1 SV=3
533	390	Q9SYM5|RHM1_ARATH	156.91	18	0	0	14	15			11100000	9670000	10	4	0	0	9	9	Carbamidomethylation; Oxidation (M)	75372	Trifunctional UDP-glucose 4 6-dehydratase/UDP-4-keto-6-deoxy-D-glucose 3 5-epimerase/UDP-4-keto-L-rhamnose-reductase RHM1 OS=Arabidopsis thaliana OX=3702 GN=RHM1 PE=1 SV=1
1136	1269	Q9C8K2|AB12G_ARATH	104.45	6	0	0	5	5			9760000	9540000	4	4	0	0	4	3	Carbamidomethylation	76451	ABC transporter G family member 12 OS=Arabidopsis thaliana OX=3702 GN=ABCG12 PE=1 SV=1
492	499	Q9LYA9|CP41A_ARATH	145	24	1	6	3	8		1280000	2640000	9510000	11	9	1	2	1	6	Carbamidomethylation	43930	Chloroplast stem-loop binding protein of 41 kDa a chloroplastic OS=Arabidopsis thaliana OX=3702 GN=CSP41A PE=1 SV=1
900	1126	P54150|MSRA4_ARATH	115.98	19	4	4	9	13	836000	897000	4200000	9490000	5	5	1	1	2	3		28644	Peptide methionine sulfoxide reductase A4 chloroplastic OS=Arabidopsis thaliana OX=3702 GN=MSR4 PE=1 SV=2
258	116	Q94A40|COPA1_ARATH	215.81	17	0	0	11	13			9860000	9470000	20	5	0	0	13	15	Carbamidomethylation	136566	Coatomer subunit alpha-1 OS=Arabidopsis thaliana OX=3702 GN=At1g62020 PE=2 SV=2
42	416	P59233|R27AC_ARATH	192.23	64	46	38	48	55	3650000		12600000	9450000	12	3	35	27	32	28	Carbamidomethylation; Oxidation (M); Pyro-glu from Q	17797	Ubiquitin-40S ribosomal protein S27a-3 OS=Arabidopsis thaliana OX=3702 GN=RPS27AC PE=2 SV=2
784	875	P38418|LOX2_ARATH	115.21	8	0	0	2	6			2210000	9420000	7	6	0	0	2	5		102046	Lipoxygenase 2 chloroplastic OS=Arabidopsis thaliana OX=3702 GN=LOX2 PE=1 SV=1
646	676	tr|F4J737|F4J737_ARATH	150.74	7	0	0	7	7			11000000	9400000	7	5	0	0	8	6		117640	ARM repeat superfamily protein OS=Arabidopsis thaliana OX=3702 GN=At3g59020 PE=1 SV=1
212	357	Q9C9C5|RL63_ARATH	199.55	44	27	26	33	28	7230000	8330000	12900000	9390000	14	4	7	7	9	9	Deamidation (NQ)	26107	60S ribosomal protein L6-3 OS=Arabidopsis thaliana OX=3702 GN=RPL6C PE=2 SV=1
709	1049	Q9M5K3|DLDH1_ARATH	116.88	8	0	3	2	8		1780000	1420000	9370000	5	4	0	2	2	4		53988	Dihydrolipoyl dehydrogenase 1 mitochondrial OS=Arabidopsis thaliana OX=3702 GN=LPD1 PE=1 SV=2
740	982	Q9SAR5|AKR2A_ARATH	108.86	20	5	9	20	7		799000	10300000	9360000	5	4	1	2	5	2	Carbamidomethylation; Acetylation (Protein N-term)	36984	Ankyrin repeat domain-containing protein 2A OS=Arabidopsis thaliana OX=3702 GN=AKR2A PE=1 SV=2
770	695	Q9SI75|EFGC_ARATH	148.99	12	0	0	10	8			15300000	9310000	6	6	0	0	6	4		86058	Elongation factor G chloroplastic OS=Arabidopsis thaliana OX=3702 GN=CPEFG PE=1 SV=1
1920	2431	tr|Q9SLI4|Q9SLI4_ARATH	76.4	6	0	0	6	6			7400000	9300000	1	1	0	0	1	1	Carbamidomethylation	21875	At1g54500/F20D21_31 OS=Arabidopsis thaliana OX=3702 GN=At1g54500 PE=2 SV=1
338	430	F4JVN6|TPPII_ARATH	149.63	13	0	2	6	6		6170000	12900000	9280000	16	14	0	3	8	8	Carbamidomethylation	152367	Tripeptidyl-peptidase 2 OS=Arabidopsis thaliana OX=3702 GN=TPP2 PE=1 SV=1
1163	1918	Q9SYX1|LIL31_ARATH	74.62	8	0	0	8	8			11300000	9270000	2	2	0	0	2	2		29403	Light-harvesting complex-like protein 3 isotype 1 chloroplastic OS=Arabidopsis thaliana OX=3702 GN=LIL3.1 PE=1 SV=1
381	271	tr|A0A1P8BG37|A0A1P8BG37_ARATH	192.71	29	4	7	13	14	2910000	6250000	10000000	9240000	12	11	1	2	6	5		46914	Photosystem II stability/assembly factor chloroplast (HCF136) OS=Arabidopsis thaliana OX=3702 GN=HCF136 PE=4 SV=1
999	1179	Q8LPR8|TI100_ARATH	103.66	5	0	1	2	3			7590000	9220000	4	3	0	1	3	3		99954	Protein TIC 100 OS=Arabidopsis thaliana OX=3702 GN=TIC100 PE=1 SV=1
647	362	Q8S9L5|TIG_ARATH	161.85	20	0	2	3	10		367000	3610000	9190000	11	11	0	1	2	5	Carbamidomethylation	61734	Trigger factor-like protein TIG Chloroplastic OS=Arabidopsis thaliana OX=3702 GN=TIG PE=1 SV=1
1138	933	Q9SVN5|SYMC_ARATH	119.87	8	0	0	1	7			1470000	9190000	5	5	0	0	1	4	Carbamidomethylation	89854	Methionine--tRNA ligase cytoplasmic OS=Arabidopsis thaliana OX=3702 GN=At4g13780 PE=2 SV=1
1674	4516	tr|A8MS46|A8MS46_ARATH	71.02	9	0	0	9	9			8410000	9170000	1	1	0	0	2	2		15702	Embryo defective 1303 OS=Arabidopsis thaliana OX=3702 GN=EMB1303 PE=4 SV=1
885	831	Q9FGC7|ZEP_ARATH	104.11	12	0	0	10	4			6680000	9170000	7	7	0	0	6	3	Oxidation (M)	73842	Zeaxanthin epoxidase chloroplastic OS=Arabidopsis thaliana OX=3702 GN=ZEP PE=1 SV=1
750	957	Q9LXC9|IPYR6_ARATH	124.57	18	3	2	11	9	1600000		5680000	9160000	6	4	1	1	3	3		33380	Soluble inorganic pyrophosphatase 6 chloroplastic OS=Arabidopsis thaliana OX=3702 GN=PPA6 PE=1 SV=1
378	880	Q9FLQ4|ODO2A_ARATH	126.28	14	4	7	11	11	896000	3600000	7910000	9120000	6	3	1	4	9	9		50134	Dihydrolipoyllysine-residue succinyltransferase component of 2-oxoglutarate dehydrogenase complex 1 mitochondrial OS=Arabidopsis thaliana OX=3702 GN=At5g55070 PE=1 SV=1
1101	4531	Q3E902|RS212_ARATH	56.05	18	18	18	18	18	2340000	2790000	5350000	9070000	1	1	1	1	2	4	Acetylation (Protein N-term); Oxidation (M)	9113	40S ribosomal protein S21-2 OS=Arabidopsis thaliana OX=3702 GN=RPS21C PE=1 SV=2
261	278	Q9SJQ9|ALFC6_ARATH	190.66	51	8	14	17	35			2890000	9070000	13	4	1	2	6	15	Carbamidomethylation; Deamidation (NQ); Oxidation (M)	38387	Fructose-bisphosphate aldolase 6 cytosolic OS=Arabidopsis thaliana OX=3702 GN=FBA6 PE=1 SV=1
514	698	Q9LV21|TCPD_ARATH	104.38	15	0	0	7	8			7290000	9070000	9	8	0	0	5	5	Acetylation (Protein N-term)	57775	T-complex protein 1 subunit delta OS=Arabidopsis thaliana OX=3702 GN=CCT4 PE=1 SV=1
1216	1629	P56755|NDHI_ARATH	98.39	20	0	0	20	13			12400000	9030000	3	3	0	0	4	2	Carbamidomethylation; Oxidation (M)	20086	NAD(P)H-quinone oxidoreductase subunit I chloroplastic OS=Arabidopsis thaliana OX=3702 GN=ndhI PE=3 SV=1
602	584	P28769|TCPA_ARATH	127.8	17	1	1	6	6			6230000	8970000	10	8	1	1	3	3	Carbamidomethylation; Acetylation (Protein N-term)	59229	T-complex protein 1 subunit alpha OS=Arabidopsis thaliana OX=3702 GN=CCT1 PE=1 SV=1
286	462	P17562|METK2_ARATH	199.12	31	2	6	22	31			9020000	8960000	9	2	1	2	12	15	Carbamidomethylation	43255	S-adenosylmethionine synthase 2 OS=Arabidopsis thaliana OX=3702 GN=SAM2 PE=1 SV=1
1412	1147	F4IFC5|SYTM2_ARATH	100.07	11	3	0	4	6	0		6650000	8960000	5	5	1	0	2	3	Carbamidomethylation	74785	Threonine--tRNA ligase chloroplastic/mitochondrial 2 OS=Arabidopsis thaliana OX=3702 GN=EMB2761 PE=2 SV=1
1455	1524	Q9FLT9|HP302_ARATH	94.16	15	0	0	9	12			4810000	8940000	3	3	0	0	2	3		27772	Chloroplastic import inner membrane translocase subunit HP30-2 OS=Arabidopsis thaliana OX=3702 GN=HP30-2 PE=1 SV=1
1537	1382	Q8L9C4|KCR1_ARATH	123.36	12	0	0	8	8			7690000	8920000	3	3	0	0	2	2	Carbamidomethylation	35762	Very-long-chain 3-oxoacyl-CoA reductase 1 OS=Arabidopsis thaliana OX=3702 GN=KCR1 PE=1 SV=1
887	1217	tr|A0A1P8B6G3|A0A1P8B6G3_ARATH	87.91	10	0	3	4	7		797000	2630000	8910000	5	3	0	2	2	3	Acetylation (Protein N-term)	50188	Proteasome component (PCI) domain protein OS=Arabidopsis thaliana OX=3702 GN=At4g19006 PE=1 SV=1
1358	1184	Q9C5G5|SAC7_ARATH	94.53	7	0	0	7	4			10600000	8910000	4	3	0	0	4	2	Carbamidomethylation; Oxidation (M)	68238	Phosphoinositide phosphatase SAC7 OS=Arabidopsis thaliana OX=3702 GN=SAC7 PE=2 SV=1
769	1112	Q9ZPH2|GRS17_ARATH	113.26	12	0	0	9	3			6060000	8900000	5	4	0	0	4	1		53115	Monothiol glutaredoxin-S17 OS=Arabidopsis thaliana OX=3702 GN=GRXS17 PE=1 SV=1
940	887	Q9ZNT0|VPS4_ARATH	133.11	20	0	0	14	13			9280000	8900000	7	7	0	0	6	5		48593	Protein SUPPRESSOR OF K(+) TRANSPORT GROWTH DEFECT 1 OS=Arabidopsis thaliana OX=3702 GN=SKD1 PE=1 SV=1
929	909	C0LGN2|Y3148_ARATH	119.44	6	0	0	6	5			11700000	8880000	6	3	0	1	5	5		112276	Probable leucine-rich repeat receptor-like serine/threonine-protein kinase At3g14840 OS=Arabidopsis thaliana OX=3702 GN=LRR-RLK PE=1 SV=1
752	1255	P56801|RR8_ARATH	111.59	29	0	10	19	23		696000	6650000	8860000	4	3	0	1	3	4		15479	30S ribosomal protein S8 chloroplastic OS=Arabidopsis thaliana OX=3702 GN=rps8 PE=3 SV=1
692	1545	Q9FY50|RK10_ARATH	102.5	17	0	0	10	10			9450000	8860000	5	5	0	0	3	3	Oxidation (M)	24736	50S ribosomal protein L10 chloroplastic OS=Arabidopsis thaliana OX=3702 GN=RPL10 PE=2 SV=1
927	885	Q9FEB5|DSP4_ARATH	122.77	15	1	0	14	9			11200000	8820000	6	5	1	0	5	3		42626	Phosphoglucan phosphatase DSP4 chloroplastic OS=Arabidopsis thaliana OX=3702 GN=DSP4 PE=1 SV=1
861	707	O49160|EIF3C_ARATH	147.94	9	0	0	8	6			17400000	8810000	6	6	0	0	6	4		102949	Eukaryotic translation initiation factor 3 subunit C OS=Arabidopsis thaliana OX=3702 GN=TIF3C1 PE=1 SV=2
1359	1185	Q8LBB2|KING1_ARATH	115.98	13	0	0	9	11			7050000	8750000	4	4	0	0	3	3		47423	SNF1-related protein kinase regulatory subunit gamma-1 OS=Arabidopsis thaliana OX=3702 GN=KING1 PE=1 SV=2
595	555	Q8GUM2|HSP7I_ARATH	142.92	13	0	0	7	10			2810000	8740000	8	5	0	0	4	6	Oxidation (M)	73075	Heat shock 70 kDa protein 9 mitochondrial OS=Arabidopsis thaliana OX=3702 GN=HSP70-9 PE=1 SV=1
543	366	Q9SYP2|PFPA1_ARATH	153.42	17	0	0	13	16			5930000	8740000	10	5	0	0	7	9	Carbamidomethylation	67119	Pyrophosphate--fructose 6-phosphate 1-phosphotransferase subunit alpha 1 OS=Arabidopsis thaliana OX=3702 GN=PFP-ALPHA1 PE=2 SV=1
733	705	Q9LXJ0|FTZ22_ARATH	169.51	21	0	0	18	19			14400000	8740000	6	3	0	0	6	5		50317	Cell division protein FtsZ homolog 2-2 chloroplastic OS=Arabidopsis thaliana OX=3702 GN=FTSZ2-2 PE=1 SV=1
1568	1221	Q8LA13|RH11_ARATH	107.3	8	0	0	2	7			828000	8730000	4	4	0	0	1	3		66026	DEAD-box ATP-dependent RNA helicase 11 OS=Arabidopsis thaliana OX=3702 GN=RH11 PE=1 SV=1
1109	1873	Q9LKA5|MORF8_ARATH	90.72	7	0	0	6	7			8180000	8650000	3	2	0	0	3	4		42870	Multiple organellar RNA editing factor 8 chloroplastic/mitochondrial OS=Arabidopsis thaliana OX=3702 GN=MORF8 PE=1 SV=1
518	1658	P51407|RLA21_ARATH	111.79	47	10	10	39	39			7120000	8650000	4	2	2	3	6	6		11452	60S acidic ribosomal protein P2-1 OS=Arabidopsis thaliana OX=3702 GN=RPP2A PE=3 SV=2
447	1143	P49211|RL321_ARATH	167.99	35	29	24	21	10	11700000	10900000	8640000	8590000	5	2	6	5	6	2	Carbamidomethylation; Deamidation (NQ); Oxidation (M)	15503	60S ribosomal protein L32-1 OS=Arabidopsis thaliana OX=3702 GN=RPL32A PE=2 SV=2
851	1437	P56793|RK16_ARATH	98.58	32	11	11	21	21	3330000	4400000	6730000	8570000	3	3	1	2	2	2	Oxidation (M)	15294	50S ribosomal protein L16 chloroplastic OS=Arabidopsis thaliana OX=3702 GN=rpl16 PE=3 SV=1
870	1055	F4IDS7|VPS18_ARATH	132.77	5	0	1	5	5			10200000	8570000	5	4	0	1	4	4		112320	Vacuolar sorting protein 18 OS=Arabidopsis thaliana OX=3702 GN=VPS18 PE=1 SV=1
767	929	P0DKC3|PGP1A_ARATH	131.41	16	3	0	7	7	896000		6680000	8510000	6	5	1	0	2	3	Carbamidomethylation	39762	Phosphoglycolate phosphatase 1A chloroplastic OS=Arabidopsis thaliana OX=3702 GN=PGLP1A PE=1 SV=1
525	867	Q9LFH5|RL122_ARATH	149.03	52	41	31	9	8	45300000	21100000	13800000	8430000	6	6	5	4	1	1	Carbamidomethylation	17970	60S ribosomal protein L12-2 OS=Arabidopsis thaliana OX=3702 GN=RPL12B PE=1 SV=1
844	699	Q96318|CRU3_ARATH	108.82	17	0	0	6	9			6490000	8330000	7	7	0	0	2	3	Carbamidomethylation	58235	12S seed storage protein CRC OS=Arabidopsis thaliana OX=3702 GN=CRC PE=1 SV=1
672	1110	tr|A0A1P8AWY1|A0A1P8AWY1_ARATH	119.58	9	1	1	7	7		140000000	7780000	8310000	6	4	1	1	6	4	Carbamidomethylation; Pyro-glu from E	61830	High chlorophyll fluorescence phenotype 173 OS=Arabidopsis thaliana OX=3702 GN=HCF173 PE=4 SV=1
662	553	Q9LJI5|VA0D1_ARATH	128.28	29	0	0	17	23			12300000	8260000	9	2	0	0	6	8	Carbamidomethylation; Oxidation (M)	40792	V-type proton ATPase subunit d1 OS=Arabidopsis thaliana OX=3702 GN=VHA-d1 PE=2 SV=1
610	1735	P94040|GL31_ARATH	90.75	16	16	5	13	9	32400000	5610000	32100000	8210000	4	4	4	1	3	2	Carbamidomethylation	21559	Germin-like protein subfamily 3 member 1 OS=Arabidopsis thaliana OX=3702 GN=GLP1 PE=1 SV=1
619	1337	Q680P8|RS29_ARATH	97.86	61	0	12	48	61		1850000	5910000	8210000	4	3	0	1	6	5	Carbamidomethylation	6429	40S ribosomal protein S29 OS=Arabidopsis thaliana OX=3702 GN=RPS29A PE=3 SV=2
576	648	tr|A8MRE8|A8MRE8_ARATH	147.81	28	9	9	4	12	3080000	4210000	6230000	8200000	7	7	3	2	2	3	Carbamidomethylation	32307	Triosephosphate isomerase OS=Arabidopsis thaliana OX=3702 GN=TIM PE=1 SV=1
1214	1422	Q9ZVA2|EP1L2_ARATH	106.71	9	0	0	7	9			4320000	8200000	3	3	0	0	2	3	Carbamidomethylation	50343	EP1-like glycoprotein 2 OS=Arabidopsis thaliana OX=3702 GN=At1g78830 PE=1 SV=1
2588	3700	P56772|CLPP1_ARATH	72.25	8	0	0	8	8			6360000	8190000	1	1	0	0	1	1		22124	Chloroplastic ATP-dependent Clp protease proteolytic subunit 1 OS=Arabidopsis thaliana OX=3702 GN=clpP1 PE=1 SV=2
600	701	P46645|AAT2_ARATH	138.15	22	0	5	15	14		938000	8440000	8180000	7	6	0	1	5	5	Carbamidomethylation; Deamidation (NQ)	44267	Aspartate aminotransferase cytoplasmic isozyme 1 OS=Arabidopsis thaliana OX=3702 GN=ASP2 PE=1 SV=2
1143	1128	Q9SUR3|RTNLA_ARATH	109.41	21	0	0	11	18			6360000	8170000	5	3	0	0	4	3	Acetylation (Protein N-term)	30529	Reticulon-like protein B1 OS=Arabidopsis thaliana OX=3702 GN=RTNLB1 PE=1 SV=1
1074	965	Q9XGM1|VATD_ARATH	97.53	22	0	0	8	14			3160000	8150000	6	6	0	0	2	3		29059	V-type proton ATPase subunit D OS=Arabidopsis thaliana OX=3702 GN=VHA-D PE=1 SV=2
1478	2902	Q84Y95|GRS14_ARATH	82.31	9	0	0	9	9			9390000	8150000	2	2	0	0	3	2		19309	Monothiol glutaredoxin-S14 chloroplastic OS=Arabidopsis thaliana OX=3702 GN=GRXS14 PE=1 SV=2
642	1324	tr|A8MS28|A8MS28_ARATH	116.84	31	6	24	22	21		4390000	2460000	8140000	4	2	1	3	4	3	Carbamidomethylation	15035	Ribosomal L27e protein family OS=Arabidopsis thaliana OX=3702 GN=At4g15000 PE=4 SV=1
1065	1315	tr|A0A1P8B8W6|A0A1P8B8W6_ARATH	98.43	18	0	0	4	10			1510000	8140000	4	4	0	0	1	2	Oxidation (M)	31041	Ascorbate peroxidase 4 OS=Arabidopsis thaliana OX=3702 GN=TL29 PE=1 SV=1
641	978	tr|F4JIM7|F4JIM7_ARATH	92.02	10	1	1	7	8			7890000	8130000	6	4	4	3	4	5		73398	Ribophorin II (RPN2) family protein OS=Arabidopsis thaliana OX=3702 GN=HAP6 PE=1 SV=2
567	488	Q9LFW1|RGP2_ARATH	136.86	26	0	4	9	18			393000	8120000	9	3	0	1	4	8	Carbamidomethylation; Oxidation (M)	40890	UDP-arabinopyranose mutase 2 OS=Arabidopsis thaliana OX=3702 GN=RGP2 PE=1 SV=1
1595	1897	Q9FIQ0|AGD9_ARATH	80	5	0	0	3	5			5790000	8110000	2	2	0	0	1	2	Carbamidomethylation	43550	Probable ADP-ribosylation factor GTPase-activating protein AGD9 OS=Arabidopsis thaliana OX=3702 GN=AGD9 PE=1 SV=1
1664	1666	O49613|HIP25_ARATH	94.6	19	0	0	19	14			11400000	8110000	3	3	0	0	4	2		17162	Heavy metal-associated isoprenylated plant protein 25 OS=Arabidopsis thaliana OX=3702 GN=HIPP25 PE=2 SV=1
196	204	Q9LRR9|GLO1_ARATH	198.6	44	17	19	23	31	2290000	0	1380000	8100000	15	6	6	6	9	13	Acetylation (Protein N-term); Oxidation (M)	40342	(S)-2-hydroxy-acid oxidase GLO1 OS=Arabidopsis thaliana OX=3702 GN=GLO1 PE=1 SV=1
1086	1146	P46312|FAD6C_ARATH	128.45	10	0	0	10	8			21500000	8070000	4	4	0	0	4	3		51226	Omega-6 fatty acid desaturase chloroplastic OS=Arabidopsis thaliana OX=3702 GN=FAD6 PE=1 SV=2
701	1336	Q9LQL0|GCSH3_ARATH	114.57	25	15	15	20	25	4390000	4690000	0	8060000	4	2	2	2	3	5	Carbamidomethylation	17897	Glycine cleavage system H protein 3 mitochondrial OS=Arabidopsis thaliana OX=3702 GN=GDH3 PE=1 SV=1
2138	2641	tr|Q9C7S3|Q9C7S3_ARATH	88.82	12	3	0	10	12			6410000	8060000	2	1	1	0	1	2		17829	Inner membrane localized protein OS=Arabidopsis thaliana OX=3702 GN=At1g42960 PE=2 SV=1
864	780	tr|A0A1I9LT03|A0A1I9LT03_ARATH	107.51	16	0	0	8	11			5790000	8050000	6	6	0	0	3	4		51116	UTP--glucose-1-phosphate uridylyltransferase OS=Arabidopsis thaliana OX=3702 GN=UGP1 PE=1 SV=1
247	172	Q38950|2AAB_ARATH	209.07	26	0	0	24	24			7150000	8050000	14	5	0	0	20	18	Carbamidomethylation; Oxidation (M)	65598	Serine/threonine-protein phosphatase 2A 65 kDa regulatory subunit A beta isoform OS=Arabidopsis thaliana OX=3702 GN=PP2AA2 PE=1 SV=2
2673	1763	Q42540|UBC7_ARATH	65.88	28	0	0	6	22			1940000	8050000	3	3	0	0	1	2	Carbamidomethylation; Acetylation (Protein N-term)	18722	Ubiquitin-conjugating enzyme E2 7 OS=Arabidopsis thaliana OX=3702 GN=UBC7 PE=1 SV=1
578	1063	P31168|COR47_ARATH	113.42	35	0	3	11	22			2680000	8040000	7	6	0	2	2	4	Acetylation (Protein N-term)	29897	Dehydrin COR47 OS=Arabidopsis thaliana OX=3702 GN=COR47 PE=1 SV=2
1958	4706	tr|O48717|O48717_ARATH	32.61	6	0	0	6	6			3900000	8040000	1	1	0	0	1	2		12988	At2g26500 OS=Arabidopsis thaliana OX=3702 GN=At2g26500 PE=2 SV=1
902	1193	Q9SS17|RS241_ARATH	141.29	31	24	9	20	20	5180000		5730000	8040000	5	2	3	2	3	2	Pyro-glu from Q	15372	40S ribosomal protein S24-1 OS=Arabidopsis thaliana OX=3702 GN=RPS24A PE=2 SV=1
1298	1712	Q940G0|TMN1_ARATH	88.61	6	0	0	6	4			4190000	8030000	3	3	0	0	4	2	Carbamidomethylation	66893	Transmembrane 9 superfamily member 1 OS=Arabidopsis thaliana OX=3702 GN=TMN1 PE=1 SV=1
1156	872	Q8H1G6|PTI11_ARATH	120.56	17	0	0	13	12			6580000	8020000	5	3	0	0	4	3		39820	PTI1-like tyrosine-protein kinase 1 OS=Arabidopsis thaliana OX=3702 GN=PTI11 PE=1 SV=1
954	1936	Q9XFH8|TRXF1_ARATH	87.84	13	7	7	7	13	1190000	1370000	2670000	7930000	2	2	1	1	1	3	Carbamidomethylation	19325	Thioredoxin F1 chloroplastic OS=Arabidopsis thaliana OX=3702 GN=At3g02730 PE=1 SV=2
944	1432	Q94CE5|GATP_ARATH	102.43	6	0	0	3	6			625000000	7910000	3	3	0	0	2	4		55188	Gamma-aminobutyrate transaminase POP2 mitochondrial OS=Arabidopsis thaliana OX=3702 GN=POP2 PE=1 SV=1
1434	1761	tr|F4HTI7|F4HTI7_ARATH	79.65	8	0	0	8	8			5610000	7880000	2	2	0	0	2	2		30942	Secretory carrier-associated membrane protein OS=Arabidopsis thaliana OX=3702 GN=SC3 PE=1 SV=1
1048	1438	Q9M7Z1|ODB2_ARATH	126.9	13	0	1	12	7			12600000	7840000	5	4	0	1	4	3	Deamidation (NQ); Pyro-glu from Q	52706	Lipoamide acyltransferase component of branched-chain alpha-keto acid dehydrogenase complex mitochondrial OS=Arabidopsis thaliana OX=3702 GN=BCE2 PE=1 SV=1
915	1903	Q9FLN4|RK27_ARATH	82.87	13	6	6	6	6	3580000	3350000	9400000	7830000	2	2	1	1	2	1		21737	50S ribosomal protein L27 chloroplastic OS=Arabidopsis thaliana OX=3702 GN=RPL27 PE=2 SV=1
904	740	O23715|PSA3_ARATH	126.53	28	0	5	8	14		885000	3810000	7820000	7	7	0	1	2	4	Carbamidomethylation	27377	Proteasome subunit alpha type-3 OS=Arabidopsis thaliana OX=3702 GN=PAG1 PE=1 SV=2
882	621	Q9LFF1|PP281_ARATH	151.39	12	0	0	12	8			13400000	7810000	7	7	0	0	8	5	Carbamidomethylation; Oxidation (M)	84551	Pentatricopeptide repeat-containing protein At3g53700 chloroplastic OS=Arabidopsis thaliana OX=3702 GN=MEE40 PE=2 SV=1
577	975	Q9LRX8|R13A2_ARATH	110.94	24	3	3	24	19	471000	618000	5220000	7780000	5	3	1	1	5	4	Carbamidomethylation; Deamidation (NQ)	23459	60S ribosomal protein L13a-2 OS=Arabidopsis thaliana OX=3702 GN=RPL13AB PE=2 SV=1
2485	3032	O65390|APA1_ARATH	57	2	0	0	2	2			6170000	7770000	1	1	0	0	1	2		54614	Aspartic proteinase A1 OS=Arabidopsis thaliana OX=3702 GN=APA1 PE=1 SV=1
579	779	Q9SF16|TCPH_ARATH	121.27	10	1	1	2	5	1580000	748000	1280000	7720000	6	6	1	1	1	3		59776	T-complex protein 1 subunit eta OS=Arabidopsis thaliana OX=3702 GN=CCT7 PE=1 SV=1
1051	839	Q93Y22|COPD_ARATH	129.1	12	0	0	10	9			9750000	7690000	5	5	0	0	4	3	Oxidation (M); Pyro-glu from Q	57719	Coatomer subunit delta OS=Arabidopsis thaliana OX=3702 GN=At5g05010 PE=1 SV=2
1060	889	Q38882|PLDA1_ARATH	138.07	9	0	0	3	5			5670000	7680000	7	5	0	0	2	4	Oxidation (M)	91848	Phospholipase D alpha 1 OS=Arabidopsis thaliana OX=3702 GN=PLDALPHA1 PE=1 SV=2
661	769	P46248|AAT5_ARATH	133.06	16	0	0	6	6			4800000	7670000	7	6	0	0	2	4	Carbamidomethylation	49831	Aspartate aminotransferase chloroplastic OS=Arabidopsis thaliana OX=3702 GN=ASP5 PE=1 SV=2
1055	1308	Q9SKT0|THF1_ARATH	120.08	15	0	0	4	4			5430000	7620000	4	4	0	0	1	1		33796	Protein THYLAKOID FORMATION 1 chloroplastic OS=Arabidopsis thaliana OX=3702 GN=THF1 PE=1 SV=1
1169	1286	Q9C9Z2|RER3_ARATH	82.08	9	0	0	9	7			9810000	7600000	4	4	0	0	5	3		35253	Protein RETICULATA-RELATED 3 chloroplastic OS=Arabidopsis thaliana OX=3702 GN=RER3 PE=1 SV=1
1254	1371	O22229|TRXB3_ARATH	123.98	10	0	0	3	10			1930000	7590000	3	3	0	0	1	3	Carbamidomethylation	57950	NADPH-dependent thioredoxin reductase 3 OS=Arabidopsis thaliana OX=3702 GN=NTRC PE=1 SV=2
1161	1691	O81148|PSA4A_ARATH	96.24	11	0	0	6	11			4570000	7570000	2	2	0	0	2	2		27475	Proteasome subunit alpha type-4-A OS=Arabidopsis thaliana OX=3702 GN=PAC1 PE=1 SV=1
1467	3741	Q9SW21|ACP4_ARATH	77.04	12	12	12	12	12	2040000	3400000	5630000	7500000	1	1	1	2	1	1		14544	Acyl carrier protein 4 chloroplastic OS=Arabidopsis thaliana OX=3702 GN=ACP4 PE=2 SV=1
374	1021	Q9SIH0|RS141_ARATH	164.56	44	29	29	44	44	2170000	3000000	5730000	7490000	5	1	3	3	7	7	Oxidation (M)	16257	40S ribosomal protein S14-1 OS=Arabidopsis thaliana OX=3702 GN=RPS14A PE=1 SV=1
1219	2868	Q8LEM8|RL373_ARATH	74.33	18	11	11	11	11	4920000	4860000	7380000	7470000	2	2	1	1	1	1	Carbamidomethylation	10771	60S ribosomal protein L37-3 OS=Arabidopsis thaliana OX=3702 GN=RPL37C PE=3 SV=1
617	1278	P92959|RK24_ARATH	117.62	25	13	0	25	11	3360000		19400000	7470000	5	5	2	0	4	2		21977	50S ribosomal protein L24 chloroplastic OS=Arabidopsis thaliana OX=3702 GN=RPL24 PE=2 SV=2
852	1563	O82628|VATG1_ARATH	77.19	31	10	21	31	31	1370000	2820000	8220000	7460000	3	3	1	2	4	3		12397	V-type proton ATPase subunit G1 OS=Arabidopsis thaliana OX=3702 GN=VHA-G1 PE=1 SV=1
1264	765	Q9STE8|TC753_ARATH	129.5	11	0	0	1	11			459000	7430000	6	6	0	0	1	6		89189	Protein TOC75-3 chloroplastic OS=Arabidopsis thaliana OX=3702 GN=TOC75-3 PE=1 SV=1
977	1333	Q9SZR1|ACA10_ARATH	82.81	5	0	1	3	4			6310000	7430000	5	2	0	2	2	3	Carbamidomethylation; Oxidation (M)	116858	Calcium-transporting ATPase 10 plasma membrane-type OS=Arabidopsis thaliana OX=3702 GN=ACA10 PE=1 SV=2
1092	1880	Q8L953|RS273_ARATH	94.26	25	0	15	25	25			4850000	7340000	2	1	0	1	2	2	Carbamidomethylation; Oxidation (M)	9490	40S ribosomal protein S27-3 OS=Arabidopsis thaliana OX=3702 GN=RPS27D PE=2 SV=2
582	505	Q43316|HEM3_ARATH	130.31	22	0	2	5	7		733000	2850000	7320000	9	9	0	1	2	3	Carbamidomethylation	41043	Porphobilinogen deaminase chloroplastic OS=Arabidopsis thaliana OX=3702 GN=HEMC PE=1 SV=1
771	811	Q9SHJ6|PMD2_ARATH	137.65	20	0	0	19	17			10600000	7290000	6	5	0	0	5	5		36119	Peroxisomal and mitochondrial division factor 2 OS=Arabidopsis thaliana OX=3702 GN=PMD2 PE=1 SV=1
937	730	tr|O64760|O64760_ARATH	122.56	10	0	0	8	6			9100000	7280000	6	5	0	0	6	4		81864	At2g34970 OS=Arabidopsis thaliana OX=3702 GN=At2g34970 PE=1 SV=1
840	1098	Q9SFH9|HEM21_ARATH	96.26	17	2	9	6	6	919000	4130000	5600000	7200000	5	5	1	3	2	2		46690	Delta-aminolevulinic acid dehydratase 1 chloroplastic OS=Arabidopsis thaliana OX=3702 GN=HEMB1 PE=2 SV=1
693	1913	Q9ZSK4|ADF3_ARATH	113.9	25	10	10	25	25			7540000	7180000	2	1	1	2	3	3	Carbamidomethylation; Acetylation (Protein N-term); Oxidation (M)	15922	Actin-depolymerizing factor 3 OS=Arabidopsis thaliana OX=3702 GN=ADF3 PE=1 SV=1
1052	1052	Q8GYC7|PGL1B_ARATH	114.04	19	0	0	19	11			8570000	7170000	5	4	0	0	5	3	Carbamidomethylation	34909	PGR5-like protein 1B chloroplastic OS=Arabidopsis thaliana OX=3702 GN=PGRL1B PE=1 SV=1
957	1355	Q9M385|RK17_ARATH	87.07	19	0	15	12	10		3860000	7880000	7160000	4	3	0	4	2	2	Oxidation (M); Pyro-glu from Q	23481	50S ribosomal protein L17 chloroplastic OS=Arabidopsis thaliana OX=3702 GN=RPL17 PE=2 SV=1
671	1059	Q8LC83|RS242_ARATH	158.33	35	24	20	32	27	1800000	2820000	8280000	7120000	6	3	3	3	5	4	Carbamidomethylation; Pyro-glu from Q	15419	40S ribosomal protein S24-2 OS=Arabidopsis thaliana OX=3702 GN=RPS24B PE=2 SV=2
1942	1715	Q8RXG3|M2K5_ARATH	78.5	8	0	0	5	8			5390000	7020000	3	3	0	0	2	3		38329	Mitogen-activated protein kinase kinase 5 OS=Arabidopsis thaliana OX=3702 GN=MKK5 PE=1 SV=2
452	363	P28186|RAE1C_ARATH	161.86	45	0	0	40	38			6760000	7010000	10	1	0	0	11	11	Carbamidomethylation	23835	Ras-related protein RABE1c OS=Arabidopsis thaliana OX=3702 GN=RABE1C PE=1 SV=1
1348	917	Q6STH5|HF101_ARATH	137.24	11	0	0	6	7			6430000	7010000	5	5	0	0	3	3	Carbamidomethylation	57765	Fe-S cluster assembly factor HCF101 chloroplastic OS=Arabidopsis thaliana OX=3702 GN=HCF101 PE=1 SV=1
502	420	Q9LZX8|BIG2_ARATH	155.2	6	0	0	6	4		885000	10900000	7000000	11	7	0	1	11	8	Carbamidomethylation	199630	Brefeldin A-inhibited guanine nucleotide-exchange protein 2 OS=Arabidopsis thaliana OX=3702 GN=BIG2 PE=2 SV=1
220	344	Q9LRS0|GLO2_ARATH	179.04	32	13	17	20	27		619000	5620000	6990000	11	2	5	6	9	12	Acetylation (Protein N-term); Oxidation (M)	40307	(S)-2-hydroxy-acid oxidase GLO2 OS=Arabidopsis thaliana OX=3702 GN=GLO2 PE=1 SV=1
1095	1088	tr|Q8L606|Q8L606_ARATH	120.19	17	0	0	14	14			8640000	6990000	5	5	0	0	4	4		38665	Tetratricopeptide repeat (TPR)-like superfamily protein OS=Arabidopsis thaliana OX=3702 GN=At3g53560 PE=2 SV=1
776	1724	P56802|RR11_ARATH	124.2	21	0	10	7	17		422000	1350000	6960000	4	3	0	2	1	2		15024	30S ribosomal protein S11 chloroplastic OS=Arabidopsis thaliana OX=3702 GN=rps11 PE=3 SV=1
1370	1821	Q9M7X9|CITRX_ARATH	100.64	16	0	3	14	12			6920000	6950000	4	3	0	1	3	3		20670	Thioredoxin-like protein CITRX chloroplastic OS=Arabidopsis thaliana OX=3702 GN=CITRX PE=1 SV=1
1391	1386	tr|Q940I2|Q940I2_ARATH	85.99	14	0	0	7	11			3120000	6950000	3	3	0	0	2	3		37040	Thioredoxin family protein OS=Arabidopsis thaliana OX=3702 GN=MED24.18 PE=2 SV=1
2730	3037	tr|F4KJ37|F4KJ37_ARATH	51.17	17	0	0	10	17			5500000	6900000	2	1	0	0	1	2	Carbamidomethylation	12239	Ubiquitin-conjugating enzyme 10 OS=Arabidopsis thaliana OX=3702 GN=UBC10 PE=3 SV=1
1509	1174	F4JQ95|DGK7_ARATH	100.7	9	0	0	7	6			6610000	6860000	4	4	0	0	3	3	Carbamidomethylation	54572	Diacylglycerol kinase 7 OS=Arabidopsis thaliana OX=3702 GN=DGK7 PE=1 SV=1
1318	2851	Q9FIJ2|NDUA2_ARATH	81.83	27	0	0	27	14			7240000	6840000	2	2	0	0	3	2	Carbamidomethylation	10851	NADH dehydrogenase [ubiquinone] 1 alpha subcomplex subunit 2 OS=Arabidopsis thaliana OX=3702 GN=At5g47890 PE=3 SV=1
376	234	Q56ZI2|PATL2_ARATH	174.4	24	0	5	14	12		639000	8220000	6820000	14	10	0	3	8	8		76008	Patellin-2 OS=Arabidopsis thaliana OX=3702 GN=PATL2 PE=1 SV=2
1296	1522	O04619|ADNT1_ARATH	105.5	10	0	0	10	10			8190000	6810000	4	3	0	0	4	3		38325	Mitochondrial adenine nucleotide transporter ADNT1 OS=Arabidopsis thaliana OX=3702 GN=ADNT1 PE=1 SV=1
1122	2122	Q9SR73|RS281_ARATH	62.88	28	19	19	19	19	12900000	9150000	6890000	6780000	2	1	2	1	1	1	Acetylation (Protein N-term)	7371	40S ribosomal protein S28-1 OS=Arabidopsis thaliana OX=3702 GN=RPS28A PE=3 SV=1
1949	3161	O23712|PSA1B_ARATH	69.4	7	0	0	5	7			3190000	6770000	2	1	0	0	1	2		30410	Proteasome subunit alpha type-1-B OS=Arabidopsis thaliana OX=3702 GN=PAF2 PE=1 SV=2
1085	953	Q9SJ66|SPP2_ARATH	85.28	12	1	0	5	8			3550000	6730000	5	4	1	0	2	4		47855	Probable sucrose-phosphatase 2 OS=Arabidopsis thaliana OX=3702 GN=SPP2 PE=2 SV=2
1616	1713	Q9SYG7|AL7B4_ARATH	52.61	6	0	0	2	4			419000	6700000	3	3	0	0	1	2		54208	Aldehyde dehydrogenase family 7 member B4 OS=Arabidopsis thaliana OX=3702 GN=ALDH7B4 PE=2 SV=3
1591	1370	tr|Q93W02|Q93W02_ARATH	88.11	11	0	0	6	8			3430000	6700000	4	4	0	0	2	3	Oxidation (M)	56812	AT5g24690/MXC17_8 OS=Arabidopsis thaliana OX=3702 GN=MXC17.8 PE=2 SV=1
975	813	tr|Q94BR1|Q94BR1_ARATH	113.63	12	0	0	9	8			8420000	6690000	6	4	0	0	5	4		77556	MA3 domain-containing protein OS=Arabidopsis thaliana OX=3702 GN=MDC12.16 PE=1 SV=1
1071	1502	O82089|CCH_ARATH	84.46	31	4	0	17	21			9090000	6670000	4	3	1	0	2	2	Acetylation (Protein N-term)	12971	Copper transport protein CCH OS=Arabidopsis thaliana OX=3702 GN=CCH PE=1 SV=1
1104	1058	P56753|NDHH_ARATH	79.74	14	1	0	4	11			6580000	6630000	6	5	1	0	2	4		45503	NAD(P)H-quinone oxidoreductase subunit H chloroplastic OS=Arabidopsis thaliana OX=3702 GN=ndhH PE=1 SV=1
1445	1639	Q9C942|CSE_ARATH	94.45	10	0	0	5	7			6040000	6620000	3	3	0	0	3	3		36975	Caffeoylshikimate esterase OS=Arabidopsis thaliana OX=3702 GN=CSE PE=1 SV=1
377	516	Q9ZU52|ALFP3_ARATH	148.74	24	4	6	7	16		41400000	1600000	6580000	9	7	2	3	5	8	Carbamidomethylation	42327	Fructose-bisphosphate aldolase 3 chloroplastic OS=Arabidopsis thaliana OX=3702 GN=FBA3 PE=1 SV=1
704	722	tr|Q9LMR1|Q9LMR1_ARATH	146.38	18	0	0	18	11			15400000	6580000	6	4	0	0	11	5		50259	At1g15730/F7H2_7 OS=Arabidopsis thaliana OX=3702 GN=At1g15730 PE=1 SV=1
1851	1678	tr|O80503|O80503_ARATH	71.25	8	0	0	8	6			7970000	6580000	3	3	0	0	3	2		49831	Expressed protein OS=Arabidopsis thaliana OX=3702 GN=At2g44640 PE=4 SV=2
1013	1023	Q9LMM0|GPAT4_ARATH	117.4	11	0	0	7	9			6210000	6550000	5	5	0	0	3	4		56262	Glycerol-3-phosphate 2-O-acyltransferase 4 OS=Arabidopsis thaliana OX=3702 GN=GPAT4 PE=1 SV=1
467	513	Q9SRT9|RGP1_ARATH	130.78	23	0	4	13	15			4120000	6520000	8	2	0	1	6	7	Carbamidomethylation; Oxidation (M)	40629	UDP-arabinopyranose mutase 1 OS=Arabidopsis thaliana OX=3702 GN=RGP1 PE=1 SV=1
1267	1739	tr|Q8W592|Q8W592_ARATH	92.56	11	0	2	9	9			6390000	6510000	3	2	0	1	2	2		32576	At1g01080/T25K16_7 OS=Arabidopsis thaliana OX=3702 GN=At1g01080 PE=2 SV=1
1454	1397	Q9FL44|MPH1_ARATH	113.16	21	0	3	17	9		3310000	10400000	6490000	5	4	0	1	3	2	Carbamidomethylation	24395	Protein MAINTENANCE OF PSII UNDER HIGH LIGHT 1 OS=Arabidopsis thaliana OX=3702 GN=MPH1 PE=1 SV=1
917	1330	tr|Q9FG81|Q9FG81_ARATH	105.78	19	0	0	19	19			6130000	6470000	4	2	0	0	5	5	Carbamidomethylation; Acetylation (Protein N-term)	27509	Aluminum induced protein with YGL and LRDR motifs OS=Arabidopsis thaliana OX=3702 GN=MQD19.19 PE=1 SV=1
1150	1805	Q9LFN6|RH56_ARATH	81.46	6	0	0	5	6			4980000	6430000	3	2	0	0	2	3		48337	DEAD-box ATP-dependent RNA helicase 56 OS=Arabidopsis thaliana OX=3702 GN=RH56 PE=1 SV=2
1008	1698	Q9LSQ5|FQR1_ARATH	107.46	16	2	2	13	13			4580000	6430000	3	2	2	1	2	2		21796	NAD(P)H dehydrogenase (quinone) FQR1 OS=Arabidopsis thaliana OX=3702 GN=FQR1 PE=1 SV=1
1274	1504	tr|Q2V4Q4|Q2V4Q4_ARATH	96.21	12	8	0	8	8	3500000		3990000	6430000	3	3	2	0	2	2		30142	AT1G07320 protein OS=Arabidopsis thaliana OX=3702 GN=RPL4 PE=2 SV=1
1463	2717	Q9SYW8|LHCA2_ARATH	97.57	10	0	0	10	10			11100000	6430000	2	2	0	0	4	3	Carbamidomethylation	27755	Photosystem I chlorophyll a/b-binding protein 2 chloroplastic OS=Arabidopsis thaliana OX=3702 GN=LHCA2 PE=1 SV=1
1854	1759	Q38885|SCY1_ARATH	75.9	4	0	0	3	3			5720000	6380000	3	3	0	0	2	2		59492	Preprotein translocase subunit SCY1 chloroplastic OS=Arabidopsis thaliana OX=3702 GN=SCY1 PE=1 SV=2
780	1043	Q9LIK0|PKP1_ARATH	109.54	9	0	0	7	5			4580000	6290000	4	4	0	0	3	2		65131	Plastidial pyruvate kinase 1 chloroplastic OS=Arabidopsis thaliana OX=3702 GN=PKP1 PE=1 SV=1
2621	2185	tr|A0A1P8BEF2|A0A1P8BEF2_ARATH	66.29	4	0	0	2	4			2460000	6280000	2	2	0	0	1	2		62596	Phototropic-responsive NPH3 family protein OS=Arabidopsis thaliana OX=3702 GN=At5g67385 PE=1 SV=1
2731	3147	tr|Q8VXY0|Q8VXY0_ARATH	48.82	5	0	0	5	5			6300000	6250000	1	1	0	0	1	1		19908	Expressed protein OS=Arabidopsis thaliana OX=3702 GN=At2g36145 PE=2 SV=1
1014	1165	Q8LD27|PSB6_ARATH	75.17	16	4	4	5	12	123000	312000	1670000	6240000	4	4	1	1	1	3		25151	Proteasome subunit beta type-6 OS=Arabidopsis thaliana OX=3702 GN=PBA1 PE=1 SV=2
921	828	Q9LJX0|AB19B_ARATH	147.89	5	0	0	2	4			1780000	6240000	7	4	0	0	3	5		136788	ABC transporter B family member 19 OS=Arabidopsis thaliana OX=3702 GN=ABCB19 PE=1 SV=1
375	1219	Q9LYK9|RS263_ARATH	125.88	38	18	31	38	38		4120000	9590000	6130000	4	2	3	6	9	5		14628	40S ribosomal protein S26-3 OS=Arabidopsis thaliana OX=3702 GN=RPS26C PE=2 SV=1
532	703	Q42522|GSA2_ARATH	134.71	18	4	4	10	15			2330000	6120000	6	2	1	1	3	6	Carbamidomethylation; Oxidation (M)	50142	Glutamate-1-semialdehyde 2 1-aminomutase 2 chloroplastic OS=Arabidopsis thaliana OX=3702 GN=GSA2 PE=2 SV=2
919	1624	P25855|GCSH1_ARATH	93.94	21	15	5	21	21	2800000		0	6100000	3	1	2	1	3	4	Carbamidomethylation	17947	Glycine cleavage system H protein 1 mitochondrial OS=Arabidopsis thaliana OX=3702 GN=GDH1 PE=1 SV=1
313	276	P42825|DNAJ2_ARATH	189.05	32	0	0	32	19			12200000	6080000	13	4	0	0	15	13		46439	Chaperone protein dnaJ 2 OS=Arabidopsis thaliana OX=3702 GN=ATJ2 PE=1 SV=2
584	825	P25851|F16P1_ARATH	121.75	19	0	7	7	10		4220000	5680000	6060000	7	7	0	2	2	3	Carbamidomethylation	45162	Fructose-1 6-bisphosphatase 1 chloroplastic OS=Arabidopsis thaliana OX=3702 GN=CFBP1 PE=1 SV=2
779	728	Q682S0|RPT2_ARATH	118.27	10	0	0	10	6			9380000	6060000	6	5	0	0	7	4	Carbamidomethylation; Deamidation (NQ)	65854	Root phototropism protein 2 OS=Arabidopsis thaliana OX=3702 GN=RPT2 PE=1 SV=2
1311	1597	O82514|KAD4_ARATH	107.79	15	0	0	9	15			1810000	6040000	3	3	0	0	2	3		26932	Adenylate kinase 4 OS=Arabidopsis thaliana OX=3702 GN=ADK1 PE=1 SV=2
1396	1823	Q38833|CHLG_ARATH	100.84	8	0	0	8	8			21900000	6030000	2	2	0	0	2	2		41881	Chlorophyll synthase chloroplastic OS=Arabidopsis thaliana OX=3702 GN=CHLG PE=2 SV=1
785	1015	O49299|PGMC1_ARATH	102.87	9	2	2	3	8			2520000	6000000	5	3	1	1	2	4		63171	Probable phosphoglucomutase cytoplasmic 1 OS=Arabidopsis thaliana OX=3702 GN=At1g23190 PE=2 SV=2
875	759	Q84WV1|TCPG_ARATH	129.82	12	0	0	2	2			4100000	5970000	6	6	0	0	1	2	Carbamidomethylation	60340	T-complex protein 1 subunit gamma OS=Arabidopsis thaliana OX=3702 GN=CCT3 PE=1 SV=1
789	793	Q42290|MPPB_ARATH	106.77	12	0	0	7	7			6820000	5970000	6	6	0	0	4	4		59160	Probable mitochondrial-processing peptidase subunit beta mitochondrial OS=Arabidopsis thaliana OX=3702 GN=At3g02090 PE=1 SV=2
790	935	O04486|RAA2A_ARATH	125.53	26	0	0	20	26			2910000	5960000	5	2	0	0	5	5		24108	Ras-related protein RABA2a OS=Arabidopsis thaliana OX=3702 GN=RABA2A PE=2 SV=1
1827	2378	tr|F4JYB8|F4JYB8_ARATH	62.53	3	0	0	1	3			3460000	5950000	2	2	0	0	1	2		71428	Transmembrane 9 superfamily member OS=Arabidopsis thaliana OX=3702 GN=At5g35160 PE=3 SV=1
1159	984	tr|A0A1I9LPC7|A0A1I9LPC7_ARATH	117.26	11	0	0	6	9			8240000	5940000	5	5	0	0	3	4	Carbamidomethylation	64383	Pentatricopeptide repeat (PPR-like) superfamily protein OS=Arabidopsis thaliana OX=3702 GN=At3g04760 PE=4 SV=1
2137	2496	Q93XY5|TET18_ARATH	53.9	5	0	0	5	5			4520000	5920000	1	1	0	0	1	2		29721	Tetraspanin-18 OS=Arabidopsis thaliana OX=3702 GN=TOM2AH2 PE=1 SV=1
696	1188	O22609|DEGP1_ARATH	112.67	12	6	6	9	6	2350000	4970000	3250000	5900000	4	4	2	3	3	3	Deamidation (NQ)	46674	Protease Do-like 1 chloroplastic OS=Arabidopsis thaliana OX=3702 GN=DEGP1 PE=1 SV=2
3354	4556	tr|Q9SKM7|Q9SKM7_ARATH	46.62	14	0	0	14	14			6110000	5890000	1	1	0	0	1	1		9786	At2g28430/T1B3.5 OS=Arabidopsis thaliana OX=3702 GN=At2g28430 PE=2 SV=1
1566	1129	O49006|PME3_ARATH	90.44	8	0	0	4	6			10900000	5880000	4	4	0	0	2	3		64256	Pectinesterase/pectinesterase inhibitor 3 OS=Arabidopsis thaliana OX=3702 GN=PME3 PE=1 SV=2
847	881	O82662|SUCB_ARATH	130.85	16	0	1	4	9			1690000	5850000	6	5	0	1	1	3		45346	Succinate--CoA ligase [ADP-forming] subunit beta mitochondrial OS=Arabidopsis thaliana OX=3702 GN=At2g20420 PE=1 SV=1
1139	938	Q9LVH5|OE64C_ARATH	115.83	10	0	0	10	6			7160000	5850000	5	5	0	0	5	3	Carbamidomethylation	64026	Outer envelope protein 64 chloroplastic OS=Arabidopsis thaliana OX=3702 GN=OEP64 PE=1 SV=1
572	803	tr|A0A1P8BEG9|A0A1P8BEG9_ARATH	113.54	4	0	0	4	2			13000000	5850000	8	7	1	3	7	3	Carbamidomethylation	207419	HEAT/U-box domain-containing protein OS=Arabidopsis thaliana OX=3702 GN=MCK7.28 PE=4 SV=1
873	627	Q8L838|COG4_ARATH	117.46	13	0	1	10	6			12400000	5830000	9	8	0	1	7	3	Carbamidomethylation	82978	Conserved oligomeric Golgi complex subunit 4 OS=Arabidopsis thaliana OX=3702 GN=COG4 PE=2 SV=1
1076	1225	Q9SKU1|CLC1_ARATH	100.64	18	0	0	13	7			11000000	5820000	4	4	0	0	2	2		37225	Clathrin light chain 1 OS=Arabidopsis thaliana OX=3702 GN=At2g20760 PE=2 SV=1
1498	1855	Q9M2Y6|CGR2_ARATH	102.21	11	0	0	11	11			4710000	5810000	2	2	0	0	2	2	Carbamidomethylation	28532	Probable pectin methylesterase CGR2 OS=Arabidopsis thaliana OX=3702 GN=CGR2 PE=2 SV=1
912	1211	Q9LK61|RR10_ARATH	124.54	21	0	0	9	9			8260000	5770000	5	4	0	0	2	2	Carbamidomethylation; Oxidation (M)	20837	30S ribosomal protein S10 chloroplastic OS=Arabidopsis thaliana OX=3702 GN=RPS10 PE=2 SV=1
410	631	Q9FKA5|Y5957_ARATH	163.67	27	6	10	8	10	993000	1930000	2910000	5740000	9	9	2	3	3	5		43526	Uncharacterized protein At5g39570 OS=Arabidopsis thaliana OX=3702 GN=At5g39570 PE=1 SV=1
1446	1781	tr|A8MQL0|A8MQL0_ARATH	87.02	11	0	0	11	11			4490000	5730000	2	2	0	0	2	2		18146	Ribosomal protein PSRP-3/Ycf65 OS=Arabidopsis thaliana OX=3702 GN=PSRP3 PE=4 SV=1
2341	2078	Q93Y07|SFR2_ARATH	68.89	5	0	0	2	5			2450000	5720000	2	2	0	0	1	2		70779	Galactolipid galactosyltransferase SFR2 chloroplastic OS=Arabidopsis thaliana OX=3702 GN=SFR2 PE=1 SV=1
1189	1287	F4I3B3|RB47A_ARATH	97.95	12	1	0	9	8			8480000	5710000	5	2	2	0	4	3	Carbamidomethylation; Deamidation (NQ)	48483	Polyadenylate-binding protein RBP47A OS=Arabidopsis thaliana OX=3702 GN=RBP47A PE=2 SV=1
835	922	tr|F4JY76|F4JY76_ARATH	136.98	12	0	0	9	7			10800000	5690000	7	5	0	0	4	4		60183	Eukaryotic translation initiation factor 3 subunit L OS=Arabidopsis thaliana OX=3702 GN=At5g25754 PE=1 SV=1
1176	1177	Q9LPR4|LEU11_ARATH	116.23	8	0	0	5	4			3010000	5680000	4	4	0	0	2	2	Carbamidomethylation	68676	2-isopropylmalate synthase 1 chloroplastic OS=Arabidopsis thaliana OX=3702 GN=IPMS1 PE=1 SV=2
907	1253	P56762|RPOA_ARATH	115.56	16	0	0	11	10			6510000	5680000	5	4	0	0	3	3	Carbamidomethylation; Oxidation (M)	38137	DNA-directed RNA polymerase subunit alpha OS=Arabidopsis thaliana OX=3702 GN=rpoA PE=3 SV=1
982	784	P55228|GLGS_ARATH	122.63	12	3	2	4	4	1500000	938000	3130000	5650000	6	6	1	1	2	2		56651	Glucose-1-phosphate adenylyltransferase small subunit chloroplastic OS=Arabidopsis thaliana OX=3702 GN=APS1 PE=2 SV=2
497	791	Q9SKZ3|RS122_ARATH	152.3	45	16	16	44	24	1840000	2250000	12200000	5640000	7	3	2	2	6	4	Carbamidomethylation	15329	40S ribosomal protein S12-2 OS=Arabidopsis thaliana OX=3702 GN=RPS12C PE=1 SV=1
1472	1632	O04922|GPX2_ARATH	78.92	17	0	0	5	17			1020000	5630000	3	2	0	0	1	3		18945	Probable glutathione peroxidase 2 OS=Arabidopsis thaliana OX=3702 GN=GPX2 PE=1 SV=1
1148	1653	O82291|PAP3_ARATH	111.76	9	2	0	7	7			3950000	5620000	3	2	1	0	2	2		40505	Probable plastid-lipid-associated protein 3 chloroplastic OS=Arabidopsis thaliana OX=3702 GN=PAP3 PE=1 SV=1
124	559	Q9S9Z8|14311_ARATH	157.5	30	7	10	26	27			1890000	5610000	12	2	4	5	27	24	Oxidation (M); Pyro-glu from Q	28781	14-3-3-like protein GF14 omicron OS=Arabidopsis thaliana OX=3702 GN=GRF11 PE=2 SV=2
440	904	Q9S714|PSAE2_ARATH	150.63	55	49	26	41	32	33300000	1660000	22000000	5460000	7	5	7	2	8	3		15189	Photosystem I reaction center subunit IV B chloroplastic OS=Arabidopsis thaliana OX=3702 GN=PSAE2 PE=2 SV=1
2292	4590	P62095|PSBF_ARATH	43.41	21	0	0	21	21			5280000	5450000	1	1	0	0	1	1		4424	Cytochrome b559 subunit beta OS=Arabidopsis thaliana OX=3702 GN=psbF PE=1 SV=1
2261	2955	tr|Q9SFW0|Q9SFW0_ARATH	62.82	6	0	0	6	6			7640000	5420000	2	2	0	0	2	2	Carbamidomethylation	43599	AT3G07300 protein OS=Arabidopsis thaliana OX=3702 GN=T1B9.3 PE=2 SV=1
1188	1200	Q9S757|CYSC1_ARATH	100.64	8	0	0	6	5			4220000	5390000	3	3	0	0	2	2	Carbamidomethylation	39927	Bifunctional L-3-cyanoalanine synthase/cysteine synthase C1 mitochondrial OS=Arabidopsis thaliana OX=3702 GN=CYSC1 PE=1 SV=1
955	1082	P20115|CISY4_ARATH	93.14	11	1	1	5	5			3350000	5370000	5	4	1	1	2	2	Carbamidomethylation	52783	Citrate synthase 4 mitochondrial OS=Arabidopsis thaliana OX=3702 GN=CSY4 PE=1 SV=3
1026	1555	P56788|YCF4_ARATH	93.47	12	0	0	12	5			16100000	5360000	3	3	0	0	5	1		21407	Photosystem I assembly protein Ycf4 OS=Arabidopsis thaliana OX=3702 GN=ycf4 PE=3 SV=1
2161	1515	Q8LPN7|RNG1L_ARATH	104.87	17	0	0	4	17			2870000	5350000	3	3	0	0	1	3		35705	E3 ubiquitin-protein ligase RING1-like OS=Arabidopsis thaliana OX=3702 GN=At3g19950 PE=1 SV=1
613	1538	P49205|RS171_ARATH	103.92	23	16	9	9	9	7320000	3990000	5530000	5340000	4	4	4	3	2	3		16047	40S ribosomal protein S17-1 OS=Arabidopsis thaliana OX=3702 GN=RPS17A PE=2 SV=3
1295	1249	tr|A0A1P8AWF8|A0A1P8AWF8_ARATH	78.69	14	2	3	5	11			1030000	5290000	5	3	1	2	1	4		40217	Mannose-binding lectin superfamily protein OS=Arabidopsis thaliana OX=3702 GN=At1g52100 PE=4 SV=1
227	460	Q39196|PIP14_ARATH	164.85	36	6	3	23	36			2710000	5240000	13	2	3	2	16	23	Carbamidomethylation; Acetylation (Protein N-term); Oxidation (M)	30693	Probable aquaporin PIP1-4 OS=Arabidopsis thaliana OX=3702 GN=PIP1.4 PE=1 SV=1
2241	1688	P40940|ARF3_ARATH	80.01	20	0	0	6	14			4490000	5230000	3	3	0	0	1	2		20242	ADP-ribosylation factor 3 OS=Arabidopsis thaliana OX=3702 GN=ARF3 PE=1 SV=2
2455	2056	Q9M5A9|GPT1_ARATH	75.81	5	0	0	3	5			3250000	5230000	2	2	0	0	1	2		42329	Glucose-6-phosphate/phosphate translocator 1 chloroplastic OS=Arabidopsis thaliana OX=3702 GN=GPT1 PE=2 SV=1
901	1150	Q06588|ACCO4_ARATH	96.28	15	0	0	7	15			6940000	5190000	4	4	0	0	4	5	Acetylation (Protein N-term); Oxidation (M)	36677	1-aminocyclopropane-1-carboxylate oxidase 4 OS=Arabidopsis thaliana OX=3702 GN=ACO4 PE=1 SV=2
1404	1387	Q9ZVI9|PECT1_ARATH	96.36	9	0	0	9	6			5640000	5180000	3	3	0	0	3	2		46978	Ethanolamine-phosphate cytidylyltransferase OS=Arabidopsis thaliana OX=3702 GN=PECT1 PE=1 SV=1
1613	1507	tr|Q93VP9|Q93VP9_ARATH	86.12	10	0	0	4	9			1970000	5130000	4	3	0	0	2	3		45020	SPFH/Band 7/PHB domain-containing membrane-associated protein family OS=Arabidopsis thaliana OX=3702 GN=AtSLP1 PE=1 SV=1
1538	1416	Q1H537|DCVR_ARATH	85.34	8	0	0	5	8			3240000	5120000	3	3	0	0	2	3		45893	Divinyl chlorophyllide a 8-vinyl-reductase chloroplastic OS=Arabidopsis thaliana OX=3702 GN=DVR PE=1 SV=1
1317	1792	tr|Q93Z11|Q93Z11_ARATH	71.49	8	0	0	8	8			6330000	5110000	3	2	0	0	3	3		33439	AT5g37360/MNJ8_150 OS=Arabidopsis thaliana OX=3702 GN=MNJ8.18 PE=2 SV=1
2747	4617	Q8VXZ7|AGAL3_ARATH	39.83	2	0	0	2	2			2040000	5110000	1	1	0	0	1	1	Carbamidomethylation	48363	Alpha-galactosidase 3 OS=Arabidopsis thaliana OX=3702 GN=AGAL3 PE=1 SV=1
2270	4431	Q8VZ55|RK35_ARATH	48.21	10	10	10	10	10	7880000	4490000	3010000	5100000	1	1	1	1	1	1		16089	50S ribosomal protein L35 chloroplastic OS=Arabidopsis thaliana OX=3702 GN=RPL35 PE=2 SV=1
405	681	Q9ZUU4|CP29B_ARATH	161.75	30	14	14	24	10	5620000	4990000	10800000	5090000	8	4	2	2	8	2		30718	RNA-binding protein CP29B chloroplastic OS=Arabidopsis thaliana OX=3702 GN=CP29B PE=1 SV=1
1349	1007	P93043|VPS41_ARATH	83.71	6	0	0	3	5			3810000	5030000	5	5	0	0	3	4		110278	Vacuolar protein sorting-associated protein 41 homolog OS=Arabidopsis thaliana OX=3702 GN=VPS41 PE=1 SV=3
1328	1802	Q9CAP8|LACS9_ARATH	76.26	4	0	0	4	4			5890000	5020000	2	2	0	0	2	2	Carbamidomethylation	76176	Long chain acyl-CoA synthetase 9 chloroplastic OS=Arabidopsis thaliana OX=3702 GN=LACS9 PE=1 SV=1
1017	1620	tr|F4HVW0|F4HVW0_ARATH	95.77	14	0	0	14	14			6230000	4990000	4	4	0	0	5	4	Carbamidomethylation	26796	Proteasome component (PCI) domain protein OS=Arabidopsis thaliana OX=3702 GN=FUS5 PE=4 SV=1
1592	1413	Q8RXF8|MIRO1_ARATH	91.33	7	0	1	4	6			1340000	4960000	4	3	0	1	2	3	Carbamidomethylation	72322	Mitochondrial Rho GTPase 1 OS=Arabidopsis thaliana OX=3702 GN=MIRO1 PE=1 SV=1
1135	1399	Q9SPK5|FTHS_ARATH	81.44	6	0	0	2	6			921000	4950000	3	3	0	0	1	3	Carbamidomethylation	67802	Formate--tetrahydrofolate ligase OS=Arabidopsis thaliana OX=3702 GN=THFS PE=2 SV=1
1306	1171	tr|Q9FGH3|Q9FGH3_ARATH	97.02	11	0	0	11	8			7910000	4920000	4	4	0	0	4	3		35757	Cinnamoyl-CoA reductase-like protein OS=Arabidopsis thaliana OX=3702 GN=MQJ2.6 PE=2 SV=1
928	1084	tr|F4I6B4|F4I6B4_ARATH	109.22	7	0	1	5	4		3800000	10700000	4890000	5	5	0	1	3	2	Carbamidomethylation	84902	SIT4 phosphatase-associated family protein OS=Arabidopsis thaliana OX=3702 GN=At1g30470 PE=1 SV=2
1847	1257	tr|Q9FM77|Q9FM77_ARATH	125.76	16	0	0	11	8			11100000	4880000	4	4	0	0	3	2		36056	Isopentenyl-diphosphate delta-isomerase OS=Arabidopsis thaliana OX=3702 GN=MDF20.5 PE=2 SV=1
1198	1130	tr|F4JWN4|F4JWN4_ARATH	78.3	17	0	1	7	10			5720000	4880000	6	5	0	1	4	3	Carbamidomethylation; Oxidation (M)	50075	CCR4-NOT transcription complex subunit OS=Arabidopsis thaliana OX=3702 GN=At5g18420 PE=4 SV=1
931	959	Q9SMT7|4CLLA_ARATH	135.17	13	0	0	5	7			5380000	4860000	6	5	0	0	2	3	Carbamidomethylation; Acetylation (Protein N-term); Oxidation (M)	55544	Oxalate--CoA ligase OS=Arabidopsis thaliana OX=3702 GN=AAE3 PE=1 SV=1
956	1182	tr|Q9SLV3|Q9SLV3_ARATH	105.59	11	0	0	6	8			2570000	4810000	4	4	0	0	2	3		45036	At1g58270/F19C14_8 OS=Arabidopsis thaliana OX=3702 GN=ZW9 PE=2 SV=1
67	103	Q9LHA8|MD37C_ARATH	259.82	28	15	18	23	23			1800000	4810000	21	4	10	15	30	39	Carbamidomethylation; Deamidation (NQ); Oxidation (M)	71102	Probable mediator of RNA polymerase II transcription subunit 37c OS=Arabidopsis thaliana OX=3702 GN=MED37C PE=1 SV=1
1114	1354	Q9FMF7|DIT21_ARATH	96.03	9	1	0	5	4			4840000	4810000	5	3	1	0	2	2		59992	Dicarboxylate transporter 2.1 chloroplastic OS=Arabidopsis thaliana OX=3702 GN=DIT2-1 PE=1 SV=1
342	217	tr|F4IVR2|F4IVR2_ARATH	169.49	27	0	4	13	15			956000	4800000	14	3	0	3	6	9	Carbamidomethylation; Oxidation (M); Pyro-glu from Q	61478	Heat shock protein 60-2 OS=Arabidopsis thaliana OX=3702 GN=HSP60-2 PE=1 SV=1
866	1434	P56786|YCF2_ARATH	92.4	2	0	0	1	2			3900000	4760000	6	3	0	1	3	7		269564	Protein Ycf2 OS=Arabidopsis thaliana OX=3702 GN=ycf2-A PE=3 SV=1
1417	1766	Q9C639|LHCA5_ARATH	80.2	8	0	0	8	8			6800000	4750000	2	2	0	0	3	3		27802	Photosystem I chlorophyll a/b-binding protein 5 chloroplastic OS=Arabidopsis thaliana OX=3702 GN=LHCA5 PE=1 SV=1
1187	1168	Q8LPJ4|AB2E_ARATH	116.35	10	0	0	3	7			4090000	4730000	5	5	0	0	2	3	Carbamidomethylation	68390	ABC transporter E family member 2 OS=Arabidopsis thaliana OX=3702 GN=ABCE2 PE=2 SV=1
883	632	Q94A41|AMY3_ARATH	122.76	11	0	0	4	7			4140000	4720000	8	7	0	0	4	4		99842	Alpha-amylase 3 chloroplastic OS=Arabidopsis thaliana OX=3702 GN=AMY3 PE=1 SV=1
1567	1186	tr|Q9CAD1|Q9CAD1_ARATH	85.48	9	0	0	7	7			3890000	4710000	4	4	0	0	3	3	Carbamidomethylation	59315	At1g63660 OS=Arabidopsis thaliana OX=3702 GN=At1g63660 PE=2 SV=1
1515	2033	tr|F4JSM3|F4JSM3_ARATH	66.05	3	0	0	3	3			3080000	4700000	2	2	0	0	2	2		59245	Non-intrinsic ABC protein 8 OS=Arabidopsis thaliana OX=3702 GN=ABCB28 PE=4 SV=1
1413	1362	Q42440|PAI1_ARATH	121.16	17	0	0	11	17			2170000	4700000	3	1	0	0	2	3		29633	N-(5'-phosphoribosyl)anthranilate isomerase 1 chloroplastic OS=Arabidopsis thaliana OX=3702 GN=PAI1 PE=2 SV=1
1777	1512	Q94KI8|TPC1_ARATH	79.27	5	0	0	2	2			3130000	4630000	3	3	0	0	2	1	Carbamidomethylation; Acetylation (Protein N-term)	84873	Two pore calcium channel protein 1 OS=Arabidopsis thaliana OX=3702 GN=TPC1 PE=1 SV=1
446	1109	Q9SF53|RL351_ARATH	114.38	37	23	29	22	23	6790000	7390000	11300000	4600000	6	3	3	5	4	5	Oxidation (M)	14285	60S ribosomal protein L35-1 OS=Arabidopsis thaliana OX=3702 GN=RPL35A PE=2 SV=1
3132	3463	Q9FK23|MTEF8_ARATH	37.63	3	0	0	3	3			3790000	4570000	1	1	0	0	1	1		56350	Transcription termination factor MTERF8 chloroplastic OS=Arabidopsis thaliana OX=3702 GN=MTERF8 PE=1 SV=1
1670	3008	tr|A8MS34|A8MS34_ARATH	72.78	6	0	0	6	3			7190000	4560000	2	2	0	0	2	1		49405	Ergosterol biosynthesis ERG4/ERG24 family OS=Arabidopsis thaliana OX=3702 GN=DWF5 PE=4 SV=1
1305	940	tr|Q9SFB1|Q9SFB1_ARATH	118.43	13	0	3	2	2		2580000	2980000	4540000	5	5	0	1	1	1	Carbamidomethylation	39066	F17A17.37 protein OS=Arabidopsis thaliana OX=3702 GN=F17A17.37 PE=2 SV=1
1475	1847	Q96253|ATP5E_ARATH	50.26	34	0	14	20	14		629000	2290000	4500000	2	2	0	1	1	1	Carbamidomethylation; Acetylation (Protein N-term)	7832	ATP synthase subunit epsilon mitochondrial OS=Arabidopsis thaliana OX=3702 GN=At1g51650 PE=1 SV=3
2133	2089	Q9FGT8|TIL_ARATH	73.52	10	0	0	5	5			3160000	4490000	2	2	0	0	1	1		21434	Temperature-induced lipocalin-1 OS=Arabidopsis thaliana OX=3702 GN=TIL PE=1 SV=1
476	463	Q9XI01|PDI11_ARATH	147.23	25	2	3	8	9	819000		48000000	4480000	11	9	1	1	3	4		55602	Protein disulfide isomerase-like 1-1 OS=Arabidopsis thaliana OX=3702 GN=PDIL1-1 PE=1 SV=1
1419	1924	Q0WQF7|ODP21_ARATH	75.74	5	0	0	5	5			2750000	4480000	2	2	0	0	2	2		68863	Dihydrolipoyllysine-residue acetyltransferase component 1 of pyruvate dehydrogenase complex mitochondrial OS=Arabidopsis thaliana OX=3702 GN=LTA3 PE=1 SV=2
850	1213	Q94KD3|VP52A_ARATH	94.24	7	1	1	6	5			7600000	4470000	5	4	2	2	4	3		80938	Vacuolar protein sorting-associated protein 52 A OS=Arabidopsis thaliana OX=3702 GN=VPS52 PE=1 SV=1
2072	1877	tr|A0A1P8ARJ4|A0A1P8ARJ4_ARATH	74.21	7	0	0	2	7			1160000	4460000	2	2	0	0	1	2	Acetylation (Protein N-term)	57635	Long-chain acyl-CoA synthetase 2 OS=Arabidopsis thaliana OX=3702 GN=LACS2 PE=4 SV=1
1654	2042	Q9ZUB3|SPD1_ARATH	58.62	10	0	0	4	10			1270000	4390000	2	2	0	0	1	3		36554	Spermidine synthase 1 OS=Arabidopsis thaliana OX=3702 GN=SPDSYN1 PE=1 SV=1
2252	2454	Q0WWW9|XYLL3_ARATH	73.62	4	0	0	2	4			2820000	4390000	2	2	0	0	1	2		59829	D-xylose-proton symporter-like 3 chloroplastic OS=Arabidopsis thaliana OX=3702 GN=At5g59250 PE=1 SV=2
1005	1060	Q944H0|PEAM2_ARATH	94	11	0	0	11	8			4280000	4370000	5	2	0	0	5	3	Carbamidomethylation	56046	Phosphomethylethanolamine N-methyltransferase OS=Arabidopsis thaliana OX=3702 GN=NMT2 PE=1 SV=2
1171	1841	Q9LIK9|APS1_ARATH	78.19	4	0	0	4	4			5470000	4350000	2	2	0	0	2	2		51459	ATP sulfurylase 1 chloroplastic OS=Arabidopsis thaliana OX=3702 GN=APS1 PE=1 SV=1
1934	4221	Q38814|THI4_ARATH	70.23	4	0	4	4	4		2940000	3430000	4340000	1	1	0	1	1	1		36664	Thiamine thiazole synthase chloroplastic OS=Arabidopsis thaliana OX=3702 GN=THI1 PE=1 SV=1
1761	1462	Q8RXN0|AB11G_ARATH	90.18	4	0	0	4	3			8270000	4310000	3	3	0	0	3	2		78412	ABC transporter G family member 11 OS=Arabidopsis thaliana OX=3702 GN=ABCG11 PE=1 SV=1
924	1270	P47998|CYSK1_ARATH	123.68	13	0	3	10	10		1230000	904000	4270000	3	2	0	1	2	3		33805	Cysteine synthase 1 OS=Arabidopsis thaliana OX=3702 GN=OASA1 PE=1 SV=2
839	1035	Q8VZ74|ERA_ARATH	112.57	10	0	0	8	8			3640000	4250000	6	4	0	0	4	5		48931	GTPase ERA-like chloroplastic OS=Arabidopsis thaliana OX=3702 GN=At5g66470 PE=2 SV=1
571	567	P59224|RS132_ARATH	145.47	54	30	17	13	13	1150000		3960000	4210000	8	1	4	2	2	2	Carbamidomethylation	17085	40S ribosomal protein S13-2 OS=Arabidopsis thaliana OX=3702 GN=RPS13B PE=2 SV=1
1362	1754	F4KF14|FTSI4_ARATH	87.11	3	1	0	2	3			1330000	4210000	3	2	1	0	1	2		96854	Probable inactive ATP-dependent zinc metalloprotease FTSHI 4 chloroplastic OS=Arabidopsis thaliana OX=3702 GN=FTSHI4 PE=1 SV=1
255	359	P23686|METK1_ARATH	214.53	35	5	8	20	32			9270000	4200000	11	3	2	3	13	15	Carbamidomethylation	43158	S-adenosylmethionine synthase 1 OS=Arabidopsis thaliana OX=3702 GN=SAM1 PE=1 SV=2
863	1011	tr|B3H700|B3H700_ARATH	130.35	4	0	0	3	3			4800000	4190000	7	4	1	1	4	4		193452	HECT ubiquitin protein ligase family protein KAK OS=Arabidopsis thaliana OX=3702 GN=KAK PE=1 SV=1
817	969	Q8LAD0|PDX2_ARATH	110.51	28	0	0	19	15			12400000	4190000	5	4	0	0	6	3	Carbamidomethylation	27438	Probable pyridoxal 5'-phosphate synthase subunit PDX2 OS=Arabidopsis thaliana OX=3702 GN=PDX2 PE=1 SV=1
1308	1349	Q9SKK4|GSL_ARATH	90.98	13	0	0	10	5			5180000	4170000	4	4	0	0	3	2	Carbamidomethylation	40351	Probable 2-oxoacid dependent dioxygenase OS=Arabidopsis thaliana OX=3702 GN=GSL-OH PE=2 SV=1
1633	1749	tr|B3H5V4|B3H5V4_ARATH	47.27	6	0	0	2	5			1820000	4170000	3	3	0	0	1	2		49487	Ubiquitin-specific protease 6 OS=Arabidopsis thaliana OX=3702 GN=UBP6 PE=3 SV=1
1340	1065	P92935|TLC2_ARATH	104.83	11	0	0	9	3			11100000	4140000	5	4	0	0	4	2	Carbamidomethylation	67530	ADP ATP carrier protein 2 chloroplastic OS=Arabidopsis thaliana OX=3702 GN=AATP2 PE=1 SV=2
1064	1038	tr|F4IUD7|F4IUD7_ARATH	95.68	5	0	0	2	3			4220000	4140000	5	5	0	0	2	3		121088	Protein phosphatase 2C and cyclic nucleotide-binding/kinase domain-containing protein OS=Arabidopsis thaliana OX=3702 GN=At2g20050 PE=3 SV=1
786	1067	Q8VZ19|RL302_ARATH	139.36	53	12	0	40	40			3270000	4110000	5	1	1	0	4	4	Carbamidomethylation	12290	60S ribosomal protein L30-2 OS=Arabidopsis thaliana OX=3702 GN=RPL30B PE=3 SV=1
978	807	Q8VZ10|SOQ1_ARATH	112.68	6	0	0	4	2			4490000	4110000	5	5	0	0	3	2		114402	Protein SUPPRESSOR OF QUENCHING 1 chloroplastic OS=Arabidopsis thaliana OX=3702 GN=SOQ1 PE=1 SV=1
1307	1302	O81149|PSA5A_ARATH	99.8	20	0	0	8	14			3350000	4100000	4	3	0	0	2	2		25947	Proteasome subunit alpha type-5-A OS=Arabidopsis thaliana OX=3702 GN=PAE1 PE=1 SV=1
791	1115	Q8RWF0|PS13A_ARATH	110.9	12	0	1	10	5			9130000	4100000	5	3	0	1	5	2	Acetylation (Protein N-term)	44168	26S proteasome non-ATPase regulatory subunit 13 homolog A OS=Arabidopsis thaliana OX=3702 GN=RPN9A PE=1 SV=1
2128	1944	tr|F4J8L7|F4J8L7_ARATH	44.23	6	0	0	4	6			3730000	4090000	2	1	0	0	1	2		35795	Aha1 domain-containing protein OS=Arabidopsis thaliana OX=3702 GN=MEC18.18 PE=1 SV=1
183	297	F4JLP5|PLPD2_ARATH	179.86	25	13	14	11	15	511000	3400000	1900000	4070000	11	3	8	10	11	13	Carbamidomethylation; Deamidation (NQ); Pyro-glu from Q	60145	Dihydrolipoyl dehydrogenase 2 chloroplastic OS=Arabidopsis thaliana OX=3702 GN=LPD2 PE=2 SV=2
1007	1650	P49201|RS232_ARATH	99.85	19	14	8	14	13	2220000	3150000	4640000	4070000	4	4	2	1	2	2	Pyro-glu from Q	15736	40S ribosomal protein S23-2 OS=Arabidopsis thaliana OX=3702 GN=RPS23B PE=2 SV=2
2288	4541	tr|B3H6E6|B3H6E6_ARATH	51.56	12	0	0	12	12			5410000	4070000	1	1	0	0	2	1		10904	Mitochondrial pyruvate carrier OS=Arabidopsis thaliana OX=3702 GN=AtMPC1 PE=3 SV=1
910	2177	Q9LK29|CYC1A_ARATH	76.05	6	0	0	6	6			3250000	4040000	2	1	0	0	2	3		33650	Cytochrome c1 1 heme protein mitochondrial OS=Arabidopsis thaliana OX=3702 GN=CYC11 PE=1 SV=1
942	1172	Q43291|RL211_ARATH	102.14	24	0	5	5	5		4460000	6010000	4000000	5	5	0	1	1	1		18653	60S ribosomal protein L21-1 OS=Arabidopsis thaliana OX=3702 GN=RPL21A PE=2 SV=2
1244	1103	tr|Q9STW1|Q9STW1_ARATH	98.33	12	1	0	5	9			2720000	4000000	5	4	1	0	2	4		53947	At4g24330 OS=Arabidopsis thaliana OX=3702 GN=At4g24330 PE=2 SV=1
1821	1579	Q9LZ72|KCS19_ARATH	81.38	6	0	0	3	5			3490000	4000000	3	3	0	0	2	2		52613	3-ketoacyl-CoA synthase 19 OS=Arabidopsis thaliana OX=3702 GN=KCS19 PE=2 SV=1
1850	1510	Q39231|SUC2_ARATH	117.99	9	0	0	5	7			3770000	3940000	3	3	0	0	2	2		54547	Sucrose transport protein SUC2 OS=Arabidopsis thaliana OX=3702 GN=SUC2 PE=1 SV=2
1363	1756	Q9LZ66|SIR_ARATH	90.28	4	0	0	2	2			1880000	3930000	2	2	0	0	1	1	Carbamidomethylation	71950	Assimilatory sulfite reductase (ferredoxin) chloroplastic OS=Arabidopsis thaliana OX=3702 GN=SIR PE=1 SV=1
364	429	Q9CAV0|RS3A1_ARATH	151.96	43	11	14	32	23	1260000	3480000	8690000	3920000	11	6	2	3	7	6	Carbamidomethylation; Oxidation (M)	29851	40S ribosomal protein S3a-1 OS=Arabidopsis thaliana OX=3702 GN=RPS3AA PE=1 SV=3
1281	1615	tr|Q1G3F7|Q1G3F7_ARATH	97.45	8	1	1	7	5			5210000	3920000	4	3	1	1	3	2	Carbamidomethylation	49036	Transferases/nucleotidyltransferase OS=Arabidopsis thaliana OX=3702 GN=At5g19485 PE=2 SV=1
1047	1169	tr|Q9SGR6|Q9SGR6_ARATH	110.39	8	0	2	4	2		414000	4420000	3900000	4	3	0	1	2	1		60041	AT1G76160 protein OS=Arabidopsis thaliana OX=3702 GN=sks5 PE=2 SV=1
1365	2207	Q9SRT3|CSLC6_ARATH	61.22	2	0	0	2	2			1550000	3900000	2	1	0	0	2	2		78371	Probable xyloglucan glycosyltransferase 6 OS=Arabidopsis thaliana OX=3702 GN=CSLC6 PE=1 SV=1
206	191	Q9SIP7|RS31_ARATH	199.72	53	19	30	46	38		1920000	2590000	3890000	16	3	6	8	15	12	Carbamidomethylation; Deamidation (NQ); Oxidation (M)	27519	40S ribosomal protein S3-1 OS=Arabidopsis thaliana OX=3702 GN=RPS3A PE=1 SV=1
2108	2545	Q39099|XTH4_ARATH	65.42	5	0	0	5	5			3430000	3880000	1	1	0	0	1	1		34291	Xyloglucan endotransglucosylase/hydrolase protein 4 OS=Arabidopsis thaliana OX=3702 GN=XTH4 PE=1 SV=1
624	472	Q39161|NIR_ARATH	154.77	18	0	0	6	5			4650000	3870000	9	9	0	0	3	2	Carbamidomethylation	65505	Ferredoxin--nitrite reductase chloroplastic OS=Arabidopsis thaliana OX=3702 GN=NIR1 PE=1 SV=1
1919	2421	tr|Q9XIN6|Q9XIN6_ARATH	63.2	5	0	0	5	5			2000000	3870000	1	1	0	0	1	1		21760	At2g27290 OS=Arabidopsis thaliana OX=3702 GN=At2g27290 PE=2 SV=1
3353	4550	Q8GXU8|LPAT1_ARATH	49.88	3	0	0	3	3			3590000	3870000	1	1	0	0	1	1		39395	1-acyl-sn-glycerol-3-phosphate acyltransferase 1 chloroplastic OS=Arabidopsis thaliana OX=3702 GN=LPAT1 PE=2 SV=1
1882	2151	Q9M7T0|PRX2F_ARATH	93.54	15	0	0	9	15			2210000	3860000	2	2	0	0	1	2		21445	Peroxiredoxin-2F mitochondrial OS=Arabidopsis thaliana OX=3702 GN=PRXIIF PE=1 SV=2
456	641	Q8GY23|UPL1_ARATH	145.24	2	0	0	2	1			1030000	3840000	10	2	1	0	6	8	Carbamidomethylation; Deamidation (NQ)	405001	E3 ubiquitin-protein ligase UPL1 OS=Arabidopsis thaliana OX=3702 GN=UPL1 PE=1 SV=3
2224	4374	Q9XJ35|CLPR1_ARATH	51.85	4	0	0	4	4			1590000	3810000	1	1	0	0	2	1		42628	ATP-dependent Clp protease proteolytic subunit-related protein 1 chloroplastic OS=Arabidopsis thaliana OX=3702 GN=CLPR1 PE=1 SV=1
2251	2415	Q9FI39|THAD_ARATH	62.48	4	0	0	4	4			3330000	3790000	2	2	0	0	2	2		58441	Cytochrome P450 705A5 OS=Arabidopsis thaliana OX=3702 GN=CYP705A5 PE=2 SV=1
3033	2447	tr|Q9FFK7|Q9FFK7_ARATH	62.28	5	0	0	5	5			4070000	3790000	1	1	0	0	1	1		29076	AT5G05670 protein OS=Arabidopsis thaliana OX=3702 GN=MJJ3.7 PE=1 SV=1
1072	1534	Q9SCY0|PGMP_ARATH	74.52	9	0	0	3	6			1020000	3740000	4	4	0	0	1	3		67989	Phosphoglucomutase chloroplastic OS=Arabidopsis thaliana OX=3702 GN=PGMP PE=1 SV=2
1106	1700	O80574|DAPB1_ARATH	75.88	13	0	0	4	3			14000000	3700000	4	3	0	0	2	1		37550	4-hydroxy-tetrahydrodipicolinate reductase 1 chloroplastic OS=Arabidopsis thaliana OX=3702 GN=DAPB1 PE=1 SV=2
941	1026	O81283|TC159_ARATH	109.07	3	0	0	3	2			3960000	3700000	4	4	0	0	3	2		160818	Translocase of chloroplast 159 chloroplastic OS=Arabidopsis thaliana OX=3702 GN=TOC159 PE=1 SV=1
1688	1848	F4K410|SVR3_ARATH	103.28	5	0	0	5	3			5210000	3690000	2	2	0	0	2	1		74315	Putative elongation factor TypA-like SVR3 chloroplastic OS=Arabidopsis thaliana OX=3702 GN=SVR3 PE=1 SV=1
2079	2780	O04496|AED3_ARATH	41.02	2	0	0	2	2			2720000	3690000	1	1	0	0	1	1		47661	Aspartyl protease AED3 OS=Arabidopsis thaliana OX=3702 GN=AED3 PE=1 SV=1
2695	3870	tr|Q8LDS7|Q8LDS7_ARATH	66.9	10	0	0	10	10			3490000	3680000	1	1	0	0	1	1	Carbamidomethylation	14978	At1g48440 OS=Arabidopsis thaliana OX=3702 GN=At1g48440 PE=2 SV=1
3029	1933	Q8GUM4|Y3739_ARATH	68.92	4	0	0	2	2			946000	3680000	2	2	0	0	1	1		65497	Uncharacterized membrane protein At3g27390 OS=Arabidopsis thaliana OX=3702 GN=At3g27390 PE=1 SV=2
1793	1475	Q9LK73|U88A1_ARATH	83.33	10	0	1	2	6		8040000	1690000	3670000	4	4	0	1	1	2	Carbamidomethylation	51205	UDP-glycosyltransferase 88A1 OS=Arabidopsis thaliana OX=3702 GN=UGT88A1 PE=2 SV=1
963	1273	O22773|TL16_ARATH	94.56	24	15	4	13	9	2810000	595000	5160000	3650000	4	4	3	1	2	1		23663	Thylakoid lumenal 16.5 kDa protein chloroplastic OS=Arabidopsis thaliana OX=3702 GN=At4g02530 PE=1 SV=3
443	485	Q9SIB9|ACO3M_ARATH	143.27	11	1	1	5	6			2570000	3650000	10	5	1	1	5	5		108201	Aconitate hydratase 3 mitochondrial OS=Arabidopsis thaliana OX=3702 GN=ACO3 PE=1 SV=2
938	882	O04983|ACCC_ARATH	115.12	16	0	3	10	3		1300000	5100000	3610000	6	6	0	1	3	1	Carbamidomethylation	58387	Biotin carboxylase chloroplastic OS=Arabidopsis thaliana OX=3702 GN=CAC2 PE=1 SV=1
1410	1092	Q8VZM1|NAA15_ARATH	93.59	5	0	0	2	3			1630000	3580000	4	4	0	0	2	3		102147	N-terminal acetyltransferase A complex auxiliary subunit NAA15 OS=Arabidopsis thaliana OX=3702 GN=NAA15 PE=1 SV=1
349	617	Q9ZP06|MDHM1_ARATH	164.82	25	13	8	18	19	3330000		6050000	3560000	9	3	5	2	5	6	Carbamidomethylation; Oxidation (M)	35804	Malate dehydrogenase 1 mitochondrial OS=Arabidopsis thaliana OX=3702 GN=At1g53240 PE=1 SV=1
2289	4557	Q9FNC9|TOM92_ARATH	46.57	11	0	0	11	11			2920000	3560000	1	1	0	0	1	1		10378	Mitochondrial import receptor subunit TOM9-2 OS=Arabidopsis thaliana OX=3702 GN=TOM9-2 PE=1 SV=3
1947	2901	Q41931|ACCO2_ARATH	56.63	8	0	0	2	2			6460000	3550000	2	2	0	0	1	1		36183	1-aminocyclopropane-1-carboxylate oxidase 2 OS=Arabidopsis thaliana OX=3702 GN=ACO2 PE=1 SV=2
1675	4594	Q9XJ27|RR9_ARATH	48.34	4	4	4	4	4	766000	1050000	1390000	3540000	1	1	1	1	1	1		22577	30S ribosomal protein S9 chloroplastic OS=Arabidopsis thaliana OX=3702 GN=RPS9 PE=2 SV=1
2290	4573	tr|F4JG94|F4JG94_ARATH	45.58	22	0	0	22	22			2140000	3530000	1	1	0	0	1	1		7926	Thioredoxin superfamily protein OS=Arabidopsis thaliana OX=3702 GN=ATHM2 PE=4 SV=1
1638	2110	Q9FJ95|DHSO_ARATH	76.33	6	0	0	3	3			1780000	3530000	2	2	0	0	1	1		39256	Sorbitol dehydrogenase OS=Arabidopsis thaliana OX=3702 GN=SDH PE=1 SV=1
2199	2288	tr|Q8W4C1|Q8W4C1_ARATH	93.47	10	0	0	10	4			8500000	3530000	2	2	0	0	3	1	Carbamidomethylation	30816	GPN-loop GTPase 3 OS=Arabidopsis thaliana OX=3702 GN=At4g12790 PE=2 SV=1
1266	1366	tr|F4KEX3|F4KEX3_ARATH	93.7	11	0	0	5	6			1950000	3500000	4	3	0	0	1	3		36391	Malate dehydrogenase OS=Arabidopsis thaliana OX=3702 GN=MCK7.20 PE=3 SV=1
1457	1571	Q0WLC7|Y5053_ARATH	84.21	8	0	0	5	5			3800000	3500000	4	3	0	0	4	2		59812	CBS domain-containing protein CBSCBSPB4 OS=Arabidopsis thaliana OX=3702 GN=CBSCBSPB4 PE=1 SV=2
640	1289	Q9LR64|PB27A_ARATH	122.92	28	22	0	22	15	17000000		20800000	3480000	4	4	6	0	4	2	Oxidation (M)	18835	Photosystem II repair protein PSB27-H1 chloroplastic OS=Arabidopsis thaliana OX=3702 GN=PSB27-1 PE=1 SV=1
1755	5720	tr|F4K5Y6|F4K5Y6_ARATH	41.72	1	0	1	0	0		78400000	0	3450000	2	1	0	2	1	1		128832	COP1-interacting protein-like protein OS=Arabidopsis thaliana OX=3702 GN=MNL12.14 PE=1 SV=1
1885	2571	Q9T042|PDI54_ARATH	92.55	4	0	0	4	2			5910000	3440000	2	2	0	0	2	1	Carbamidomethylation	53893	Protein disulfide-isomerase 5-4 OS=Arabidopsis thaliana OX=3702 GN=PDIL5-4 PE=2 SV=1
583	596	tr|Q93ZY6|Q93ZY6_ARATH	153.91	20	0	0	14	18			7380000	3430000	8	3	0	0	7	8	Carbamidomethylation; Oxidation (M)	47060	ARM repeat superfamily protein OS=Arabidopsis thaliana OX=3702 GN=At1g65220 PE=2 SV=1
2286	4521	Q9LU01|Y3IP1_ARATH	62.06	4	0	0	4	4			4140000	3420000	1	1	0	0	1	1		31816	Ycf3-interacting protein 1 chloroplastic OS=Arabidopsis thaliana OX=3702 GN=Y3IP1 PE=1 SV=1
1213	1400	Q9M047|WLI2B_ARATH	77.86	16	0	0	16	9			5620000	3420000	4	2	0	0	4	2		21664	LIM domain-containing protein WLIM2b OS=Arabidopsis thaliana OX=3702 GN=WLIM2B PE=1 SV=1
2169	2259	Q9ASX5|Y5520_ARATH	56.15	4	0	0	4	4			2400000	3410000	2	2	0	0	2	2		60314	Uncharacterized aarF domain-containing protein kinase At5g05200 chloroplastic OS=Arabidopsis thaliana OX=3702 GN=At5g05200 PE=1 SV=1
1881	2142	Q9ZU82|RPH1_ARATH	67.54	10	0	0	10	6			10500000	3390000	2	2	0	0	2	1		22094	Protein RESISTANCE TO PHYTOPHTHORA 1 chloroplastic OS=Arabidopsis thaliana OX=3702 GN=RPH1 PE=2 SV=2
1166	1106	tr|Q9FGN0|Q9FGN0_ARATH	96.34	8	1	0	4	5			3100000	3390000	5	4	1	0	2	3	Carbamidomethylation	92259	Conserved oligomeric Golgi complex component-related / COG complex component-like protein OS=Arabidopsis thaliana OX=3702 GN=EYE PE=1 SV=1
1314	2549	Q8LAS8|SFGH_ARATH	104.49	8	2	0	4	8			1310000	3380000	3	2	1	0	1	3	Acetylation (Protein N-term)	31656	S-formylglutathione hydrolase OS=Arabidopsis thaliana OX=3702 GN=SFGH PE=1 SV=2
939	948	Q9FXA2|PABP8_ARATH	129.92	8	0	0	7	6			3150000	3350000	5	4	0	0	4	4		72779	Polyadenylate-binding protein 8 OS=Arabidopsis thaliana OX=3702 GN=PAB8 PE=1 SV=1
726	1586	Q94A52|RH2_ARATH	108.16	8	0	0	5	8			2190000	3340000	4	2	0	0	5	5		45845	Eukaryotic initiation factor 4A-III homolog OS=Arabidopsis thaliana OX=3702 GN=EIF4A3 PE=1 SV=2
229	292	tr|F4I3L1|F4I3L1_ARATH	207.51	34	7	20	27	34			1310000	3320000	11	2	3	7	9	15		42615	Phosphoglycerate kinase OS=Arabidopsis thaliana OX=3702 GN=At1g56190 PE=1 SV=1
648	1353	A8R7K9|VP35C_ARATH	88.16	6	1	1	5	4			4560000	3300000	5	3	2	3	5	4	Pyro-glu from Q	89405	Vacuolar protein sorting-associated protein 35C OS=Arabidopsis thaliana OX=3702 GN=VPS35C PE=2 SV=1
1229	1178	Q94AH6|CUL1_ARATH	112.4	5	0	1	4	3			6110000	3270000	4	3	0	1	3	2		86302	Cullin-1 OS=Arabidopsis thaliana OX=3702 GN=CUL1 PE=1 SV=1
1361	1716	Q9SS48|SDP6_ARATH	76.48	3	0	0	2	3			2050000	3260000	2	2	0	0	1	2		68451	Glycerol-3-phosphate dehydrogenase SDP6 mitochondrial OS=Arabidopsis thaliana OX=3702 GN=SDP6 PE=1 SV=1
111	96	P20431|PMA3_ARATH	238.22	21	1	1	17	21			1290000	3260000	20	2	1	1	34	41	Carbamidomethylation; Deamidation (NQ); Oxidation (M)	104450	ATPase 3 plasma membrane-type OS=Arabidopsis thaliana OX=3702 GN=AHA3 PE=1 SV=2
95	50	Q9LKR3|MD37A_ARATH	250.81	37	10	14	28	31			1740000	3250000	26	1	8	10	23	30	Oxidation (M)	73629	Mediator of RNA polymerase II transcription subunit 37a OS=Arabidopsis thaliana OX=3702 GN=MED37A PE=1 SV=1
1657	2896	Q9M336|UPP_ARATH	54.82	8	0	0	3	8			838000	3240000	2	2	0	0	1	2		32195	Uracil phosphoribosyltransferase chloroplastic OS=Arabidopsis thaliana OX=3702 GN=UPP PE=1 SV=1
3283	3770	Q9FRL3|ERDL6_ARATH	43.08	2	0	0	2	2			2890000	3230000	1	1	0	0	1	1		52901	Sugar transporter ERD6-like 6 OS=Arabidopsis thaliana OX=3702 GN=At1g75220 PE=1 SV=1
2248	2208	P61843|YCF3_ARATH	62.18	10	0	0	4	5			1300000	3220000	2	2	0	0	1	2		19536	Photosystem I assembly protein Ycf3 OS=Arabidopsis thaliana OX=3702 GN=ycf3 PE=1 SV=1
782	1155	Q9XES1|ECA4_ARATH	94.27	5	0	0	3	3			2200000	3210000	5	3	0	0	3	3	Carbamidomethylation; Oxidation (M)	116180	Calcium-transporting ATPase 4 endoplasmic reticulum-type OS=Arabidopsis thaliana OX=3702 GN=ECA4 PE=2 SV=2
427	380	Q8H0T4|UPL2_ARATH	156.11	4	0	0	3	2			6420000	3210000	12	5	1	0	9	9		403618	E3 ubiquitin-protein ligase UPL2 OS=Arabidopsis thaliana OX=3702 GN=UPL2 PE=1 SV=3
2173	2681	Q9LI77|GATA_ARATH	35.45	3	0	0	3	3			1700000	3160000	1	1	0	0	1	1		57181	Glutamyl-tRNA(Gln) amidotransferase subunit A chloroplastic/mitochondrial OS=Arabidopsis thaliana OX=3702 GN=GATA PE=2 SV=1
1760	1264	tr|A0A1P8ATX5|A0A1P8ATX5_ARATH	80.36	7	0	1	5	1		0	4040000	3150000	5	5	0	1	3	1		92069	Membrane trafficking VPS53 family protein OS=Arabidopsis thaliana OX=3702 GN=HIT1 PE=4 SV=1
675	602	Q9LIA8|UGDH2_ARATH	171.23	17	0	0	12	11			2020000	3100000	7	1	0	0	5	5	Carbamidomethylation; Oxidation (M)	53173	UDP-glucose 6-dehydrogenase 2 OS=Arabidopsis thaliana OX=3702 GN=UGD2 PE=1 SV=1
1273	1402	Q9SF29|SYP71_ARATH	101.16	13	0	0	13	4			10400000	3090000	3	3	0	0	3	1		29983	Syntaxin-71 OS=Arabidopsis thaliana OX=3702 GN=SYP71 PE=1 SV=1
1316	1640	O64740|SC13B_ARATH	102.17	14	0	0	14	8			3340000	3050000	3	2	0	0	3	2	Carbamidomethylation	32642	Protein transport protein SEC13 homolog B OS=Arabidopsis thaliana OX=3702 GN=SEC13B PE=1 SV=1
1003	1843	tr|Q9LSP5|Q9LSP5_ARATH	91.6	18	0	0	18	11			12800000	3040000	2	2	0	0	4	2		17776	AT3g17020/K14A17_14 OS=Arabidopsis thaliana OX=3702 GN=At3g17020 PE=2 SV=1
1637	2028	Q93YZ7|ILVH2_ARATH	61.9	2	0	0	2	2			2560000	3030000	1	1	0	0	1	1	Carbamidomethylation	53873	Acetolactate synthase small subunit 2 chloroplastic OS=Arabidopsis thaliana OX=3702 GN=At2g31810 PE=1 SV=1
2679	2550	O82462|SYEC_ARATH	58.46	3	0	0	1	3			1120000	3030000	2	2	0	0	1	2		81065	Glutamate--tRNA ligase cytoplasmic OS=Arabidopsis thaliana OX=3702 GN=At5g26710 PE=1 SV=1
1090	1375	tr|Q94KE3|Q94KE3_ARATH	100.74	6	0	0	2	4			797000	3010000	3	3	0	0	1	2		57495	Pyruvate kinase OS=Arabidopsis thaliana OX=3702 GN=At3g52990 PE=2 SV=1
71	102	P12411|TBB1_ARATH	224.53	46	3	13	40	38			3910000	3010000	20	3	1	5	39	43	Carbamidomethylation; Oxidation (M)	50217	Tubulin beta-1 chain OS=Arabidopsis thaliana OX=3702 GN=TUBB1 PE=2 SV=1
1593	1451	tr|F4K7F5|F4K7F5_ARATH	84.46	4	0	0	4	1			6500000	2990000	3	3	0	0	3	1	Carbamidomethylation	89760	Exocyst complex component 84B OS=Arabidopsis thaliana OX=3702 GN=EXO84B PE=4 SV=1
3284	3771	Q9M7I9|STEP1_ARATH	44.03	11	0	0	11	11			1790000	2990000	1	1	0	0	1	1		14858	Stress enhanced protein 1 chloroplastic OS=Arabidopsis thaliana OX=3702 GN=SEP1 PE=2 SV=1
2127	1844	tr|F4HTE0|F4HTE0_ARATH	86.63	7	0	0	3	7			2480000	2980000	3	2	0	0	1	3	Carbamidomethylation	42811	Translation initiation factor eIF-2B subunit alpha OS=Arabidopsis thaliana OX=3702 GN=At1g53880 PE=3 SV=2
1208	2412	Q9LFR3|GASAE_ARATH	72.07	7	3	3	3	7	1010000	1160000	1230000	2960000	2	2	1	1	1	2	Carbamidomethylation	29138	Gibberellin-regulated protein 14 OS=Arabidopsis thaliana OX=3702 GN=GASA14 PE=1 SV=1
3296	4522	P92533|NU3M_ARATH	59.69	13	0	0	13	13			2390000	2920000	1	1	0	0	1	1	Carbamidomethylation	13934	NADH-ubiquinone oxidoreductase chain 3 OS=Arabidopsis thaliana OX=3702 GN=ND3 PE=2 SV=2
1584	2107	Q8RXX5|RK192_ARATH	57.73	10	0	0	3	7			2120000	2910000	2	2	0	0	1	1		25469	50S ribosomal protein L19-2 chloroplastic OS=Arabidopsis thaliana OX=3702 GN=At5g47190 PE=2 SV=1
635	1340	O80626|RL352_ARATH	98.6	28	13	21	15	23		3000000	3010000	2880000	4	1	2	3	3	4	Oxidation (M)	14231	60S ribosomal protein L35-2 OS=Arabidopsis thaliana OX=3702 GN=RPL35B PE=2 SV=1
2042	2369	tr|A0A1P8B7A7|A0A1P8B7A7_ARATH	38.62	2	1	1	1	1			1960000	2860000	2	1	1	1	1	1		86453	DNA mismatch repair protein OS=Arabidopsis thaliana OX=3702 GN=PMS1 PE=4 SV=1
1779	1665	tr|Q9FFV8|Q9FFV8_ARATH	86.4	6	1	0	5	4			3840000	2850000	3	2	1	0	2	1	Carbamidomethylation	69496	At5g38640 OS=Arabidopsis thaliana OX=3702 GN=MBB18.19 PE=1 SV=1
1420	1959	Q9FNM5|GUFP_ARATH	73.14	4	0	0	4	4			3460000	2840000	2	2	0	0	2	2	Carbamidomethylation	75437	Translation factor GUF1 homolog chloroplastic OS=Arabidopsis thaliana OX=3702 GN=At5g08650 PE=1 SV=2
399	907	tr|B3H4B6|B3H4B6_ARATH	141.5	52	48	27	29	40	5020000	1640000	5360000	2830000	7	2	7	4	6	6	Deamidation (NQ); Oxidation (M)	11925	Ribosomal protein S25 family protein OS=Arabidopsis thaliana OX=3702 GN=At4g39200 PE=4 SV=1
795	990	P56797|RR2_ARATH	123.36	21	10	14	3	3	3660000	5330000	2020000	2810000	5	5	2	4	1	1	Carbamidomethylation; Oxidation (M)	26904	30S ribosomal protein S2 chloroplastic OS=Arabidopsis thaliana OX=3702 GN=rps2 PE=3 SV=1
819	640	Q941L0|CESA3_ARATH	137.46	7	0	0	6	3			9250000	2790000	9	4	0	0	8	3	Carbamidomethylation	119682	Cellulose synthase A catalytic subunit 3 [UDP-forming] OS=Arabidopsis thaliana OX=3702 GN=CESA3 PE=1 SV=2
2206	3049	Q67XQ0|Y4424_ARATH	48.05	4	0	0	4	2			3660000	2790000	2	2	0	0	2	1		53582	DUF21 domain-containing protein At4g14240 OS=Arabidopsis thaliana OX=3702 GN=CBSDUF1 PE=1 SV=1
2569	1736	Q9SMM5|SWT11_ARATH	67.01	8	0	0	3	5			1350000	2780000	2	2	0	0	1	1		31921	Bidirectional sugar transporter SWEET11 OS=Arabidopsis thaliana OX=3702 GN=SWEET11 PE=1 SV=1
2939	2390	Q8L4N1|PHO34_ARATH	59.07	5	0	0	5	5			4240000	2780000	1	1	0	0	1	1		28106	Universal stress protein PHOS34 OS=Arabidopsis thaliana OX=3702 GN=PHOS34 PE=1 SV=1
1822	1922	tr|F4I3J0|F4I3J0_ARATH	62.76	4	0	0	4	2			2200000	2770000	2	1	0	0	2	1		45628	Obg-like ATPase 1 OS=Arabidopsis thaliana OX=3702 GN=At1g56050 PE=3 SV=1
1623	2413	Q9S7B5|THRC1_ARATH	60.78	2	0	2	2	2		589000	2130000	2760000	1	1	0	1	1	1		57777	Threonine synthase 1 chloroplastic OS=Arabidopsis thaliana OX=3702 GN=TS1 PE=1 SV=1
1375	942	Q9FIL1|BSK5_ARATH	130.4	10	0	0	7	6			1320000	2760000	5	2	0	0	3	3	Carbamidomethylation	54854	Serine/threonine-protein kinase BSK5 OS=Arabidopsis thaliana OX=3702 GN=BSK5 PE=1 SV=1
1415	1575	tr|F4JRR1|F4JRR1_ARATH	76.11	8	0	1	7	4		5080000	4700000	2750000	4	4	0	1	3	2		84619	Oligomeric golgi complex subunit-like protein OS=Arabidopsis thaliana OX=3702 GN=At4g24840 PE=1 SV=1
869	923	P46643|AAT1_ARATH	106.67	13	0	2	3	3		385000	516000	2750000	5	5	0	1	1	1	Carbamidomethylation; Oxidation (M)	47758	Aspartate aminotransferase mitochondrial OS=Arabidopsis thaliana OX=3702 GN=ASP1 PE=1 SV=1
607	1256	tr|Q9SUQ9|Q9SUQ9_ARATH	128.32	32	17	17	17	13	768000	1010000	2230000	2730000	5	3	2	2	3	2	Acetylation (Protein N-term)	17474	AT4g23680/F9D16_150 OS=Arabidopsis thaliana OX=3702 GN=At4g23680 PE=2 SV=1
563	1081	Q9SVW8|PIRL4_ARATH	88.61	10	1	1	5	5			4640000	2730000	5	4	2	3	3	2		60995	Plant intracellular Ras-group-related LRR protein 4 OS=Arabidopsis thaliana OX=3702 GN=PIRL4 PE=1 SV=1
933	1316	F4IVL6|GRV2_ARATH	86.85	2	0	0	2	1			2200000	2730000	5	4	1	0	3	2		279071	DnaJ homolog subfamily C GRV2 OS=Arabidopsis thaliana OX=3702 GN=GRV2 PE=1 SV=1
1639	2290	Q39241|TRXH5_ARATH	62.83	19	0	0	19	10			4980000	2720000	2	2	0	0	3	2		13122	Thioredoxin H5 OS=Arabidopsis thaliana OX=3702 GN=TRX5 PE=1 SV=1
2744	4569	Q9SEU6|TRXM4_ARATH	45.39	6	0	0	6	6			1630000	2710000	1	1	0	0	1	1		21172	Thioredoxin M4 chloroplastic OS=Arabidopsis thaliana OX=3702 GN=At3g15360 PE=2 SV=2
466	643	P59230|R10A2_ARATH	133.68	35	20	20	16	23	572000	2040000	1900000	2690000	8	3	4	5	4	8	Carbamidomethylation	24425	60S ribosomal protein L10a-2 OS=Arabidopsis thaliana OX=3702 GN=RPL10AB PE=1 SV=1
1433	1757	tr|F4J504|F4J504_ARATH	79.92	11	0	0	7	7			1910000	2690000	2	2	0	0	1	1		25345	Superoxide dismutase OS=Arabidopsis thaliana OX=3702 GN=MSD1 PE=1 SV=1
1636	1942	tr|Q9S9M7|Q9S9M7_ARATH	89.56	9	0	0	4	5			844000	2690000	2	2	0	0	1	1		34130	Nuclear protein OS=Arabidopsis thaliana OX=3702 GN=At1g16080 PE=1 SV=1
441	180	X5JB51|SECAB_ARATH	182.02	21	0	0	14	14			2400000	2690000	14	2	0	0	10	11	Carbamidomethylation	90256	Exocyst complex component SEC10b OS=Arabidopsis thaliana OX=3702 GN=SEC10b PE=1 SV=1
2280	3175	tr|A0A1P8AZS7|A0A1P8AZS7_ARATH	79.6	4	0	0	4	4			2120000	2670000	1	1	0	0	1	1	Carbamidomethylation	38257	Thioredoxin reductase OS=Arabidopsis thaliana OX=3702 GN=NTRA PE=3 SV=1
1393	1599	Q39199|RECAC_ARATH	93.59	9	2	0	7	4	31300000		2760000	2670000	3	3	2	0	2	1	Carbamidomethylation	47733	DNA repair protein recA homolog 1 chloroplastic OS=Arabidopsis thaliana OX=3702 GN=RECA PE=2 SV=1
2029	1984	Q52T38|ZDH22_ARATH	81.31	5	0	0	2	5			2090000	2660000	2	2	0	0	1	3	Carbamidomethylation	68234	Protein S-acyltransferase 24 OS=Arabidopsis thaliana OX=3702 GN=PAT24 PE=2 SV=1
1162	1820	tr|A0A1I9LPW2|A0A1I9LPW2_ARATH	71.08	2	0	0	2	1			5190000	2610000	3	2	0	0	2	1		139703	Exportin-4 protein OS=Arabidopsis thaliana OX=3702 GN=At3g04490 PE=4 SV=1
2244	1878	tr|A0A1P8B7C0|A0A1P8B7C0_ARATH	63.56	5	0	0	2	5			1030000	2610000	3	2	0	0	1	3		58497	Aldehyde dehydrogenase OS=Arabidopsis thaliana OX=3702 GN=ALDH3I1 PE=3 SV=1
2458	2284	Q8LPS1|LACS6_ARATH	45.24	2	0	0	2	2			2590000	2590000	1	1	0	0	1	1		76603	Long chain acyl-CoA synthetase 6 peroxisomal OS=Arabidopsis thaliana OX=3702 GN=LACS6 PE=1 SV=1
2126	1768	tr|Q941B2|Q941B2_ARATH	87.71	4	0	0	2	4			1870000	2570000	2	2	0	0	1	2		54855	At1g09870/F21M12_26 OS=Arabidopsis thaliana OX=3702 GN=At1g09870 PE=2 SV=1
404	518	Q9SEI3|PS10A_ARATH	149.22	23	3	3	21	19			2540000	2550000	9	1	1	1	8	7	Carbamidomethylation; Deamidation (NQ)	44817	26S proteasome regulatory subunit 10B homolog A OS=Arabidopsis thaliana OX=3702 GN=RPT4A PE=1 SV=1
1477	2871	Q9LPZ1|MORF9_ARATH	64.34	9	0	0	5	9			498000	2540000	2	2	0	0	1	3		26201	Multiple organellar RNA editing factor 9 chloroplastic OS=Arabidopsis thaliana OX=3702 GN=MORF9 PE=1 SV=1
711	916	Q42406|CP18D_ARATH	130.66	31	0	0	14	21			3540000	2530000	5	2	0	0	3	3	Carbamidomethylation; Deamidation (NQ)	18378	Peptidyl-prolyl cis-trans isomerase CYP18-4 OS=Arabidopsis thaliana OX=3702 GN=CYP18-4 PE=1 SV=1
2395	2000	P93042|RHD3_ARATH	70.12	3	0	0	2	3			0	2530000	2	2	0	0	1	2		89092	Protein ROOT HAIR DEFECTIVE 3 OS=Arabidopsis thaliana OX=3702 GN=RHD3 PE=1 SV=1
1096	1320	Q38922|RAB1B_ARATH	129.5	25	0	0	19	25			557000	2480000	4	1	0	0	4	4		23175	Ras-related protein RABB1b OS=Arabidopsis thaliana OX=3702 GN=RABB1B PE=2 SV=1
1883	2306	Q8L7C9|GSTUK_ARATH	75.66	9	0	0	6	3			2910000	2470000	2	2	0	0	1	1		25006	Glutathione S-transferase U20 OS=Arabidopsis thaliana OX=3702 GN=GSTU20 PE=1 SV=1
2572	2075	tr|F4KCR7|F4KCR7_ARATH	67.68	3	0	0	3	1			4370000	2470000	2	2	0	0	2	1		114865	Vps51/Vps67 family (Components of vesicular transport) protein OS=Arabidopsis thaliana OX=3702 GN=MQK4.2 PE=4 SV=1
1160	1577	Q29Q26|AKR2B_ARATH	85.43	14	5	5	10	5			2050000	2460000	3	2	1	1	2	1		36899	Ankyrin repeat domain-containing protein 2B OS=Arabidopsis thaliana OX=3702 GN=AKR2B PE=1 SV=1
1070	1401	tr|Q9LT39|Q9LT39_ARATH	103.78	9	0	0	4	7			1080000	2450000	3	3	0	0	1	2		39862	Leucine-rich repeat (LRR) family protein OS=Arabidopsis thaliana OX=3702 GN=At3g20820 PE=2 SV=1
3184	2331	O23052|Y1515_ARATH	48.53	3	0	0	2	1			629000	2440000	2	2	0	0	1	1	Carbamidomethylation	90169	Uncharacterized TPR repeat-containing protein At1g05150 OS=Arabidopsis thaliana OX=3702 GN=At1g05150 PE=1 SV=1
2269	4418	Q9LU85|PAP4_ARATH	49.82	5	0	0	5	5			2340000	2420000	1	1	0	0	1	1		27163	Probable plastid-lipid-associated protein 4 chloroplastic OS=Arabidopsis thaliana OX=3702 GN=PAP4 PE=1 SV=1
560	547	Q8L940|PDX13_ARATH	144.39	27	5	12	8	14			2750000	2400000	8	2	1	4	2	5	Carbamidomethylation; Oxidation (M)	33216	Pyridoxal 5'-phosphate synthase subunit PDX1.3 OS=Arabidopsis thaliana OX=3702 GN=PDX13 PE=1 SV=2
913	1410	tr|Q9SYZ4|Q9SYZ4_ARATH	93.53	30	0	0	30	30			2820000	2390000	4	1	0	0	5	5		15999	SWIB/MDM2 domain superfamily protein OS=Arabidopsis thaliana OX=3702 GN=At4g34290 PE=1 SV=1
1746	1459	tr|F4IYK6|F4IYK6_ARATH	76.4	5	0	0	3	3			2380000	2370000	4	3	0	0	2	3	Carbamidomethylation	113974	ARM repeat superfamily protein OS=Arabidopsis thaliana OX=3702 GN=At3g08960 PE=4 SV=1
2276	2849	tr|F4K2C6|F4K2C6_ARATH	93.61	10	0	0	10	6			2210000	2360000	2	1	0	0	3	1	Oxidation (M)	25442	Chaperone protein dnaJ-like protein OS=Arabidopsis thaliana OX=3702 GN=At5g06130 PE=4 SV=1
1516	2119	Q9S7Y7|XYL1_ARATH	64.46	1	0	0	1	1			613000	2350000	1	1	0	0	1	1		102399	Alpha-xylosidase 1 OS=Arabidopsis thaliana OX=3702 GN=XYL1 PE=1 SV=1
886	1120	Q8H1Y0|ODPA2_ARATH	83.55	13	0	0	8	8			4250000	2330000	5	4	0	0	3	3	Oxidation (M)	43359	Pyruvate dehydrogenase E1 component subunit alpha-2 mitochondrial OS=Arabidopsis thaliana OX=3702 GN=IAR4 PE=1 SV=2
934	1488	Q9LI74|CHUP1_ARATH	89	5	0	0	4	3			5110000	2330000	7	3	1	1	4	4		111912	Protein CHUP1 chloroplastic OS=Arabidopsis thaliana OX=3702 GN=CHUP1 PE=1 SV=1
2725	2863	tr|Q944G6|Q944G6_ARATH	65.42	10	0	0	10	5			5350000	2330000	2	2	0	0	2	1		20785	AT4g03150/F4C21_7 OS=Arabidopsis thaliana OX=3702 GN=At4g03150 PE=2 SV=1
3121	2921	tr|A0A1I9LMG1|A0A1I9LMG1_ARATH	43.12	5	0	0	5	5			1790000	2330000	1	1	0	0	1	1		23310	Reticulon-like protein OS=Arabidopsis thaliana OX=3702 GN=At3g61560 PE=4 SV=1
993	1259	Q9FWA3|6PGD2_ARATH	99.2	9	0	0	3	5			1660000	2320000	4	2	0	0	1	2	Carbamidomethylation	53577	6-phosphogluconate dehydrogenase decarboxylating 2 OS=Arabidopsis thaliana OX=3702 GN=PGD2 PE=1 SV=1
1265	1008	Q9FHY8|HLB1_ARATH	85.27	11	0	0	5	5			8640000	2320000	6	5	0	0	4	3		62398	Protein HLB1 OS=Arabidopsis thaliana OX=3702 GN=HLB1 PE=1 SV=1
964	1798	P56795|RK22_ARATH	68.17	18	0	13	4	4		3920000	2580000	2310000	3	3	0	4	1	1		18587	50S ribosomal protein L22 chloroplastic OS=Arabidopsis thaliana OX=3702 GN=rpl22 PE=3 SV=1
2520	2139	tr|F4JEN1|F4JEN1_ARATH	62.06	3	1	0	2	2			3120000	2300000	2	1	1	0	1	1		60194	CTC-interacting domain 4 OS=Arabidopsis thaliana OX=3702 GN=CID4 PE=4 SV=1
1025	1208	Q93VR4|ML423_ARATH	110.65	29	0	0	8	8			3500000	2290000	4	4	0	0	1	1		17054	MLP-like protein 423 OS=Arabidopsis thaliana OX=3702 GN=MLP423 PE=2 SV=1
1309	1430	tr|Q9C9V9|Q9C9V9_ARATH	82.23	7	1	0	3	3			2560000	2290000	5	4	2	0	2	2	Carbamidomethylation	91651	Golgi transport complex protein-like protein OS=Arabidopsis thaliana OX=3702 GN=At1g67930 PE=4 SV=1
1578	1199	Q9FMD5|TIC40_ARATH	96.39	12	0	0	3	9			922000	2290000	4	4	0	0	2	3		48903	Protein TIC 40 chloroplastic OS=Arabidopsis thaliana OX=3702 GN=TIC40 PE=1 SV=1
527	1117	Q8H107|ODO2B_ARATH	103.82	9	5	3	7	9	528000	373000	587000	2280000	5	2	2	1	4	6		50059	Dihydrolipoyllysine-residue succinyltransferase component of 2-oxoglutarate dehydrogenase complex 2 mitochondrial OS=Arabidopsis thaliana OX=3702 GN=At4g26910 PE=1 SV=2
3124	3007	Q9SX77|SDH5_ARATH	79.22	6	0	0	6	6			948000	2270000	1	1	0	0	1	1		28106	Succinate dehydrogenase subunit 5 mitochondrial OS=Arabidopsis thaliana OX=3702 GN=SDH5 PE=1 SV=1
3038	2771	Q05212|DR102_ARATH	51.33	4	0	0	4	4			1670000	2250000	1	1	0	0	1	1	Acetylation (Protein N-term)	33233	DNA damage-repair/toleration protein DRT102 OS=Arabidopsis thaliana OX=3702 GN=DRT102 PE=1 SV=2
2198	2227	Q9SZB2|TIC22_ARATH	49.28	6	0	0	6	6			1260000	2240000	1	1	0	0	1	1		30105	Protein TIC 22 chloroplastic OS=Arabidopsis thaliana OX=3702 GN=TIC22 PE=1 SV=1
1763	1778	Q9SGH6|DOX1_ARATH	69.75	3	0	0	2	2			1680000	2220000	2	2	0	0	1	1		73158	Alpha-dioxygenase 1 OS=Arabidopsis thaliana OX=3702 GN=DOX1 PE=1 SV=1
320	369	Q6XJG8|PSD2B_ARATH	168.68	13	0	2	8	9			4470000	2220000	10	1	0	1	8	10		97954	26S proteasome non-ATPase regulatory subunit 2 homolog B OS=Arabidopsis thaliana OX=3702 GN=RPN1B PE=1 SV=1
2255	2622	tr|Q9LHC4|Q9LHC4_ARATH	68.64	11	0	0	11	5			4010000	2220000	2	2	0	0	2	1	Carbamidomethylation	27432	6 7-dimethyl-8-ribityllumazine synthase OS=Arabidopsis thaliana OX=3702 GN=At3g32930 PE=1 SV=1
1190	1344	P46309|GSH1_ARATH	95.28	9	0	0	2	5			1110000	2200000	4	4	0	0	1	2	Carbamidomethylation	58562	Glutamate--cysteine ligase chloroplastic OS=Arabidopsis thaliana OX=3702 GN=GSH1 PE=1 SV=2
1485	1701	tr|F4IVJ8|F4IVJ8_ARATH	110.58	2	0	0	1	1			2950000	2200000	3	2	0	0	2	2	Carbamidomethylation	201211	ARM repeat superfamily protein OS=Arabidopsis thaliana OX=3702 GN=At2g26780 PE=1 SV=1
2200	2340	Q9STG9|ASE2_ARATH	60.24	2	0	0	2	2			1760000	2200000	1	1	0	0	1	1		61030	Amidophosphoribosyltransferase 2 chloroplastic OS=Arabidopsis thaliana OX=3702 GN=ASE2 PE=1 SV=1
2424	3225	Q8L785|SYGM2_ARATH	40.01	1	0	0	1	1			1070000	2190000	1	1	0	0	1	1		119773	Glycine--tRNA ligase chloroplastic/mitochondrial 2 OS=Arabidopsis thaliana OX=3702 GN=EDD1 PE=1 SV=1
1023	848	O04951|PP2A5_ARATH	135.39	26	0	0	19	21			3850000	2190000	6	2	0	0	4	6	Carbamidomethylation	35042	Serine/threonine-protein phosphatase PP2A-5 catalytic subunit OS=Arabidopsis thaliana OX=3702 GN=PP2A5 PE=1 SV=1
2262	3048	Q2V2S7|NDHM_ARATH	63.9	14	0	0	14	5			11500000	2190000	2	2	0	0	3	1	Carbamidomethylation	24795	NAD(P)H-quinone oxidoreductase subunit M chloroplastic OS=Arabidopsis thaliana OX=3702 GN=ndhM PE=2 SV=1
631	1040	P59231|R10A3_ARATH	113.96	23	13	13	11	18			1790000	2180000	6	1	3	4	3	6	Carbamidomethylation	24532	60S ribosomal protein L10a-3 OS=Arabidopsis thaliana OX=3702 GN=RPL10AC PE=1 SV=1
2418	2237	Q9LJG3|ESM1_ARATH	65.15	5	0	0	4	4			2350000	2180000	2	1	0	0	1	1	Carbamidomethylation	44060	GDSL esterase/lipase ESM1 OS=Arabidopsis thaliana OX=3702 GN=ESM1 PE=1 SV=1
1590	1280	Q42564|APX3_ARATH	87.88	14	5	0	7	7	0		7740000	2170000	5	4	1	0	2	2	Carbamidomethylation	31572	L-ascorbate peroxidase 3 OS=Arabidopsis thaliana OX=3702 GN=APX3 PE=1 SV=1
92	41	Q9LJE4|CPNB2_ARATH	247.85	48	15	16	35	43			2200000	2160000	25	2	10	10	26	28	Carbamidomethylation; Deamidation (NQ); Oxidation (M)	63342	Chaperonin 60 subunit beta 2 chloroplastic OS=Arabidopsis thaliana OX=3702 GN=CPN60B2 PE=1 SV=1
3356	4587	O23207|FQRL2_ARATH	42.6	6	0	0	6	6			1840000	2150000	1	1	0	0	1	1		28754	Probable NAD(P)H dehydrogenase (quinone) FQR1-like 2 OS=Arabidopsis thaliana OX=3702 GN=At4g36750 PE=1 SV=1
1336	1915	P93028|UBE11_ARATH	81.6	1	0	0	1	1			1460000	2140000	1	1	0	0	1	1		120251	Ubiquitin-activating enzyme E1 1 OS=Arabidopsis thaliana OX=3702 GN=UBA1 PE=1 SV=1
1780	1793	Q96328|SAC8_ARATH	67.62	5	0	0	5	5			1500000	2140000	2	1	0	0	2	2	Carbamidomethylation	66464	Phosphoinositide phosphatase SAC8 OS=Arabidopsis thaliana OX=3702 GN=SAC8 PE=2 SV=1
2743	4526	tr|Q8RX00|Q8RX00_ARATH	62.86	5	0	0	5	5			1830000	2130000	1	1	0	0	2	1		24634	CAAX amino terminal protease family protein OS=Arabidopsis thaliana OX=3702 GN=At1g14270 PE=2 SV=1
3300	4610	tr|Q8L9R6|Q8L9R6_ARATH	40.26	17	0	0	17	17			2530000	2120000	1	1	0	0	1	1	Acetylation (Protein N-term)	8351	At1g68680 OS=Arabidopsis thaliana OX=3702 GN=At1g68680 PE=2 SV=1
421	415	Q9LQR8|PSD3B_ARATH	162.91	21	1	0	16	18			2250000	2080000	11	1	1	0	9	9	Pyro-glu from Q	55591	26S proteasome non-ATPase regulatory subunit 3 homolog B OS=Arabidopsis thaliana OX=3702 GN=RPN3B PE=1 SV=2
2195	2170	tr|F4I2Z0|F4I2Z0_ARATH	63.17	8	0	0	5	8			981000	2080000	2	2	0	0	1	2		23812	Tetratricopeptide repeat (TPR)-like superfamily protein OS=Arabidopsis thaliana OX=3702 GN=At1g22700 PE=4 SV=1
2194	2112	Q9LQQ4|H2B1_ARATH	50.7	11	7	0	7	7	786000		1720000	2060000	2	1	1	0	1	1		16402	Histone H2B.1 OS=Arabidopsis thaliana OX=3702 GN=At1g07790 PE=1 SV=3
2624	2308	tr|Q0WVJ5|Q0WVJ5_ARATH	69.43	6	0	0	6	3			4200000	2050000	2	2	0	0	2	1	Carbamidomethylation	48073	At1g09850 OS=Arabidopsis thaliana OX=3702 GN=XBCP3 PE=2 SV=1
2253	2528	Q9FEE2|TON2_ARATH	43.08	4	0	0	4	4			1590000	2050000	2	2	0	0	2	2	Carbamidomethylation	55070	Probable serine/threonine-protein phosphatase 2A regulatory subunit B'' subunit TON2 OS=Arabidopsis thaliana OX=3702 GN=TON2 PE=1 SV=1
2541	3711	tr|F4I035|F4I035_ARATH	24.55	3	0	0	3	3			1530000	2040000	1	1	0	0	1	1	Carbamidomethylation	52407	RNA 3'-terminal phosphate cyclase/enolpyruvate transferase alpha/beta OS=Arabidopsis thaliana OX=3702 GN=At1g48860 PE=3 SV=1
1276	1865	Q9LFG2|DAPF_ARATH	85.2	6	0	0	3	3			1510000	2020000	2	2	0	0	1	1		38984	Diaminopimelate epimerase chloroplastic OS=Arabidopsis thaliana OX=3702 GN=DAPF PE=1 SV=1
2268	4154	P25269|TRBP2_ARATH	30.07	2	0	0	2	2			1730000	2000000	1	1	0	0	1	1		51601	Tryptophan synthase beta chain 2 chloroplastic OS=Arabidopsis thaliana OX=3702 GN=TSB2 PE=1 SV=2
1121	2121	P34789|RS282_ARATH	67.93	28	19	19	19	19	5060000	3230000	3560000	1990000	2	1	1	1	1	2	Acetylation (Protein N-term)	7341	40S ribosomal protein S28-2 OS=Arabidopsis thaliana OX=3702 GN=RPS28C PE=3 SV=1
2149	3545	Q8LAM0|UBP4_ARATH	39.04	2	0	0	2	2			2010000	1980000	1	1	0	0	1	1		41847	Ubiquitin carboxyl-terminal hydrolase 4 OS=Arabidopsis thaliana OX=3702 GN=UBP4 PE=1 SV=2
2250	2393	Q9C5N2|TMN9_ARATH	43.65	5	0	0	3	3			974000	1970000	2	2	0	0	1	1		74120	Transmembrane 9 superfamily member 9 OS=Arabidopsis thaliana OX=3702 GN=TMN9 PE=2 SV=1
775	1468	Q9FY64|RS154_ARATH	102.56	22	8	0	17	17	603000		1510000	1970000	3	1	1	0	2	3	Acetylation (Protein N-term)	17072	40S ribosomal protein S15-4 OS=Arabidopsis thaliana OX=3702 GN=RPS15D PE=2 SV=1
141	98	tr|A0A1P8AT97|A0A1P8AT97_ARATH	251.32	15	0	0	13	12			2070000	1960000	38	1	0	0	33	33	Carbamidomethylation; Oxidation (M)	293156	ILITYHIA OS=Arabidopsis thaliana OX=3702 GN=ILA PE=1 SV=1
202	532	P11139|TBA1_ARATH	221.67	24	5	3	17	22			1480000	1960000	10	2	4	3	23	20	Carbamidomethylation; Oxidation (M); Pyro-glu from Q	49800	Tubulin alpha-1 chain OS=Arabidopsis thaliana OX=3702 GN=TUBA1 PE=2 SV=1
1405	1426	Q9FFS0|RTNLD_ARATH	95.02	11	0	0	7	8			1300000	1960000	4	2	0	0	4	2		28949	Reticulon-like protein B4 OS=Arabidopsis thaliana OX=3702 GN=RTNLB4 PE=1 SV=1
3113	2523	Q9SJU9|GC1_ARATH	59.4	8	0	0	3	4			0	1960000	2	2	0	0	1	1		37746	Epimerase family protein SDR39U1 homolog chloroplastic OS=Arabidopsis thaliana OX=3702 GN=GC1 PE=2 SV=2
3036	2587	tr|F4K180|F4K180_ARATH	30.39	2	0	0	2	2			1860000	1930000	1	1	0	0	1	1		70893	DEAD box RNA helicase (RH3) OS=Arabidopsis thaliana OX=3702 GN=emb1138 PE=1 SV=1
1580	1744	P45432|CSN1_ARATH	69.43	5	0	0	5	2			4520000	1920000	2	2	0	0	2	1		50579	COP9 signalosome complex subunit 1 OS=Arabidopsis thaliana OX=3702 GN=CSN1 PE=1 SV=2
1722	1527	Q0WLC6|PP349_ARATH	83.11	3	0	0	2	1			3030000	1900000	3	3	0	0	2	1	Oxidation (M)	119771	Pentatricopeptide repeat-containing protein MRL1 chloroplastic OS=Arabidopsis thaliana OX=3702 GN=MRL1 PE=1 SV=2
1497	1373	tr|A0A1P8BC62|A0A1P8BC62_ARATH	77.82	3	0	0	3	1			4060000	1890000	3	3	0	0	3	1		119548	ARM repeat superfamily protein OS=Arabidopsis thaliana OX=3702 GN=At5g06120 PE=4 SV=1
2291	4575	Q9LHB9|PER32_ARATH	54.66	3	0	0	3	3			1690000	1880000	1	1	0	0	1	1	Carbamidomethylation	38847	Peroxidase 32 OS=Arabidopsis thaliana OX=3702 GN=PER32 PE=1 SV=3
401	1218	Q8LPJ7|RS262_ARATH	134.12	40	40	40	40	40	924000	1600000	1170000	1870000	4	1	6	5	7	4		14841	40S ribosomal protein S26-2 OS=Arabidopsis thaliana OX=3702 GN=RPS26B PE=2 SV=2
634	755	Q9LRJ9|CRR38_ARATH	133.56	22	22	19	4	4	35100000	17100000	1230000	1860000	6	6	8	6	1	1	Carbamidomethylation; Pyro-glu from Q	27864	Cysteine-rich repeat secretory protein 38 OS=Arabidopsis thaliana OX=3702 GN=CRRSP38 PE=2 SV=1
2283	3490	Q8LEK2|TVP23_ARATH	53.42	6	0	0	6	6			2500000	1840000	1	1	0	0	1	1		21238	Golgi apparatus membrane protein-like protein ECHIDNA OS=Arabidopsis thaliana OX=3702 GN=ECH PE=1 SV=1
1012	808	Q07099|PP2A1_ARATH	145.66	29	0	0	22	25			8030000	1820000	6	2	0	0	4	6	Carbamidomethylation	34961	Serine/threonine-protein phosphatase PP2A-1 catalytic subunit OS=Arabidopsis thaliana OX=3702 GN=PP2A1 PE=1 SV=1
1917	2264	Q9XF43|KCS6_ARATH	66.62	5	0	0	5	5			1090000	1820000	2	1	0	0	3	2	Oxidation (M)	56396	3-ketoacyl-CoA synthase 6 OS=Arabidopsis thaliana OX=3702 GN=CUT1 PE=1 SV=1
151	100	Q39102|FTSH1_ARATH	238.46	29	0	0	21	23			5360000	1810000	22	4	0	0	28	30	Carbamidomethylation; Oxidation (M); Pyro-glu from Q	76759	ATP-dependent zinc metalloprotease FTSH 1 chloroplastic OS=Arabidopsis thaliana OX=3702 GN=FTSH1 PE=1 SV=2
230	262	Q9FZ76|RL61_ARATH	194.81	47	19	14	21	24	1450000	1180000	2630000	1800000	14	4	6	5	8	7	Deamidation (NQ)	26153	60S ribosomal protein L6-1 OS=Arabidopsis thaliana OX=3702 GN=RPL6A PE=2 SV=1
1897	3421	Q9S7E4|FDH_ARATH	51.63	3	0	0	3	3			2170000	1800000	1	1	0	0	1	1		42410	Formate dehydrogenase chloroplastic/mitochondrial OS=Arabidopsis thaliana OX=3702 GN=FDH1 PE=1 SV=1
1713	1419	A8MPR5|FTSI2_ARATH	72.73	6	0	0	1	4			1020000	1790000	4	4	0	0	1	2		99864	Probable inactive ATP-dependent zinc metalloprotease FTSHI 2 chloroplastic OS=Arabidopsis thaliana OX=3702 GN=FTSHI2 PE=1 SV=1
1615	1708	Q9M0Y8|NSF_ARATH	76.16	4	1	0	2	2			2010000	1780000	3	2	1	0	1	1	Carbamidomethylation	81487	Vesicle-fusing ATPase OS=Arabidopsis thaliana OX=3702 GN=NSF PE=2 SV=2
3119	2909	Q9MBA2|MIND1_ARATH	40.7	3	0	0	3	3			1230000	1780000	1	1	0	0	1	1		35690	Putative septum site-determining protein minD homolog chloroplastic OS=Arabidopsis thaliana OX=3702 GN=MIND1 PE=1 SV=1
478	338	Q8L828|COB23_ARATH	171.56	14	3	3	8	6	4270000	1090000	1830000	1750000	11	3	2	2	8	6	Carbamidomethylation; Deamidation (NQ); Oxidation (M); Pyro-glu from E	102476	Coatomer subunit beta'-3 OS=Arabidopsis thaliana OX=3702 GN=At3g15980 PE=2 SV=1
1653	1851	Q93ZN2|ALKR4_ARATH	73.69	7	0	0	7	7			1050000	1740000	2	1	0	0	2	2	Carbamidomethylation	37925	Probable aldo-keto reductase 4 OS=Arabidopsis thaliana OX=3702 GN=At1g60710 PE=2 SV=1
1924	3088	Q9SLJ2|HRD11_ARATH	67.57	18	12	0	18	12	1660000		8320000	1680000	2	2	1	0	2	1	Acetylation (Protein N-term)	10796	Dehydrin HIRD11 OS=Arabidopsis thaliana OX=3702 GN=HIRD11 PE=1 SV=1
1668	2457	tr|A0A1P8BE56|A0A1P8BE56_ARATH	41.95	3	0	0	3	2			1040000	1680000	3	1	0	0	2	1		87615	P-type ATPase of Arabidopsis 2 OS=Arabidopsis thaliana OX=3702 GN=PAA2 PE=3 SV=1
758	1720	Q9SX68|RK18_ARATH	75.12	21	12	5	21	4	6400000	1430000	19300000	1670000	3	3	3	1	4	1	Deamidation (NQ)	18726	50S ribosomal protein L18 chloroplastic OS=Arabidopsis thaliana OX=3702 GN=RPL18 PE=2 SV=1
2749	4677	O49313|NDADB_ARATH	34	7	0	7	7	7		512000	1590000	1660000	1	1	0	1	1	1		16122	NADH dehydrogenase [ubiquinone] 1 alpha subcomplex subunit 13-B OS=Arabidopsis thaliana OX=3702 GN=At2g33220 PE=2 SV=1
803	2426	Q94BT0|SPSA1_ARATH	68.96	2	1	1	2	2			804000	1660000	2	1	1	1	4	3		117321	Sucrose-phosphate synthase 1 OS=Arabidopsis thaliana OX=3702 GN=SPS1 PE=1 SV=1
2259	2897	tr|Q9SG91|Q9SG91_ARATH	75.49	17	0	0	17	17			1520000	1660000	1	1	0	0	1	1		8505	At3g10860 OS=Arabidopsis thaliana OX=3702 GN=T7M13.6 PE=2 SV=1
1028	1706	tr|O82209|O82209_ARATH	58.97	16	0	0	16	16			2070000	1650000	3	1	0	0	4	3		13847	Copia-like retroelement pol polyprotein OS=Arabidopsis thaliana OX=3702 GN=At2g19680 PE=2 SV=1
3293	4337	tr|Q9LVV6|Q9LVV6_ARATH	61.85	9	0	0	9	9			1950000	1650000	1	1	0	0	1	1		19163	At5g52960 OS=Arabidopsis thaliana OX=3702 GN=MNB8.2 PE=1 SV=1
1456	1537	P24102|PER22_ARATH	76.79	11	0	0	4	6			491000	1640000	4	3	0	0	1	2	Carbamidomethylation; Deamidation (NQ)	38108	Peroxidase 22 OS=Arabidopsis thaliana OX=3702 GN=PER22 PE=1 SV=2
2643	4156	tr|Q9FKI2|Q9FKI2_ARATH	46.34	7	0	0	7	7			1310000	1640000	1	1	0	0	1	1		16590	Nucleic acid-binding OB-fold-like protein OS=Arabidopsis thaliana OX=3702 GN=MXH1.2 PE=2 SV=1
1287	1584	tr|Q9LYR4|Q9LYR4_ARATH	67.98	8	0	0	3	5			806000	1630000	3	3	0	0	1	2		47699	Aldolase-type TIM barrel family protein OS=Arabidopsis thaliana OX=3702 GN=TRA2 PE=2 SV=1
1860	2300	tr|A0A1P8BAU8|A0A1P8BAU8_ARATH	57.63	2	0	0	2	2			1650000	1600000	1	1	0	0	1	1	Carbamidomethylation	90750	GPI-anchored adhesin-like protein OS=Arabidopsis thaliana OX=3702 GN=MRO11.7 PE=1 SV=1
592	869	tr|Q9LYE7|Q9LYE7_ARATH	142.01	18	11	0	18	14	863000		1450000	1600000	6	1	4	0	6	5	Carbamidomethylation	39641	Uncharacterized protein At5g11420 OS=Arabidopsis thaliana OX=3702 GN=At5g11420 PE=1 SV=1
1879	1919	O04311|JAL33_ARATH	71.17	7	2	2	5	5			1460000	1600000	2	1	1	1	1	1		32023	Jacalin-related lectin 33 OS=Arabidopsis thaliana OX=3702 GN=JAL33 PE=1 SV=1
1149	1719	tr|A0A178VEL3|A0A178VEL3_ARATH	88.09	3	0	0	3	2			2770000	1590000	3	2	0	0	3	3		115857	Inositol hexakisphosphate and diphosphoinositol-pentakisphosphate kinase OS=Arabidopsis thaliana OX=3702 GN=AtVIP1 PE=1 SV=1
2073	1926	tr|A0A1P8AQ22|A0A1P8AQ22_ARATH	77.81	4	0	0	4	2			3560000	1590000	2	2	0	0	2	1	Carbamidomethylation	53550	GRAM domain family protein OS=Arabidopsis thaliana OX=3702 GN=VAD1 PE=1 SV=1
1089	1372	Q9C6Z3|ODPB2_ARATH	105.2	7	5	5	2	2	3550000	4330000	2090000	1580000	3	3	2	2	1	1	Carbamidomethylation	44245	Pyruvate dehydrogenase E1 component subunit beta-2 chloroplastic OS=Arabidopsis thaliana OX=3702 GN=PDH-E1 BETA PE=2 SV=1
1237	1152	tr|F4J5S0|F4J5S0_ARATH	73.02	5	0	0	3	2			1470000	1580000	5	5	0	0	3	2	Carbamidomethylation	152524	Clustered mitochondria protein homolog OS=Arabidopsis thaliana OX=3702 GN=NOXY38 PE=3 SV=1
2851	2233	F4J3N2|FTSI5_ARATH	54.09	1	0	0	1	1			1700000	1580000	1	1	0	0	1	1		152257	Probable inactive ATP-dependent zinc metalloprotease FTSHI 5 chloroplastic OS=Arabidopsis thaliana OX=3702 GN=FTSHI5 PE=2 SV=1
403	1268	P49206|RS261_ARATH	127.67	39	39	39	39	39	798000	1070000	1780000	1570000	4	1	6	5	7	4		14729	40S ribosomal protein S26-1 OS=Arabidopsis thaliana OX=3702 GN=RPS26A PE=2 SV=2
1207	1956	P92941|CLCA_ARATH	74.49	2	0	0	2	2			1800000	1570000	3	1	0	0	3	3		85406	Chloride channel protein CLC-a OS=Arabidopsis thaliana OX=3702 GN=CLC-A PE=1 SV=2
1795	1845	Q9C958|SRK2B_ARATH	54.95	6	0	0	4	6			2060000	1540000	2	1	0	0	1	2		41040	Serine/threonine-protein kinase SRK2B OS=Arabidopsis thaliana OX=3702 GN=SRK2B PE=1 SV=1
1027	1635	Q6ICZ8|NACA3_ARATH	108.92	23	0	0	14	23			1380000	1500000	3	1	0	0	2	3		22057	Nascent polypeptide-associated complex subunit alpha-like protein 3 OS=Arabidopsis thaliana OX=3702 GN=At5g13850 PE=1 SV=1
2009	2016	Q9SG80|ASD1_ARATH	63.94	3	0	0	1	1			1970000	1500000	2	2	0	0	1	1	Carbamidomethylation	75045	Alpha-L-arabinofuranosidase 1 OS=Arabidopsis thaliana OX=3702 GN=ASD1 PE=1 SV=1
2801	2631	tr|F4HNZ9|F4HNZ9_ARATH	48.86	1	0	0	1	1			1710000	1500000	1	1	0	0	1	1		110530	ARM repeat superfamily protein OS=Arabidopsis thaliana OX=3702 GN=At1g12930 PE=1 SV=1
1735	1833	tr|Q8RWX4|Q8RWX4_ARATH	97.72	5	0	0	5	3			7030000	1470000	3	2	0	0	3	2		68158	AT4g32250/F10M6_110 OS=Arabidopsis thaliana OX=3702 GN=At4g32250 PE=2 SV=1
2132	2002	Q9S825|IF5Z_ARATH	66.7	3	0	0	3	3			1400000	1470000	1	1	0	0	1	1	Carbamidomethylation	48640	Probable eukaryotic translation initiation factor 5-2 OS=Arabidopsis thaliana OX=3702 GN=At1g77840 PE=1 SV=1
1916	2130	Q9LZ23|ACR12_ARATH	49.82	6	0	0	6	3			1340000	1440000	2	2	0	0	2	1		33242	ACT domain-containing protein ACR12 OS=Arabidopsis thaliana OX=3702 GN=ACR12 PE=2 SV=1
2518	1858	Q9FNN5|NDUV1_ARATH	68.72	5	0	1	2	2			1930000	1440000	3	2	0	1	1	1		53450	NADH dehydrogenase [ubiquinone] flavoprotein 1 mitochondrial OS=Arabidopsis thaliana OX=3702 GN=At5g08530 PE=1 SV=1
2622	2198	Q94JS4|SMT3B_ARATH	36.34	7	0	0	3	4			1050000	1430000	2	2	0	0	1	1		40124	24-methylenesterol C-methyltransferase 3 OS=Arabidopsis thaliana OX=3702 GN=SMT3 PE=2 SV=1
1350	1229	Q9LK43|TMK4_ARATH	102.04	4	0	0	3	3			1950000	1420000	3	2	0	0	2	2		99964	Receptor-like kinase TMK4 OS=Arabidopsis thaliana OX=3702 GN=TMK4 PE=1 SV=1
3041	2888	Q9T0A0|LACS4_ARATH	38.01	1	0	0	1	1			1170000	1420000	1	1	0	0	1	1		74508	Long chain acyl-CoA synthetase 4 OS=Arabidopsis thaliana OX=3702 GN=LACS4 PE=2 SV=1
1712	1361	tr|Q9ZPW5|Q9ZPW5_ARATH	106	5	0	0	5	3			3580000	1410000	3	2	0	0	3	2		71195	AAA-type ATPase family protein OS=Arabidopsis thaliana OX=3702 GN=At2g18330 PE=2 SV=2
2218	3831	O24653|GDI2_ARATH	50.66	3	0	0	3	3			1210000	1390000	1	1	0	0	1	1		49539	Guanosine nucleotide diphosphate dissociation inhibitor 2 OS=Arabidopsis thaliana OX=3702 GN=GDI2 PE=2 SV=1
3298	4540	tr|A0A1I9LRK5|A0A1I9LRK5_ARATH	52.4	5	0	0	5	5			1620000	1380000	1	1	0	0	1	1	Oxidation (M)	26099	DnaJ (DUF3353) OS=Arabidopsis thaliana OX=3702 GN=At3g51140 PE=1 SV=1
3359	4612	tr|Q9SST2|Q9SST2_ARATH	40.17	5	0	0	5	5			1320000	1370000	1	1	0	0	1	1		23749	At4g09620 OS=Arabidopsis thaliana OX=3702 GN=At4g09620 PE=2 SV=1
1930	3405	P42792|CYB_ARATH	46.14	4	1	0	2	2			1300000	1360000	2	1	1	0	1	1		44291	Cytochrome b OS=Arabidopsis thaliana OX=3702 GN=MT-CYB PE=2 SV=2
2615	1588	Q43727|G6PD1_ARATH	69.51	6	0	0	1	5			723000	1340000	3	2	0	0	1	2		65428	Glucose-6-phosphate 1-dehydrogenase 1 chloroplastic OS=Arabidopsis thaliana OX=3702 GN=G6PD1 PE=1 SV=2
1145	2488	Q9M0E2|RL282_ARATH	71.56	17	11	11	11	11	3860000	3440000	2640000	1330000	2	2	1	2	1	1		15911	60S ribosomal protein L28-2 OS=Arabidopsis thaliana OX=3702 GN=RPL28C PE=2 SV=1
1283	1837	Q9LW85|MFP1_ARATH	58.32	3	0	0	1	1			1370000	1310000	2	2	0	0	1	1		81973	MAR-binding filament-like protein 1 OS=Arabidopsis thaliana OX=3702 GN=MFP1 PE=2 SV=2
3341	2899	Q9LQK7|AB7I_ARATH	55.66	5	0	0	2	3			2330000	1310000	2	2	0	0	1	1		52825	Protein ABCI7 chloroplastic OS=Arabidopsis thaliana OX=3702 GN=ABCI7 PE=1 SV=1
2134	2146	tr|Q93VA8|Q93VA8_ARATH	42.96	6	0	3	3	3		302000	974000	1300000	2	2	0	1	1	1		37383	Alba DNA/RNA-binding protein OS=Arabidopsis thaliana OX=3702 GN=At1g76010 PE=2 SV=1
1030	1463	O81016|AB32G_ARATH	106.61	3	1	1	2	1	28200000	22900000	1110000	1280000	6	2	1	2	4	2		161264	ABC transporter G family member 32 OS=Arabidopsis thaliana OX=3702 GN=ABCG32 PE=1 SV=1
3131	3444	F4IYF8|SYHC_ARATH	42.26	1	0	0	1	1			842000	1280000	1	1	0	0	1	1		97537	Histidine--tRNA ligase cytoplasmic OS=Arabidopsis thaliana OX=3702 GN=At3g02760 PE=2 SV=1
2277	3103	tr|Q9LX13|Q9LX13_ARATH	58.89	7	0	2	5	5			653000	1270000	2	1	0	1	1	1		24123	(3R)-hydroxymyristoyl-[acyl carrier protein] dehydratase-like protein OS=Arabidopsis thaliana OX=3702 GN=At5g10160 PE=2 SV=1
1290	1864	Q9SW95|SYNC2_ARATH	74.48	5	1	2	2	3			889000	1250000	5	2	1	2	1	3		71364	Asparagine--tRNA ligase cytoplasmic 2 OS=Arabidopsis thaliana OX=3702 GN=SYNC2 PE=1 SV=2
3198	3137	Q9LVY1|TAT_ARATH	59.44	3	0	0	3	3			1110000	1250000	1	1	0	0	1	1	Carbamidomethylation	46450	Tyrosine aminotransferase OS=Arabidopsis thaliana OX=3702 GN=TAT PE=2 SV=1
1708	1692	Q9LT78|RD21C_ARATH	83.08	7	2	0	5	5	3850000		890000	1240000	3	2	1	0	2	2	Deamidation (NQ)	49308	Probable cysteine protease RD21C OS=Arabidopsis thaliana OX=3702 GN=RD21C PE=1 SV=1
1097	1388	Q9FWS4|RK31_ARATH	94.38	36	8	8	16	10	1520000	3480000	5980000	1230000	4	4	1	2	2	1	Carbamidomethylation; Oxidation (M)	16033	50S ribosomal protein L31 chloroplastic OS=Arabidopsis thaliana OX=3702 GN=RPL31 PE=2 SV=1
867	1339	Q7PC87|AB34G_ARATH	114.48	2	0	0	2	2			1090000	1230000	5	1	0	0	4	4		164205	ABC transporter G family member 34 OS=Arabidopsis thaliana OX=3702 GN=ABCG34 PE=2 SV=1
1460	2132	Q9ZW07|PUM1_ARATH	71.17	2	0	0	2	2			1480000	1180000	2	1	0	0	2	2	Carbamidomethylation	106563	Pumilio homolog 1 OS=Arabidopsis thaliana OX=3702 GN=APUM1 PE=1 SV=1
2168	2012	tr|Q8H0W4|Q8H0W4_ARATH	62.77	4	0	0	2	2			348000	1170000	2	2	0	0	1	1		97795	AT3G11560 protein OS=Arabidopsis thaliana OX=3702 GN=At3g11560 PE=2 SV=1
1459	1689	tr|Q9C9G5|Q9C9G5_ARATH	69.21	18	0	0	12	6			6490000	1160000	3	3	0	0	3	1	Carbamidomethylation	17332	Adenine nucleotide alpha hydrolases-like superfamily protein OS=Arabidopsis thaliana OX=3702 GN=At1g68300 PE=2 SV=1
1946	2886	tr|Q8H126|Q8H126_ARATH	61.82	3	0	0	3	3			2230000	1140000	2	2	0	0	2	2		71098	Selenoprotein O OS=Arabidopsis thaliana OX=3702 GN=At5g13030 PE=1 SV=1
1206	1729	Q9CAF5|AB6I_ARATH	69.7	9	0	0	5	4			3660000	1130000	3	3	0	0	2	1		36931	ABC transporter I family member 6 chloroplastic OS=Arabidopsis thaliana OX=3702 GN=ABCI6 PE=1 SV=1
1900	3692	O22160|TL15A_ARATH	55.64	6	6	6	6	6	369000	543000	674000	1110000	1	1	1	1	1	1		23779	Thylakoid lumenal 15 kDa protein 1 chloroplastic OS=Arabidopsis thaliana OX=3702 GN=At2g44920 PE=1 SV=2
2729	2997	Q8VZB2|HACD_ARATH	55.02	7	0	0	7	4			2010000	1110000	2	2	0	0	2	1	Oxidation (M)	25327	Very-long-chain (3R)-3-hydroxyacyl-CoA dehydratase PASTICCINO 2 OS=Arabidopsis thaliana OX=3702 GN=PAS2 PE=1 SV=1
2243	1828	tr|F4KGI8|F4KGI8_ARATH	56.46	4	0	0	4	2			2490000	1090000	2	2	0	0	2	1	Carbamidomethylation	72262	Acyl-coenzyme A oxidase OS=Arabidopsis thaliana OX=3702 GN=ACX2 PE=3 SV=1
3357	4595	O82355|LEA2R_ARATH	41.19	6	0	0	6	6			1060000	1090000	1	1	0	0	1	1		17846	Desiccation-related protein At2g46140 OS=Arabidopsis thaliana OX=3702 GN=At2g46140 PE=1 SV=1
656	816	Q56WN1|GLN11_ARATH	126.85	19	0	0	18	9			3470000	1080000	6	2	0	0	5	5	Carbamidomethylation	39115	Glutamine synthetase cytosolic isozyme 1-1 OS=Arabidopsis thaliana OX=3702 GN=GLN1-1 PE=1 SV=2
2105	2499	Q9M1J1|FIS1A_ARATH	59.77	7	0	0	7	7			2170000	1080000	1	1	0	0	2	1		18698	Mitochondrial fission 1 protein A OS=Arabidopsis thaliana OX=3702 GN=FIS1A PE=1 SV=1
1531	2385	tr|A0A1P8AUA2|A0A1P8AUA2_ARATH	77.57	2	1	0	1	2			953000	1070000	2	1	1	0	2	2		90406	Kinase family with ARM repeat domain-containing protein OS=Arabidopsis thaliana OX=3702 GN=At1g22870 PE=1 SV=1
974	1501	Q8LPK2|AB2B_ARATH	71.18	4	0	0	2	2			11000000	1050000	5	2	0	0	3	2		139909	ABC transporter B family member 2 OS=Arabidopsis thaliana OX=3702 GN=ABCB2 PE=1 SV=3
2242	1704	tr|A0A1P8AUL2|A0A1P8AUL2_ARATH	55.46	6	0	0	6	3			4410000	1050000	3	3	0	0	3	1	Carbamidomethylation	76569	FZO-like protein OS=Arabidopsis thaliana OX=3702 GN=FZL PE=4 SV=1
3199	3150	Q944A6|SNF4_ARATH	36.39	3	0	0	3	3			746000	1030000	1	1	0	0	1	1		53466	Sucrose nonfermenting 4-like protein OS=Arabidopsis thaliana OX=3702 GN=SNF4 PE=1 SV=1
2213	3638	Q9SGS4|CDSP_ARATH	28.92	3	0	0	3	3			977000	1020000	1	1	0	0	1	1		33685	Thioredoxin-like protein CDSP32 chloroplastic OS=Arabidopsis thaliana OX=3702 GN=CDSP32 PE=1 SV=1
1723	1619	Q8VZG1|DGK3_ARATH	71.43	7	0	0	7	6			3530000	1020000	3	3	0	0	3	2	Carbamidomethylation	53881	Diacylglycerol kinase 3 OS=Arabidopsis thaliana OX=3702 GN=DGK3 PE=2 SV=1
2578	2373	Q42593|APXT_ARATH	49.28	2	0	0	2	2			1140000	1020000	1	1	0	0	1	1		46092	L-ascorbate peroxidase T chloroplastic OS=Arabidopsis thaliana OX=3702 GN=APXT PE=2 SV=2
2748	4620	tr|Q9FFV2|Q9FFV2_ARATH	38.69	6	0	0	6	6			1550000	1010000	1	1	0	0	1	1		20760	Trafficking protein particle complex subunit OS=Arabidopsis thaliana OX=3702 GN=MBG8.1 PE=2 SV=1
3138	3775	Q9SUV1|BRT1_ARATH	39.59	3	0	0	3	3			1360000	1000000	1	1	0	0	1	1		42571	Adenine nucleotide transporter BT1 chloroplastic/mitochondrial OS=Arabidopsis thaliana OX=3702 GN=BT1 PE=1 SV=1
3108	2279	tr|A0A1P8ARD2|A0A1P8ARD2_ARATH	52.08	2	0	0	1	1			1020000	988000	2	2	0	0	1	1		113061	FTSH protease 12 OS=Arabidopsis thaliana OX=3702 GN=FTSH12 PE=4 SV=1
3136	3621	tr|Q9SJ60|Q9SJ60_ARATH	41.73	6	0	0	6	6			1080000	949000	1	1	0	0	1	1		21238	Mal d 1-associated protein OS=Arabidopsis thaliana OX=3702 GN=At2g35900 PE=2 SV=1
2618	2046	O82659|CML20_ARATH	89.57	15	0	0	15	8			6310000	906000	2	2	0	0	2	1		19409	Probable calcium-binding protein CML20 OS=Arabidopsis thaliana OX=3702 GN=CML20 PE=1 SV=1
1797	2145	Q9ZPI5|MFP2_ARATH	58.23	2	0	0	1	1			3440000	903000	2	2	0	0	1	1		78840	Peroxisomal fatty acid beta-oxidation multifunctional protein MFP2 OS=Arabidopsis thaliana OX=3702 GN=MFP2 PE=1 SV=1
1553	1760	Q8SAB7|SPK1_ARATH	71.19	2	0	0	1	1			864000	886000	3	2	0	0	2	2		206827	Guanine nucleotide exchange factor SPIKE 1 OS=Arabidopsis thaliana OX=3702 GN=SPK1 PE=1 SV=1
3216	3836	Q9C5J8|OEP80_ARATH	27.12	1	0	0	1	1			879000	842000	1	1	0	0	1	1		79936	Outer envelope protein 80 chloroplastic OS=Arabidopsis thaliana OX=3702 GN=OEP80 PE=2 SV=1
3352	4527	Q9FJ81|CCB2_ARATH	58.16	4	0	0	4	4			1120000	803000	1	1	0	0	1	1		30607	Protein COFACTOR ASSEMBLY OF COMPLEX C SUBUNIT B CCB2 chloroplastic OS=Arabidopsis thaliana OX=3702 GN=CCB2 PE=1 SV=1
674	491	tr|F4HQE7|F4HQE7_ARATH	147.61	10	0	0	6	5			1440000	760000	8	3	0	0	5	4	Carbamidomethylation	103009	Coatomer subunit beta' OS=Arabidopsis thaliana OX=3702 GN=At1g79990 PE=3 SV=1
1042	1214	tr|F4HQ84|F4HQ84_ARATH	78.77	6	0	0	6	1			8170000	743000	4	4	0	0	4	1		88609	Sec34-like family protein OS=Arabidopsis thaliana OX=3702 GN=At1g73430 PE=4 SV=1
2626	2525	Q9FZ48|UBC36_ARATH	60.89	12	0	0	7	12			897000	742000	2	1	0	0	1	2	Carbamidomethylation	17220	Ubiquitin-conjugating enzyme E2 36 OS=Arabidopsis thaliana OX=3702 GN=UBC36 PE=1 SV=1
3355	4583	tr|Q9LMX6|Q9LMX6_ARATH	44.67	2	0	0	2	2			785000	742000	1	1	0	0	1	1		46803	At1g13730 OS=Arabidopsis thaliana OX=3702 GN=At1g13730 PE=1 SV=1
1612	1423	Q9M8T0|Y3288_ARATH	86.52	6	0	0	3	2			2790000	717000	4	3	0	0	2	2	Deamidation (NQ)	67752	Probable inactive receptor kinase At3g02880 OS=Arabidopsis thaliana OX=3702 GN=At3g02880 PE=1 SV=1
2167	1937	Q94IB8|LCB1_ARATH	51.5	5	0	0	2	2			1380000	705000	2	2	0	0	1	1	Carbamidomethylation	53141	Long chain base biosynthesis protein 1 OS=Arabidopsis thaliana OX=3702 GN=LCB1 PE=1 SV=1
2979	2643	Q8LGH4|CUL4_ARATH	47.49	2	0	0	2	2			692000	694000	1	1	0	0	1	1		91471	Cullin-4 OS=Arabidopsis thaliana OX=3702 GN=CUL4 PE=1 SV=1
1127	1628	F4JSZ5|BIG1_ARATH	86.17	3	0	0	1	1			1320000	689000	5	3	0	0	3	2		187536	Brefeldin A-inhibited guanine nucleotide-exchange protein 1 OS=Arabidopsis thaliana OX=3702 GN=BIG1 PE=2 SV=1
1245	1484	Q42510|GNOM_ARATH	99.7	3	0	0	2	1			1870000	681000	5	2	1	0	3	2	Carbamidomethylation	162618	ARF guanine-nucleotide exchange factor GNOM OS=Arabidopsis thaliana OX=3702 GN=GN PE=1 SV=1
1976	1368	Q9M2V1|NCA1_ARATH	101.24	15	0	0	12	3			6080000	596000	4	4	0	0	3	1	Carbamidomethylation	44530	Protein NCA1 OS=Arabidopsis thaliana OX=3702 GN=NCA1 PE=1 SV=1
1116	2987	Q9FF90|RL133_ARATH	65.54	7	4	4	7	7			429000	553000	2	1	1	1	2	2		23485	60S ribosomal protein L13-3 OS=Arabidopsis thaliana OX=3702 GN=RPL13D PE=1 SV=1
2535	2994	tr|F4IUJ0|F4IUJ0_ARATH	49.05	4	0	2	4	4			128000	542000	2	1	0	1	1	1		27824	Uncharacterized protein OS=Arabidopsis thaliana OX=3702 GN=At2g26340 PE=4 SV=1
552	1818	tr|A0A1P8B4E4|A0A1P8B4E4_ARATH	74.64	2	0	0	1	1			8050000	522000	6	2	0	1	4	5		297522	ARM repeat superfamily protein OS=Arabidopsis thaliana OX=3702 GN=At4g30990 PE=4 SV=1
972	1016	Q8VZG7|TSN1_ARATH	113.99	5	0	0	1	2			2990000	519000	6	4	0	0	1	3	Oxidation (M)	108235	Ribonuclease TUDOR 1 OS=Arabidopsis thaliana OX=3702 GN=TSN1 PE=1 SV=1
2343	2406	O81852|AKH2_ARATH	43.25	1	0	0	1	1			571000	466000	1	1	0	0	1	1		100250	Bifunctional aspartokinase/homoserine dehydrogenase 2 chloroplastic OS=Arabidopsis thaliana OX=3702 GN=AKHSDH2 PE=1 SV=1
720	719	Q39222|RAA1B_ARATH	131.37	30	0	0	26	30			1190000	203000	6	1	0	0	6	6		24020	Ras-related protein RABA1b OS=Arabidopsis thaliana OX=3702 GN=RABA1B PE=1 SV=1
1115	1394	P56804|RR14_ARATH	86.61	36	0	7	20	7		1510000	7660000	178000	4	3	0	1	2	1	Carbamidomethylation	11785	30S ribosomal protein S14 chloroplastic OS=Arabidopsis thaliana OX=3702 GN=rps14 PE=2 SV=2
723	1751	Q9LER7|PSRP5_ARATH	108.08	27	11	0	11	15	1720000		18500000	0	5	4	1	0	3	2		16361	50S ribosomal protein 5 chloroplastic OS=Arabidopsis thaliana OX=3702 GN=PSRP5 PE=1 SV=1
983	918	Q8W4H8|GDL19_ARATH	119.11	18	9	0	11	3	17300000		14900000	0	6	5	3	0	3	1	Carbamidomethylation	43143	Inactive GDSL esterase/lipase-like protein 23 OS=Arabidopsis thaliana OX=3702 GN=GLL23 PE=1 SV=1
1479	3072	Q94F09|PDI52_ARATH	66.44	5	0	0	5	3			4480000	0	2	2	0	0	2	1		49851	Protein disulfide-isomerase 5-2 OS=Arabidopsis thaliana OX=3702 GN=PDIL5-2 PE=1 SV=1
1158	919	Q8RWG1|AB1K1_ARATH	94.19	9	0	0	7	3			7570000	0	6	6	0	0	5	2	Carbamidomethylation	76757	Protein ACTIVITY OF BC1 COMPLEX KINASE 1 chloroplastic OS=Arabidopsis thaliana OX=3702 GN=ABC1K1 PE=1 SV=1
1983	1835	Q6NKS4|LIL32_ARATH	93.09	9	0	0	5	4			2600000	0	2	2	0	0	1	1		28601	Light-harvesting complex-like protein 3 isotype 2 chloroplastic OS=Arabidopsis thaliana OX=3702 GN=LIL3.2 PE=1 SV=1
2888	4094	Q9FIZ7|OPLA_ARATH	22.36	1	0	1	0	0		636000000			1	1	0	1	0	0	Carbamidomethylation	137530	5-oxoprolinase OS=Arabidopsis thaliana OX=3702 GN=OXP1 PE=1 SV=1
1054	2248	tr|A0A1P8BBK4|A0A1P8BBK4_ARATH	60.65	1	0	1	1	1		214000000			3	1	0	2	2	2		154274	SET domain protein 25 OS=Arabidopsis thaliana OX=3702 GN=SDG25 PE=4 SV=1
4175	8460	tr|A0A1P8ARF0|A0A1P8ARF0_ARATH	20.5	1	0	1	0	0		126000000			1	1	0	1	0	0		71762	Tetratricopeptide repeat (TPR)-like superfamily protein OS=Arabidopsis thaliana OX=3702 GN=OTP82 PE=4 SV=1
1862	2481	tr|F4I7C8|F4I7C8_ARATH	40.28	1	0	1	0	0		75000000			1	1	0	1	0	0		82588	Hydroxyproline-rich glycoprotein family protein OS=Arabidopsis thaliana OX=3702 GN=At1g11070 PE=4 SV=2
347	3078	F4JHT3|BCHA2_ARATH	62.84	1	0	1	0	0	13700000	22600000			4	2	2	3	9	8		393327	BEACH domain-containing protein A2 OS=Arabidopsis thaliana OX=3702 GN=BCHA2 PE=4 SV=1
1164	2472	tr|A0A1P8B4Z8|A0A1P8B4Z8_ARATH	47.55	4	0	1	0	2		18800000			2	1	0	3	0	1	Acetylation (Protein N-term); Deamidation (NQ)	39925	Cysteine-rich RLK (RECEPTOR-like protein kinase) 16 OS=Arabidopsis thaliana OX=3702 GN=CRK16 PE=3 SV=1
1493	2864	tr|F4I4X6|F4I4X6_ARATH	45.26	1	0	1	0	0		13200000			3	1	0	1	1	2	Carbamidomethylation; Deamidation (NQ)	275968	Serine/threonine-protein kinase TOR OS=Arabidopsis thaliana OX=3702 GN=TOR PE=3 SV=1
1226	1977	tr|Q0WM93|Q0WM93_ARATH	82.84	2	0	0	1	1		9090000			3	1	0	1	2	2		136523	AAA-type ATPase family protein OS=Arabidopsis thaliana OX=3702 GN=At4g02470 PE=2 SV=1
1041	4879	O23372|ATXR3_ARATH	54.57	1	0	1	0	0		8650000			3	1	3	3	0	0	Oxidation (M)	267058	Histone-lysine N-methyltransferase ATXR3 OS=Arabidopsis thaliana OX=3702 GN=ATXR3 PE=2 SV=2
2854	2725	Q9FVQ5|CSCL1_ARATH	29.88	1	0	1	0	0		7520000			1	1	0	1	0	0		93133	CSC1-like protein At1g32090 OS=Arabidopsis thaliana OX=3702 GN=At1g32090 PE=1 SV=1
2630	3089	tr|Q6DR41|Q6DR41_ARATH	39.46	3	0	2	2	2		7490000			2	1	0	1	1	1	Acetylation (Protein N-term)	35217	Transmembrane protein OS=Arabidopsis thaliana OX=3702 GN=At2g41610 PE=4 SV=1
1376	1675	O23087|ECA2_ARATH	57.5	3	0	1	1	1		7010000			4	1	0	3	1	1	Oxidation (M)	115830	Calcium-transporting ATPase 2 endoplasmic reticulum-type OS=Arabidopsis thaliana OX=3702 GN=ECA2 PE=1 SV=1
2918	4241	tr|F4IDB3|F4IDB3_ARATH	30.39	2	0	2	0	0		6610000			1	1	0	1	0	0	Carbamidomethylation	128010	COP1-interacting protein-like protein OS=Arabidopsis thaliana OX=3702 GN=At1g72410 PE=1 SV=2
53	651	tr|F4I9X6|F4I9X6_ARATH	180.52	24	24	22	15	18	6820000	6170000			10	1	35	28	30	26	Oxidation (M); Pyro-glu from Q	35398	Ubiquitin 13 OS=Arabidopsis thaliana OX=3702 GN=UBQ13 PE=4 SV=1
3351	4518	O78310|SODC2_ARATH	73.26	7	0	7	0	0		5510000			1	1	0	2	0	0		22244	Superoxide dismutase [Cu-Zn] 2 chloroplastic OS=Arabidopsis thaliana OX=3702 GN=CSD2 PE=1 SV=2
2215	3734	Q9M3A8|PP273_ARATH	28.96	1	0	1	0	0		4420000			1	1	0	1	0	0		71293	Pentatricopeptide repeat-containing protein At3g49240 mitochondrial OS=Arabidopsis thaliana OX=3702 GN=EMB1796 PE=1 SV=1
1891	3051	tr|P93750|P93750_ARATH	37.12	1	0	1	0	0		4330000			2	1	0	2	0	0	Carbamidomethylation; Oxidation (M)	137907	Uncharacterized protein At2g41960 OS=Arabidopsis thaliana OX=3702 GN=At2g41960 PE=4 SV=1
51	612	Q9FHQ6|UBQ9_ARATH	183.2	24	20	22	15	18		4300000			11	2	34	29	30	26	Oxidation (M); Pyro-glu from Q	36257	Polyubiquitin 9 OS=Arabidopsis thaliana OX=3702 GN=UBQ9 PE=3 SV=1
1748	2228	tr|A0A2H1ZEI5|A0A2H1ZEI5_ARATH	65.19	2	0	1	1	1		3890000			2	1	0	1	1	1	Deamidation (NQ); Pyro-glu from Q	101606	Pumilio 5 OS=Arabidopsis thaliana OX=3702 GN=PUM5 PE=4 SV=1
1240	1267	Q9LVT8|RGGC_ARATH	100.64	15	8	5	0	0	8100000	3630000			4	4	4	1	0	0	Deamidation (NQ)	37999	RGG repeats nuclear RNA binding protein C OS=Arabidopsis thaliana OX=3702 GN=RGGC PE=1 SV=1
3527	4437	Q7XZU0|SAC9_ARATH	23.39	0	0	0	0	0		3340000			1	1	0	1	0	0		180062	Probable phosphoinositide phosphatase SAC9 OS=Arabidopsis thaliana OX=3702 GN=SAC9 PE=1 SV=1
1530	1967	tr|A0A1P8B5P1|A0A1P8B5P1_ARATH	72.85	2	1	1	1	1	3150000	3010000			2	1	1	1	1	1		89317	P-loop containing nucleoside triphosphate hydrolases superfamily protein OS=Arabidopsis thaliana OX=3702 GN=At4g28000 PE=4 SV=1
4270	4848	Q8VXU6|DI194_ARATH	32.56	3	0	3	0	0		2570000			1	1	0	1	0	0	Deamidation (NQ); Pyro-glu from Q	24650	Protein DEHYDRATION-INDUCED 19 homolog 4 OS=Arabidopsis thaliana OX=3702 GN=DI19-4 PE=1 SV=1
451	1352	Q9LZ57|RL363_ARATH	124.54	35	20	19	19	19	3450000	2440000			7	1	5	3	5	3	Oxidation (M)	12190	60S ribosomal protein L36-3 OS=Arabidopsis thaliana OX=3702 GN=RPL36C PE=3 SV=1
1931	3423	Q9M345|LRK42_ARATH	41.63	2	0	1	1	1		2080000			2	1	0	1	1	1		75978	L-type lectin-domain containing receptor kinase IV.2 OS=Arabidopsis thaliana OX=3702 GN=LECRK42 PE=2 SV=1
3340	2877	Q9FNG3|Y5645_ARATH	65.65	9	0	9	0	0		2020000			2	1	0	2	0	0		23215	Uncharacterized protein At5g06450 OS=Arabidopsis thaliana OX=3702 GN=At5g06450 PE=1 SV=1
3120	2916	Q9SZR3|SMXL4_ARATH	32.18	1	0	1	0	0		1900000			2	1	0	1	0	1		113784	Protein SMAX1-LIKE 4 OS=Arabidopsis thaliana OX=3702 GN=SMXL4 PE=1 SV=1
2724	2739	tr|Q9SYL7|Q9SYL7_ARATH	36.88	3	0	3	0	0		1880000			1	1	0	1	0	0	Deamidation (NQ)	55543	DNA-directed DNA polymerase OS=Arabidopsis thaliana OX=3702 GN=POLD3 PE=4 SV=1
700	613	P59223|RS131_ARATH	137.68	54	22	25	5	5		1760000			8	1	3	3	1	1	Carbamidomethylation	17095	40S ribosomal protein S13-1 OS=Arabidopsis thaliana OX=3702 GN=RPS13A PE=2 SV=1
1105	1533	Q84WM9|EF1B1_ARATH	103.71	18	4	11	4	4		1480000			3	1	1	2	1	2		24789	Elongation factor 1-beta 1 OS=Arabidopsis thaliana OX=3702 GN=At5g12110 PE=2 SV=2
3030	2050	Q9FJP3|RK29_ARATH	48.12	9	0	9	0	0		1450000			1	1	0	1	0	0		19377	50S ribosomal protein L29 chloroplastic OS=Arabidopsis thaliana OX=3702 GN=RPL29 PE=1 SV=1
500	1138	tr|F4IHJ8|F4IHJ8_ARATH	129.95	40	36	27	16	27	1730000	1270000			6	1	6	4	3	5	Deamidation (NQ)	11941	Ribosomal protein S25 family protein OS=Arabidopsis thaliana OX=3702 GN=At2g21580 PE=4 SV=1
810	1972	Q9FIF0|LRK22_ARATH	53.95	4	1	2	1	1		1240000			3	1	3	4	1	1		77085	Putative L-type lectin-domain containing receptor kinase II.2 OS=Arabidopsis thaliana OX=3702 GN=LECRK22 PE=3 SV=3
77	196	P27140|BCA1_ARATH	251.02	41	26	34	39	39		955000			18	1	10	20	26	34	Carbamidomethylation; Oxidation (M); Pyro-glu from E	37450	Beta carbonic anhydrase 1 chloroplastic OS=Arabidopsis thaliana OX=3702 GN=BCA1 PE=1 SV=2
463	827	Q08770|RL102_ARATH	123.03	27	11	20	11	8		785000			7	1	3	5	4	2	Carbamidomethylation; Oxidation (M)	24909	60S ribosomal protein L10-2 OS=Arabidopsis thaliana OX=3702 GN=RPL10B PE=2 SV=2
3271	3201	Q9LKR8|RAF1_ARATH	31.78	5	1	3	0	0		547000			2	1	1	1	0	0	Pyro-glu from Q	48237	Rubisco accumulation factor 1.1 chloroplastic OS=Arabidopsis thaliana OX=3702 GN=RAF1.1 PE=1 SV=1
580	837	Q8VZB9|R10A1_ARATH	124.79	26	17	13	10	17	1200000				7	1	4	4	3	6	Carbamidomethylation	24469	60S ribosomal protein L10a-1 OS=Arabidopsis thaliana OX=3702 GN=RPL10AA PE=1 SV=1
3422	3338	A0A140JWM8|C7162_ARATH	22.88	2	2	0	0	0	38400000				1	1	1	0	0	0		54323	Cytochrome P450 716A2 OS=Arabidopsis thaliana OX=3702 GN=CYP716A2 PE=2 SV=1
3350	4452	tr|Q9LR10|Q9LR10_ARATH	32.66	3	2	0	1	0	35200000				2	1	1	0	1	0	Deamidation (NQ)	49901	C2H2-like zinc finger protein OS=Arabidopsis thaliana OX=3702 GN=At1g75710 PE=4 SV=1
3317	5560	tr|A0A1P8AQ84|A0A1P8AQ84_ARATH	28.17	1	1	0	0	0	33600000				1	1	1	0	0	0	Deamidation (NQ); Oxidation (M)	63100	DEA(D/H)-box RNA helicase family protein OS=Arabidopsis thaliana OX=3702 GN=EMB3108 PE=4 SV=1
3589	3953	tr|F4K3B8|F4K3B8_ARATH	20.05	1	1	0	0	0	16200000				1	1	1	0	0	0		63150	Rab3 GTPase-activating protein catalytic subunit OS=Arabidopsis thaliana OX=3702 GN=MCO15.1 PE=1 SV=1
4129	6300	tr|Q5XUY3|Q5XUY3_ARATH	21.08	2	2	0	0	0	16000000				1	1	1	0	0	0	Carbamidomethylation	50424	Myb-like HTH transcriptional regulator family protein OS=Arabidopsis thaliana OX=3702 GN=MCK7.21 PE=2 SV=1
4283	6462	tr|F4I336|F4I336_ARATH	21.03	1	1	0	0	0	6980000				1	1	1	0	0	0	Deamidation (NQ)	107675	Leucine-rich repeat transmembrane protein kinase OS=Arabidopsis thaliana OX=3702 GN=At1g29730 PE=4 SV=1
3362	4650	Q9FJE8|H2A7_ARATH	40.71	6	6	0	0	0	6490000				1	1	2	0	0	0	Deamidation (NQ)	15966	Probable histone H2A.7 OS=Arabidopsis thaliana OX=3702 GN=At5g59870 PE=1 SV=1
3144	4074	tr|Q9SZD8|Q9SZD8_ARATH	31.4	2	2	0	0	0	4910000				1	1	1	0	0	0	Carbamidomethylation	66713	Putative reverse transcriptase/RNA-dependent DNA polymerase OS=Arabidopsis thaliana OX=3702 GN=At4g29090 PE=2 SV=1
2197	2200	Q9LV60|CRR55_ARATH	54.48	5	5	0	0	0	4200000				1	1	1	0	0	0		28995	Cysteine-rich repeat secretory protein 55 OS=Arabidopsis thaliana OX=3702 GN=CRRSP55 PE=2 SV=1
3054	3520	tr|O24527|O24527_ARATH	29.3	1	1	0	0	0	3800000				1	1	1	0	0	0		92722	Protein kinase superfamily protein OS=Arabidopsis thaliana OX=3702 GN=SIK1 PE=2 SV=1
3304	4718	Q9FKP0|PSRP6_ARATH	37.61	8	8	0	0	0	3590000				1	1	1	0	0	0		11037	50S ribosomal protein 6 chloroplastic OS=Arabidopsis thaliana OX=3702 GN=PSRP6 PE=3 SV=1
2627	2629	Q0WKV3|PPR36_ARATH	45.44	2	2	1	0	0	2920000				2	1	1	1	0	0	Deamidation (NQ)	71478	Pentatricopeptide repeat-containing protein At1g12300 mitochondrial OS=Arabidopsis thaliana OX=3702 GN=At1g12300 PE=2 SV=1
4069	4367	Q4PSE2|NFYC8_ARATH	20.36	3	3	0	0	0	2050000				1	1	1	0	0	0	Acetylation (Protein N-term)	20609	Nuclear transcription factor Y subunit C-8 OS=Arabidopsis thaliana OX=3702 GN=NFYC8 PE=1 SV=1
2737	3329	O80439|RR31_ARATH	69.56	12	8	4	0	0	1330000				2	1	1	1	0	0		12783	30S ribosomal protein S31 chloroplastic OS=Arabidopsis thaliana OX=3702 GN=RPS31 PE=1 SV=1
4276	5349	tr|Q9SU57|Q9SU57_ARATH	25.92	3	3	0	0	0	1320000				1	1	1	0	0	0		39027	DNAJ heat shock family protein OS=Arabidopsis thaliana OX=3702 GN=T17F15.190 PE=2 SV=1
2997	3965	tr|A0A1P8AZR4|A0A1P8AZR4_ARATH	28.98	1	1	0	0	0	1130000				1	1	1	0	0	0		150693	WD40 domain-containing protein OS=Arabidopsis thaliana OX=3702 GN=At2g47410 PE=4 SV=1
3145	4124	Q1PDX5|SBT3B_ARATH	29.08	1	1	0	0	0	23600				1	1	1	0	0	0		82927	Subtilisin-like protease SBT3.11 OS=Arabidopsis thaliana OX=3702 GN=SBT3.11 PE=2 SV=1
