# Supplementary material for: S-acylation of a non-secreted peptide controls plant immunity via secreted-peptide signal activation
Source: EMBO Rep. 2024 Jan 2;25(2):7. doi: 10.1038/s44319-023-00029-x (PMC10897394; doi:10.1038/s44319-023-00029-x)
Supplement: Supplementary file 6 — Dataset EV4 [file 44319_2023_29_MOESM6_ESM.xlsx]

## Sheet: Legend
Dataset EV4. The identified ROT4-associated proteins localized at the plasma membrane
The GO analysis (Cellular Component) was performed using the ROT4-interacting proteins from the mass spectral data.
The ROT4-associated proteins which are localized at the plasma membrane are shown.

## Sheet: Data
ID	Gene Name	Species
AT5G06290	2-cysteine peroxiredoxin B(2-Cys Prx B)	Arabidopsis thaliana
AT4G28470	26S proteasome regulatory subunit S2 1B(RPN1B)	Arabidopsis thaliana
AT5G09900	26S proteasome regulatory subunit, putative (RPN5)(EMB2107)	Arabidopsis thaliana
AT5G08530	51 kDa subunit of complex I(CI51)	Arabidopsis thaliana
AT4G04910	AAA-type ATPase family protein(NSF)	Arabidopsis thaliana
AT5G60790	ABC transporter family protein(ABCF1)	Arabidopsis thaliana
AT1G59870	ABC-2 and Plant PDR ABC-type transporter family protein(PEN3)	Arabidopsis thaliana
AT1G51500	ABC-2 type transporter family protein(ABCG12)	Arabidopsis thaliana
AT1G62380	ACC oxidase 2(ACO2)	Arabidopsis thaliana
AT5G04740	ACT domain-containing protein(ACR12)	Arabidopsis thaliana
AT2G24765	ADP-ribosylation factor 3(ARF3)	Arabidopsis thaliana
AT3G08580	ADP/ATP carrier 1(AAC1)	Arabidopsis thaliana
AT1G25490	ARM repeat superfamily protein(RCN1)	Arabidopsis thaliana
AT3G28860	ATP binding cassette subfamily B19(ABCB19)	Arabidopsis thaliana
AT4G30010	ATP-dependent RNA helicase(AT4G30010)	Arabidopsis thaliana
AT3G28710	ATPase, V0/A0 complex, subunit C/D(AT3G28710)	Arabidopsis thaliana
AT1G76030	ATPase, V1 complex, subunit B protein(VAB1)	Arabidopsis thaliana
AT3G17020	Adenine nucleotide alpha hydrolases-like superfamily protein(AT3G17020)	Arabidopsis thaliana
AT3G53990	Adenine nucleotide alpha hydrolases-like superfamily protein(AT3G53990)	Arabidopsis thaliana
AT2G36460	Aldolase superfamily protein(FBA6)	Arabidopsis thaliana
AT5G01410	Aldolase-type TIM barrel family protein(RSR4)	Arabidopsis thaliana
AT1G70940	Auxin efflux carrier family protein(PIN3)	Arabidopsis thaliana
AT4G35230	BR-signaling kinase 1(BSK1)	Arabidopsis thaliana
AT1G14270	CAAX amino terminal protease family protein(AT1G14270)	Arabidopsis thaliana
AT4G14240	CBS domain protein with a domain protein (DUF21)(AT4G14240)	Arabidopsis thaliana
AT1G05150	Calcium-binding tetratricopeptide family protein(AT1G05150)	Arabidopsis thaliana
AT5G05170	Cellulose synthase family protein(CEV1)	Arabidopsis thaliana
AT4G24190	Chaperone protein htpG family protein(SHD)	Arabidopsis thaliana
AT2G20760	Clathrin light chain protein(AT2G20760)	Arabidopsis thaliana
AT3G08530	Clathrin, heavy chain(AT3G08530)	Arabidopsis thaliana
AT3G11130	Clathrin, heavy chain(AT3G11130)	Arabidopsis thaliana
AT1G62020	Coatomer, alpha subunit(AT1G62020)	Arabidopsis thaliana
AT1G78830	Curculin-like (mannose-binding) lectin family protein(AT1G78830)	Arabidopsis thaliana
AT5G10860	Cystathionine beta-synthase (CBS) family protein(CBSX3)	Arabidopsis thaliana
AT3G44110	DNAJ homologue 3(J3)	Arabidopsis thaliana
AT2G36985	DVL family protein(ROT4)	Arabidopsis thaliana
AT5G43470	Disease resistance protein (CC-NBS-LRR class) family(RPP8)	Arabidopsis thaliana
AT1G79560	FTSH protease 12(FTSH12)	Arabidopsis thaliana
AT5G10450	G-box regulating factor 6(GRF6)	Arabidopsis thaliana
AT1G10200	GATA type zinc finger transcription factor family protein(WLIM1)	Arabidopsis thaliana
AT3G55770	GATA type zinc finger transcription factor family protein(WLIM2b)	Arabidopsis thaliana
AT1G35160	GF14 protein phi chain(GF14 PHI)	Arabidopsis thaliana
AT4G35860	GTP-binding 2(GB2)	Arabidopsis thaliana
AT3G06510	Glycosyl hydrolase superfamily protein(SFR2)	Arabidopsis thaliana
AT5G51970	GroES-like zinc-binding alcohol dehydrogenase family protein(AT5G51970)	Arabidopsis thaliana
AT4G38600	HECT ubiquitin protein ligase family protein KAK(KAK)	Arabidopsis thaliana
AT2G18960	H[+]-ATPase 1(HA1)	Arabidopsis thaliana
AT5G62670	H[+]-ATPase 11(HA11)	Arabidopsis thaliana
AT4G30190	H[+]-ATPase 2(HA2)	Arabidopsis thaliana
AT5G57350	H[+]-ATPase 3(HA3)	Arabidopsis thaliana
AT3G09440	Heat shock protein 70 (Hsp 70) family protein(AT3G09440)	Arabidopsis thaliana
AT1G79920	Heat shock protein 70 (Hsp 70) family protein(Hsp70-15)	Arabidopsis thaliana
AT2G46140	Late embryogenesis abundant protein(AT2G46140)	Arabidopsis thaliana
AT3G20820	Leucine-rich repeat (LRR) family protein(AT3G20820)	Arabidopsis thaliana
AT3G02880	Leucine-rich repeat protein kinase family protein(AT3G02880)	Arabidopsis thaliana
AT3G23750	Leucine-rich repeat protein kinase family protein(AT3G23750)	Arabidopsis thaliana
AT3G14840	Leucine-rich repeat transmembrane protein kinase(AT3G14840)	Arabidopsis thaliana
AT5G22640	MORN (Membrane Occupation and Recognition Nexus) repeat-containing protein(emb1211)	Arabidopsis thaliana
AT3G51550	Malectin/receptor-like protein kinase family protein(FER)	Arabidopsis thaliana
AT4G29480	Mitochondrial ATP synthase subunit G protein(AT4G29480)	Arabidopsis thaliana
AT5G24650	Mitochondrial import inner membrane translocase subunit Tim17/Tim22/Tim23 family protein(AT5G24650)	Arabidopsis thaliana
AT4G32400	Mitochondrial substrate carrier family protein(SHS1)	Arabidopsis thaliana
AT4G39960	Molecular chaperone Hsp40/DnaJ family protein(AT4G39960)	Arabidopsis thaliana
AT4G35250	NAD(P)-binding Rossmann-fold superfamily protein(HCF244)	Arabidopsis thaliana
AT3G61220	NAD(P)-binding Rossmann-fold superfamily protein(SDR1)	Arabidopsis thaliana
AT3G48740	Nodulin MtN3 family protein(SWEET11)	Arabidopsis thaliana
AT4G38690	PLC-like phosphodiesterases superfamily protein(AT4G38690)	Arabidopsis thaliana
AT1G23190	Phosphoglucomutase/phosphomannomutase family protein(PGM3)	Arabidopsis thaliana
AT3G01310	Phosphoglycerate mutase-like family protein(AT3G01310)	Arabidopsis thaliana
AT3G51460	Phosphoinositide phosphatase family protein(RHD4)	Arabidopsis thaliana
AT4G30580	Phospholipid/glycerol acyltransferase family protein(ATS2)	Arabidopsis thaliana
AT5G67385	Phototropic-responsive NPH3 family protein(AT5G67385)	Arabidopsis thaliana
AT4G31390	Protein kinase superfamily protein(ACDO1)	Arabidopsis thaliana
AT1G06700	Protein kinase superfamily protein(AT1G06700)	Arabidopsis thaliana
AT4G32250	Protein kinase superfamily protein(AT4G32250)	Arabidopsis thaliana
AT5G05200	Protein kinase superfamily protein(AT5G05200)	Arabidopsis thaliana
AT3G63260	Protein kinase superfamily protein(ATMRK1)	Arabidopsis thaliana
AT4G36750	Quinone reductase family protein(AT4G36750)	Arabidopsis thaliana
AT1G09630	RAB GTPase 11C(RAB11c)	Arabidopsis thaliana
AT4G17530	RAB GTPase homolog 1C(RAB1C)	Arabidopsis thaliana
AT3G46060	RAB GTPase homolog 8A(RABE1c)	Arabidopsis thaliana
AT1G16920	RAB GTPase homolog A1B(RABA1b)	Arabidopsis thaliana
AT5G05780	RP non-ATPase subunit 8A(RPN8A)	Arabidopsis thaliana
AT2G45820	Remorin family protein(AT2G45820)	Arabidopsis thaliana
AT3G61260	Remorin family protein(AT3G61260)	Arabidopsis thaliana
AT3G61560	Reticulon family protein(AT3G61560)	Arabidopsis thaliana
AT3G13870	Root hair defective 3 GTP-binding protein (RHD3)(RHD3)	Arabidopsis thaliana
AT3G17390	S-adenosylmethionine synthetase family protein(MTO3)	Arabidopsis thaliana
AT1G71820	SEC6(SEC6)	Arabidopsis thaliana
AT1G60940	SNF1-related protein kinase 2.10(SNRK2.10)	Arabidopsis thaliana
AT4G34290	SWIB/MDM2 domain superfamily protein(AT4G34290)	Arabidopsis thaliana
AT5G08650	Small GTP-binding protein(AT5G08650)	Arabidopsis thaliana
AT5G20890	TCP-1/cpn60 chaperonin family protein(AT5G20890)	Arabidopsis thaliana
AT5G07350	TUDOR-SN protein 1(Tudor1)	Arabidopsis thaliana
AT5G10160	Thioesterase superfamily protein(AT5G10160)	Arabidopsis thaliana
AT5G03880	Thioredoxin family protein(AT5G03880)	Arabidopsis thaliana
AT4G37200	Thioredoxin superfamily protein(HCF164)	Arabidopsis thaliana
AT4G33350	Tic22-like family protein(Tic22-IV)	Arabidopsis thaliana
AT5G51110	Transcriptional coactivator/pterin dehydratase(AT5G51110)	Arabidopsis thaliana
AT4G14960	Tubulin/FtsZ family protein(TUA6)	Arabidopsis thaliana
AT4G10790	UBX domain-containing protein(AT4G10790)	Arabidopsis thaliana
AT3G03250	UDP-GLUCOSE PYROPHOSPHORYLASE 1(UGP1)	Arabidopsis thaliana
AT3G46440	UDP-XYL synthase 5(UXS5)	Arabidopsis thaliana
AT5G20090	Uncharacterized protein family (UPF0041)(AT5G20090)	Arabidopsis thaliana
AT4G23630	VIRB2-interacting protein 1(BTI1)	Arabidopsis thaliana
AT5G41600	VIRB2-interacting protein 3(BTI3)	Arabidopsis thaliana
AT3G53750	actin 3(ACT3)	Arabidopsis thaliana
AT5G59880	actin depolymerizing factor 3(ADF3)	Arabidopsis thaliana
AT4G36250	aldehyde dehydrogenase 3F1(ALDH3F1)	Arabidopsis thaliana
AT4G34240	aldehyde dehydrogenase 3I1(ALDH3I1)	Arabidopsis thaliana
AT1G64740	alpha-1 tubulin(TUA1)	Arabidopsis thaliana
AT3G56190	alpha-soluble NSF attachment protein 2(ALPHA-SNAP2)	Arabidopsis thaliana
AT4G31990	aspartate aminotransferase 5(ASP5)	Arabidopsis thaliana
AT4G29900	autoinhibited Ca(2+)-ATPase 10(ACA10)	Arabidopsis thaliana
AT5G57110	autoinhibited Ca2+ -ATPase(ACA8)	Arabidopsis thaliana
AT2G22125	binding protein(CSI1)	Arabidopsis thaliana
AT3G01500	carbonic anhydrase 1(CA1)	Arabidopsis thaliana
AT3G50360	centrin2(CEN2)	Arabidopsis thaliana
AT2G30490	cinnamate-4-hydroxylase(C4H)	Arabidopsis thaliana
AT4G39330	cinnamyl alcohol dehydrogenase 9(CAD9)	Arabidopsis thaliana
AT5G05010	clathrin adaptor complexes medium subunit family protein(AT5G05010)	Arabidopsis thaliana
AT5G20650	copper transporter 5(COPT5)	Arabidopsis thaliana
AT5G53560	cytochrome B5 isoform E(CB5-E)	Arabidopsis thaliana
AT5G49830	exocyst complex component 84B(EXO84B)	Arabidopsis thaliana
AT4G02350	exocyst complex component sec15B(SEC15B)	Arabidopsis thaliana
AT1G47550	exocyst complex component sec3A(SEC3A)	Arabidopsis thaliana
AT1G76850	exocyst complex component sec5(SEC5A)	Arabidopsis thaliana
AT4G30950	fatty acid desaturase 6(FAD6)	Arabidopsis thaliana
AT5G54500	flavodoxin-like quinone reductase 1(FQR1)	Arabidopsis thaliana
AT1G22300	general regulatory factor 10(GRF10)	Arabidopsis thaliana
AT5G16050	general regulatory factor 5(GRF5)	Arabidopsis thaliana
AT3G02520	general regulatory factor 7(GRF7)	Arabidopsis thaliana
AT5G65430	general regulatory factor 8(GRF8)	Arabidopsis thaliana
AT2G42590	general regulatory factor 9(GRF9)	Arabidopsis thaliana
AT2G30870	glutathione S-transferase PHI 10(GSTF10)	Arabidopsis thaliana
AT4G02520	glutathione S-transferase PHI 2(GSTF2)	Arabidopsis thaliana
AT2G31570	glutathione peroxidase 2(GPX2)	Arabidopsis thaliana
AT3G04120	glyceraldehyde-3-phosphate dehydrogenase C subunit 1(GAPC1)	Arabidopsis thaliana
AT1G13440	glyceraldehyde-3-phosphate dehydrogenase C2(GAPC2)	Arabidopsis thaliana
AT3G12580	heat shock protein 70(HSP70)	Arabidopsis thaliana
AT5G03290	isocitrate dehydrogenase V(IDH-V)	Arabidopsis thaliana
AT5G59010	kinase with tetratricopeptide repeat domain-containing protein(BSK5)	Arabidopsis thaliana
AT1G52760	lysophospholipase 2(LysoPL2)	Arabidopsis thaliana
AT1G79340	metacaspase 4(MC4)	Arabidopsis thaliana
AT5G09590	mitochondrial HSO70 2(MTHSC70-2)	Arabidopsis thaliana
AT4G37910	mitochondrial heat shock protein 70-1(mtHsc70-1)	Arabidopsis thaliana
AT1G27970	nuclear transport factor 2B(NTF2B)	Arabidopsis thaliana
AT5G02120	one helix protein(OHP)	Arabidopsis thaliana
AT1G79550	phosphoglycerate kinase(PGK)	Arabidopsis thaliana
AT3G08510	phospholipase C 2(PLC2)	Arabidopsis thaliana
AT3G15730	phospholipase D alpha 1(PLDALPHA1)	Arabidopsis thaliana
AT4G35790	phospholipase D delta(PLDDELTA)	Arabidopsis thaliana
AT3G45780	phototropin 1(PHOT1)	Arabidopsis thaliana
AT5G58140	phototropin 2(PHOT2)	Arabidopsis thaliana
AT4G35470	plant intracellular ras group-related LRR 4(PIRL4)	Arabidopsis thaliana
AT4G00430	plasma membrane intrinsic protein 1;4(PIP1;4)	Arabidopsis thaliana
AT4G23400	plasma membrane intrinsic protein 1;5(PIP1;5)	Arabidopsis thaliana
AT3G61430	plasma membrane intrinsic protein 1A(PIP1A)	Arabidopsis thaliana
AT1G01620	plasma membrane intrinsic protein 1C(PIP1C)	Arabidopsis thaliana
AT2G37170	plasma membrane intrinsic protein 2(PIP2B)	Arabidopsis thaliana
AT2G39010	plasma membrane intrinsic protein 2E(PIP2E)	Arabidopsis thaliana
AT4G35100	plasma membrane intrinsic protein 3(PIP3)	Arabidopsis thaliana
AT2G36380	pleiotropic drug resistance 6(ABCG34)	Arabidopsis thaliana
AT1G13320	protein phosphatase 2A subunit A3(PP2AA3)	Arabidopsis thaliana
AT4G38630	regulatory particle non-ATPase 10(RPN10)	Arabidopsis thaliana
AT5G08540	ribosomal RNA small subunit methyltransferase J(AT5G08540)	Arabidopsis thaliana
AT2G16600	rotamase CYP 3(ROC3)	Arabidopsis thaliana
AT4G34870	rotamase cyclophilin 5(ROC5)	Arabidopsis thaliana
AT1G13980	sec7 domain-containing protein(GN)	Arabidopsis thaliana
AT1G61250	secretory carrier 3(SC3)	Arabidopsis thaliana
AT4G37925	subunit NDH-M of NAD(P)H:plastoquinone dehydrogenase complex(NdhM)	Arabidopsis thaliana
AT3G10380	subunit of exocyst complex 8(SEC8)	Arabidopsis thaliana
AT5G20280	sucrose phosphate synthase 1F(SPS1F)	Arabidopsis thaliana
AT1G22710	sucrose-proton symporter 2(SUC2)	Arabidopsis thaliana
AT5G04590	sulfite reductase(SIR)	Arabidopsis thaliana
AT2G20990	synaptotagmin A(SYTA)	Arabidopsis thaliana
AT3G09740	syntaxin of plants 71(SYP71)	Arabidopsis thaliana
AT5G58070	temperature-induced lipocalin(TIL)	Arabidopsis thaliana
AT1G45145	thioredoxin H-type 5(TRX5)	Arabidopsis thaliana
AT3G26520	tonoplast intrinsic protein 2(TIP2)	Arabidopsis thaliana
AT1G70770	transmembrane protein (Protein of unknown function DUF2359, transmembrane)(AT1G70770)	Arabidopsis thaliana
AT3G28300	transmembrane protein, putative (DUF677)(AT14A)	Arabidopsis thaliana
AT5G62690	tubulin beta chain 2(TUB2)	Arabidopsis thaliana
AT5G44340	tubulin beta chain 4(TUB4)	Arabidopsis thaliana
AT1G20010	tubulin beta-5 chain(TUB5)	Arabidopsis thaliana
AT2G29550	tubulin beta-7 chain(TUB7)	Arabidopsis thaliana
AT4G20890	tubulin beta-9 chain(TUB9)	Arabidopsis thaliana
AT4G03560	two-pore channel 1(TPC1)	Arabidopsis thaliana
AT1G16890	ubiquitin-conjugating enzyme 36(UBC36)	Arabidopsis thaliana
AT3G49720	uncharacterized protein(AT3G49720)	Arabidopsis thaliana
AT5G02160	uncharacterized protein(AT5G02160)	Arabidopsis thaliana
AT5G37600	uncharacterized protein(GSR 1)	Arabidopsis thaliana
AT3G58730	vacuolar ATP synthase subunit D (VATD) / V-ATPase D subunit / vacuolar proton pump D subunit (VATPD)(AT3G58730)	Arabidopsis thaliana
AT3G42050	vacuolar ATP synthase subunit H family protein(AT3G42050)	Arabidopsis thaliana
AT4G39080	vacuolar proton ATPase A3(VHA-A3)	Arabidopsis thaliana
AT1G17840	white-brown complex-like protein(ABCG11)	Arabidopsis thaliana
AT5G08050	wiskott-aldrich syndrome family protein, putative (DUF1118)(AT5G08050)	Arabidopsis thaliana
