# Supplementary material for: S-acylation of a non-secreted peptide controls plant immunity via secreted-peptide signal activation
Source: EMBO Rep. 2024 Jan 2;25(2):7. doi: 10.1038/s44319-023-00029-x (PMC10897394; doi:10.1038/s44319-023-00029-x)
Supplement: Supplementary file 11 — Source Data for EV and Appendix Figures [file 44319_2023_29_MOESM11_ESM.zip]

Archive with 22 entries (13 files):
- EMBOR-2023-57634_SourceDataForAppendixFigures/
- EMBOR-2023-57634_SourceDataForAppendixFigures/EMBOR-2023-57634_SourceDataForAppendixFigureS1/
- EMBOR-2023-57634_SourceDataForAppendixFigures/EMBOR-2023-57634_SourceDataForAppendixFigureS1/EMBOR-2023-57634_SourceDataForAppendixFigureS1.xlsx
- EMBOR-2023-57634_SourceDataForAppendixFigures/EMBOR-2023-57634_SourceDataForAppendixFigureS2/
- EMBOR-2023-57634_SourceDataForAppendixFigures/EMBOR-2023-57634_SourceDataForAppendixFigureS2/EMBOR-2023-57634_SourceDataForAppendixFigureS2A.xlsx
- EMBOR-2023-57634_SourceDataForAppendixFigures/EMBOR-2023-57634_SourceDataForAppendixFigureS2/EMBOR-2023-57634_SourceDataForAppendixFigureS2B.xlsx
- EMBOR-2023-57634_SourceDataForAppendixFigures/EMBOR-2023-57634_SourceDataForAppendixFigureS3/
- EMBOR-2023-57634_SourceDataForAppendixFigures/EMBOR-2023-57634_SourceDataForAppendixFigureS3/EMBOR-2023-57634_SourceDataForAppendixFigureS3.pdf
- EMBOR-2023-57634_SourceDataForAppendixFigures/EMBOR-2023-57634_SourceDataForAppendixFigureS3/EMBOR-2023-57634_SourceDataForAppendixFigureS3B.xlsx
- EMBOR-2023-57634_SourceDataForAppendixFigures/EMBOR-2023-57634_SourceDataForAppendixFigureS3/EMBOR-2023-57634_SourceDataForAppendixFigureS3C.xlsx
- EMBOR-2023-57634_SourceDataForExpandedViewFigures/
- EMBOR-2023-57634_SourceDataForExpandedViewFigures/EMBOR-2023-57634_SourceDataForFigureEV2/
- EMBOR-2023-57634_SourceDataForExpandedViewFigures/EMBOR-2023-57634_SourceDataForFigureEV2/EMBOR-2023-57634_SourceDataForFigureEV2.pdf
- EMBOR-2023-57634_SourceDataForExpandedViewFigures/EMBOR-2023-57634_SourceDataForFigureEV3/
- EMBOR-2023-57634_SourceDataForExpandedViewFigures/EMBOR-2023-57634_SourceDataForFigureEV3/EMBOR-2023-57634_SourceDataForFigureEV3.pdf
- EMBOR-2023-57634_SourceDataForExpandedViewFigures/EMBOR-2023-57634_SourceDataForFigureEV4/
- EMBOR-2023-57634_SourceDataForExpandedViewFigures/EMBOR-2023-57634_SourceDataForFigureEV4/EMBOR-2023-57634_SourceDataForFigureEV4.pdf
- EMBOR-2023-57634_SourceDataForExpandedViewFigures/EMBOR-2023-57634_SourceDataForFigureEV4/EMBOR-2023-57634_SourceDataForFigureEV4B.xlsx
- EMBOR-2023-57634_SourceDataForExpandedViewFigures/EMBOR-2023-57634_SourceDataForFigureEV4/EMBOR-2023-57634_SourceDataForFigureEV4D.xlsx
- EMBOR-2023-57634_SourceDataForExpandedViewFigures/EMBOR-2023-57634_SourceDataForFigureEV5/
- EMBOR-2023-57634_SourceDataForExpandedViewFigures/EMBOR-2023-57634_SourceDataForFigureEV5/EMBOR-2023-57634_SourceDataForFigureEV5.pdf
- EMBOR-2023-57634_SourceDataForExpandedViewFigures/EMBOR-2023-57634_SourceDataForFigureEV5/EMBOR-2023-57634_SourceDataForFigureEV5A.xlsx
