# Supplementary material for: S-acylation of a non-secreted peptide controls plant immunity via secreted-peptide signal activation
Source: EMBO Rep. 2024 Jan 2;25(2):7. doi: 10.1038/s44319-023-00029-x (PMC10897394; doi:10.1038/s44319-023-00029-x)
Supplement: Supplementary file 11 — Source Data for EV and Appendix Figures [file 44319_2023_29_MOESM11_ESM.zip › EMBOR-2023-57634_SourceDataForAppendixFigures/EMBOR-2023-57634_SourceDataForAppendixFigureS1/EMBOR-2023-57634_SourceDataForAppendixFigureS1.xlsx]

## Sheet: Sheet1
Appendix Figure S1. Verification of the WT and C42S versions of GFP-ROT4 overexpressing lines
Quantitative RT-PCR was used for detecting the ROT4 transcript level in the WT control, GFP vector control, and GFP-ROT4 overexpressing plants.
ACTIN2 was used as a reference gene. The relative expression level of ROT4 in the WT plants was set to 1. The data are means ± SD from triplicated experiments.
Significance was analyzed via one-way ANOVA followed by Tukey’s multiple comparison tests (P < 0.05).
	Replicate 1	Replicate 2	Replicate 3	Average	SD
WT	0.973101	1.03254	0.994355	1	0.0301211
Vector	0.893343	0.978552	1.51661	1.1295	0.337941
ROT4(WT)-OE #1	222.083	217.59	213.38	217.684	4.35207
ROT4(WT)-OE #2	217.855	215.32	211.843	215.006	3.0184
ROT4(C42S)-OE #1	213.167	217.988	220.525	217.227	3.73794
ROT4(C42S)-OE #2	228.503	218.136	218.322	221.654	5.93276
