# Supplementary material for: S-acylation of a non-secreted peptide controls plant immunity via secreted-peptide signal activation
Source: EMBO Rep. 2024 Jan 2;25(2):7. doi: 10.1038/s44319-023-00029-x (PMC10897394; doi:10.1038/s44319-023-00029-x)
Supplement: Supplementary file 11 — Source Data for EV and Appendix Figures [file 44319_2023_29_MOESM11_ESM.zip › EMBOR-2023-57634_SourceDataForAppendixFigures/EMBOR-2023-57634_SourceDataForAppendixFigureS2/EMBOR-2023-57634_SourceDataForAppendixFigureS2A.xlsx]

## Sheet: Sheet1
Appendix Figure S2A. The numbers of genes significantly upregulated and downregulated in the GFP-ROT4 overexpressing plants in the RNA-Seq data
	Up (883)			Down (103)
ID	Direction		ID	Direction
AT2G36985	up		AT3G05727	down
AT2G04735	up		AT5G38930	down
AT1G64795	up		AT5G25970	down
AT4G31970	up		AT5G24240	down
AT5G40010	up		AT3G05955	down
AT5G19880	up		AT5G38940	down
AT1G33730	up		AT4G22517	down
AT5G63225	up		AT1G71000	down
AT1G75945	up		AT3G45940	down
AT4G10860	up		AT3G59270	down
AT3G01420	up		AT5G65510	down
AT4G14630	up		AT5G50800	down
AT1G76470	up		AT3G41762	down
AT4G11655	up		AT1G62290	down
AT4G05540	up		AT3G62100	down
AT2G14610	up		AT5G55570	down
AT5G63600	up		AT1G19630	down
AT2G44380	up		AT1G08440	down
AT1G67980	up		AT2G15020	down
AT1G26390	up		AT1G13710	down
AT1G44130	up		AT1G31040	down
AT2G44240	up		AT1G57590	down
AT1G33960	up		AT2G05995	down
AT1G05880	up		AT1G06980	down
AT3G61390	up		AT3G44990	down
AT5G52730	up		AT2G29500	down
AT1G35140	up		AT1G64780	down
AT4G15670	up		AT2G16580	down
AT1G30730	up		AT5G22460	down
AT5G24540	up		AT1G09863	down
AT1G33950	up		AT4G26950	down
AT4G12490	up		AT5G49230	down
AT4G23700	up		AT3G59250	down
AT1G30700	up		AT1G80760	down
AT1G29290	up		AT5G24215	down
AT3G60470	up		AT4G31870	down
AT1G66960	up		AT5G53486	down
AT1G71390	up		AT3G03480	down
AT3G49340	up		AT2G32920	down
AT3G57260	up		AT2G13550	down
AT5G06730	up		AT4G38530	down
AT2G45220	up		AT2G41312	down
AT1G01680	up		AT2G21650	down
AT3G46280	up		AT2G11810	down
AT3G46090	up		AT5G52930	down
AT4G10500	up		AT1G16515	down
AT4G13890	up		AT4G37810	down
AT3G46080	up		AT4G36570	down
AT5G44990	up		AT5G54060	down
AT4G09770	up		AT5G46220	down
AT4G11650	up		AT4G02850	down
AT2G43570	up		AT3G15990	down
AT1G30720	up		AT1G29600	down
AT3G09960	up		AT2G24700	down
AT5G51465	up		AT2G26695	down
AT5G24200	up		AT4G13190	down
AT5G59490	up		AT3G29590	down
AT5G11210	up		AT4G33560	down
AT5G38250	up		AT1G69523	down
AT5G22570	up		AT1G58170	down
AT2G33080	up		AT1G33440	down
AT3G09270	up		AT1G12010	down
AT5G48400	up		AT3G48290	down
AT4G23150	up		AT1G01250	down
AT3G29250	up		AT3G44450	down
AT5G42830	up		AT5G07700	down
AT3G18250	up		AT1G64360	down
AT2G30750	up		AT4G21650	down
AT3G44300	up		AT5G24155	down
AT3G15536	up		AT2G01390	down
AT4G14390	up		AT3G61950	down
AT3G02840	up		AT3G55290	down
AT1G13310	up		AT3G52720	down
AT5G26260	up		AT5G18020	down
AT5G52390	up		AT4G24450	down
AT2G41800	up		AT4G05110	down
AT2G25440	up		AT5G50010	down
AT2G29470	up		AT4G25780	down
AT5G22530	up		AT2G01210	down
AT4G12480	up		AT1G11700	down
AT5G09290	up		AT2G04170	down
AT4G23310	up		AT5G05250	down
AT3G28510	up		AT5G01790	down
AT1G73260	up		AT5G23750	down
AT5G02780	up		AT1G66810	down
AT4G25070	up		AT1G74890	down
AT3G09220	up		AT4G33810	down
AT1G65483	up		AT2G42540	down
AT5G59530	up		AT5G07690	down
AT1G75040	up		AT5G05840	down
AT4G18430	up		AT4G29610	down
AT4G04510	up		AT5G20190	down
AT1G33030	up		AT1G43650	down
AT4G04500	up		AT5G11590	down
AT3G53150	up		ATCG01020	down
AT3G48630	up		AT1G79410	down
AT2G29110	up		AT2G42800	down
AT5G52720	up		AT4G01390	down
AT3G09940	up		AT3G58070	down
AT3G07350	up		AT4G14090	down
AT3G57460	up		AT2G01830	down
AT2G39030	up		AT1G73590	down
AT1G21240	up		AT1G27030	down
AT4G19970	up
AT3G22800	up
AT3G13950	up
AT2G18660	up
AT1G09932	up
AT5G22540	up
AT1G60830	up
AT2G17740	up
AT4G34380	up
AT1G51860	up
AT3G23250	up
AT4G23210	up
AT2G20670	up
AT5G01900	up
AT1G51890	up
AT2G32680	up
AT5G25260	up
AT5G38900	up
AT5G64810	up
AT4G04540	up
AT5G25910	up
AT1G57630	up
AT3G47340	up
AT1G66700	up
AT1G13340	up
AT5G24530	up
AT5G01550	up
AT1G20350	up
AT2G04450	up
AT1G21910	up
AT5G57010	up
AT2G29350	up
AT4G21120	up
AT3G48360	up
AT1G65690	up
AT4G31230	up
AT5G11920	up
AT2G24850	up
AT4G25000	up
AT1G10340	up
AT4G39830	up
AT1G65610	up
AT4G00700	up
AT2G30770	up
AT4G37010	up
AT1G32960	up
AT5G07650	up
AT5G39670	up
AT1G33840	up
AT5G20230	up
AT3G22910	up
AT1G58225	up
AT1G04600	up
AT4G21840	up
AT1G14870	up
AT5G10760	up
AT3G55970	up
AT2G36780	up
AT3G26470	up
AT2G04495	up
AT3G22600	up
AT1G47890	up
AT3G21520	up
AT2G34600	up
AT5G66690	up
AT4G02330	up
AT3G47480	up
AT1G03850	up
AT3G51860	up
AT4G32480	up
AT3G12220	up
AT1G09080	up
AT1G51620	up
AT3G21500	up
AT4G17660	up
AT5G57560	up
AT4G11890	up
AT2G45760	up
AT3G25510	up
AT1G68620	up
AT5G39520	up
AT5G22545	up
AT2G35980	up
AT1G15010	up
AT1G12940	up
AT4G39670	up
AT3G46690	up
AT1G33720	up
AT1G66465	up
AT5G22520	up
AT2G18690	up
AT5G10380	up
AT3G60966	up
AT1G13470	up
AT1G08860	up
AT4G23160	up
AT1G26420	up
AT3G21080	up
AT5G22380	up
AT5G52760	up
AT2G43000	up
AT3G24900	up
AT5G46050	up
AT5G13080	up
AT2G26390	up
AT5G47850	up
AT2G31865	up
AT3G04220	up
AT1G35230	up
AT4G08770	up
AT4G18250	up
AT4G25110	up
AT4G15680	up
AT4G18253	up
AT1G02610	up
AT3G57950	up
AT2G46400	up
AT3G01830	up
AT4G36950	up
AT1G49500	up
AT4G23140	up
AT5G13320	up
AT2G20142	up
AT1G56060	up
AT1G30900	up
AT3G25010	up
AT3G28890	up
AT1G30190	up
AT4G15280	up
AT2G27660	up
AT5G08240	up
AT1G14780	up
AT5G48410	up
AT1G07900	up
AT3G10320	up
AT5G46350	up
AT4G08950	up
AT3G15450	up
AT4G23280	up
AT1G79450	up
AT1G77640	up
AT3G11340	up
AT3G50480	up
AT2G34500	up
AT2G32140	up
AT3G26500	up
AT2G45570	up
AT2G37750	up
AT1G21310	up
AT5G19120	up
AT1G43910	up
AT3G50770	up
AT1G73805	up
AT5G50200	up
AT4G21850	up
AT1G19250	up
AT3G26830	up
AT3G13610	up
AT3G28210	up
AT5G44567	up
AT1G34180	up
AT3G28580	up
AT1G72240	up
AT5G59820	up
AT4G04490	up
AT3G19030	up
AT2G42350	up
AT1G61800	up
AT2G33020	up
AT3G13100	up
AT4G35180	up
AT4G15690	up
AT1G26380	up
AT1G57650	up
AT1G01560	up
AT3G51330	up
AT4G02380	up
AT1G32950	up
AT3G45860	up
AT3G60540	up
AT5G19230	up
AT1G45145	up
AT5G25250	up
AT3G57240	up
AT3G04070	up
AT5G07010	up
AT1G32350	up
AT5G03350	up
AT1G28480	up
AT4G15660	up
AT1G23840	up
AT1G15670	up
AT1G13700	up
AT3G13090	up
AT3G48020	up
AT1G02230	up
AT1G51800	up
AT2G47130	up
AT3G10930	up
AT1G08090	up
AT2G18700	up
AT5G57550	up
AT3G17690	up
AT2G40000	up
AT1G14860	up
AT1G06620	up
AT5G48657	up
AT4G11170	up
AT4G14370	up
AT5G42380	up
AT2G19190	up
AT5G05300	up
AT1G24140	up
AT5G40690	up
AT4G23320	up
AT5G26690	up
AT1G74010	up
AT1G73810	up
AT1G74710	up
AT2G40740	up
AT5G44585	up
AT1G14880	up
AT2G27690	up
AT2G24550	up
AT1G80440	up
AT3G13790	up
AT3G52400	up
AT3G28540	up
AT1G02920	up
AT1G08050	up
AT1G65510	up
AT4G36670	up
AT3G22160	up
AT5G41750	up
AT4G30640	up
AT4G26120	up
AT3G54150	up
AT5G52050	up
AT5G41080	up
AT5G01100	up
AT3G48640	up
AT5G44568	up
AT3G50930	up
AT5G26920	up
AT3G29575	up
AT2G31880	up
AT4G03450	up
AT4G27410	up
AT2G36080	up
AT3G26210	up
AT5G48290	up
AT3G61190	up
AT4G15700	up
AT4G20860	up
AT3G50260	up
AT1G16420	up
AT5G05600	up
AT2G36890	up
AT1G26200	up
AT5G45000	up
AT4G24570	up
AT1G02450	up
AT5G07780	up
AT1G13830	up
AT4G20110	up
AT1G67920	up
AT4G13820	up
AT5G25820	up
AT3G44860	up
AT5G05340	up
AT3G25882	up
AT1G02930	up
AT2G04040	up
AT5G24110	up
AT4G39030	up
AT3G50470	up
AT1G52890	up
AT4G37610	up
AT4G23810	up
AT1G51790	up
AT1G78410	up
AT5G64190	up
AT1G34420	up
AT1G67000	up
AT4G14365	up
AT3G19580	up
AT4G38560	up
AT3G61198	up
AT1G15520	up
AT2G17040	up
AT3G51440	up
AT4G17500	up
AT2G29460	up
AT1G24145	up
AT1G28370	up
AT2G34940	up
AT5G45380	up
AT1G80840	up
AT4G36850	up
AT1G51850	up
AT5G27060	up
AT4G27460	up
AT4G15610	up
AT3G49780	up
AT1G56550	up
AT4G21903	up
AT2G43510	up
AT4G23220	up
AT1G69490	up
AT4G37540	up
AT3G47540	up
AT4G31800	up
AT1G35210	up
AT2G30040	up
AT5G40780	up
AT3G11010	up
AT5G52740	up
AT5G13330	up
AT1G78780	up
AT1G25400	up
AT5G40720	up
AT3G60415	up
AT5G43910	up
AT5G26340	up
AT1G58420	up
AT1G23390	up
AT3G52430	up
AT5G03355	up
AT1G68840	up
AT2G41100	up
AT5G54490	up
AT3G08970	up
AT5G27420	up
AT1G17380	up
AT3G26220	up
AT3G48850	up
AT1G80820	up
AT3G07520	up
AT4G23200	up
AT5G48850	up
AT5G53110	up
AT1G49000	up
AT2G31020	up
AT1G02220	up
AT1G27730	up
AT1G70690	up
AT3G01290	up
AT5G17760	up
AT4G36990	up
AT1G08450	up
AT2G40520	up
AT1G57850	up
AT3G49620	up
AT5G66640	up
AT2G25000	up
AT5G62770	up
AT1G18200	up
AT3G13437	up
AT1G59590	up
AT2G25200	up
AT4G14640	up
AT1G70290	up
AT3G50280	up
AT3G25780	up
AT1G35710	up
AT1G77760	up
AT1G21520	up
AT3G15500	up
AT2G39420	up
AT3G04060	up
AT4G18170	up
AT2G27080	up
AT2G24240	up
AT3G44350	up
AT5G67340	up
AT5G44260	up
AT2G01300	up
AT1G13260	up
AT5G60950	up
AT4G36040	up
AT5G16170	up
AT5G20250	up
AT1G58300	up
AT1G25550	up
AT5G40230	up
AT2G39210	up
AT2G44290	up
AT2G41640	up
AT2G28120	up
AT5G05320	up
AT1G37130	up
AT4G23230	up
AT3G28220	up
AT3G49790	up
AT5G45340	up
AT3G45638	up
AT5G56870	up
AT1G11260	up
AT1G57560	up
AT3G55700	up
AT5G57480	up
AT4G28390	up
AT3G04640	up
AT2G27830	up
AT2G01520	up
AT1G65240	up
AT1G25560	up
AT5G06570	up
AT2G25900	up
AT4G13395	up
AT1G76600	up
AT5G67450	up
AT5G02490	up
AT3G50800	up
AT5G67420	up
AT1G32170	up
AT1G19380	up
AT1G24150	up
AT5G64510	up
AT1G02660	up
AT1G15790	up
AT1G63720	up
AT4G14746	up
AT2G04070	up
AT2G26560	up
AT2G39200	up
AT5G17300	up
AT5G60800	up
AT1G74360	up
AT5G22920	up
AT3G29000	up
AT5G49520	up
AT1G72280	up
AT2G21850	up
AT1G72520	up
AT1G16130	up
AT5G19240	up
AT1G79680	up
AT2G15390	up
AT2G28400	up
AT1G12160	up
AT1G53100	up
AT5G25440	up
AT5G42010	up
AT5G52750	up
AT2G29120	up
AT1G67520	up
AT3G23120	up
AT3G50060	up
AT5G47220	up
AT2G46150	up
AT4G11000	up
AT5G55170	up
AT2G15880	up
AT3G14280	up
AT1G23870	up
AT1G02360	up
AT1G33610	up
AT1G22400	up
AT5G59680	up
AT2G23290	up
AT3G29034	up
AT1G66920	up
AT1G10140	up
AT3G26320	up
AT2G43590	up
AT1G66090	up
AT5G07760	up
AT5G02020	up
AT3G15630	up
AT1G75030	up
AT3G09020	up
AT3G56400	up
AT1G01340	up
AT4G37260	up
AT5G09800	up
AT1G19180	up
AT5G26170	up
AT3G18773	up
AT1G33560	up
AT2G33580	up
AT3G51450	up
AT1G32928	up
AT4G25810	up
AT5G06320	up
AT1G66880	up
AT3G26170	up
AT1G28190	up
AT5G05440	up
AT5G21940	up
AT1G71910	up
AT3G55980	up
AT5G25470	up
AT2G32800	up
AT4G37530	up
AT1G56120	up
AT1G58190	up
AT2G30140	up
AT4G27450	up
AT5G13220	up
AT3G52450	up
AT4G01720	up
AT4G11910	up
AT3G63380	up
AT4G23030	up
AT2G32190	up
AT2G25735	up
AT1G19020	up
AT3G22930	up
AT5G49680	up
AT1G62300	up
AT1G17060	up
AT1G74930	up
AT3G20960	up
AT1G72120	up
AT3G59880	up
AT1G53903	up
AT5G64260	up
AT3G06070	up
AT1G53885	up
AT1G10070	up
AT5G54710	up
AT2G30250	up
AT3G22060	up
AT1G65845	up
AT3G25020	up
AT3G09490	up
AT3G15760	up
AT1G56540	up
AT5G67300	up
AT3G26840	up
AT2G23810	up
AT4G01750	up
AT2G15080	up
AT5G25190	up
AT3G29035	up
AT3G48080	up
AT5G67190	up
AT2G41410	up
AT5G63160	up
AT1G70700	up
AT5G66630	up
AT1G76970	up
AT1G69520	up
AT1G32700	up
AT4G37520	up
AT4G33050	up
AT2G44840	up
AT1G24147	up
AT4G17245	up
AT5G52810	up
AT5G60900	up
AT3G13080	up
AT1G52200	up
AT1G17147	up
AT5G38710	up
AT2G39400	up
AT2G26400	up
AT2G28110	up
AT1G56150	up
AT2G43620	up
AT5G39610	up
AT3G52480	up
AT4G16000	up
AT1G02390	up
AT2G26190	up
AT3G61280	up
AT1G07620	up
AT4G01010	up
AT3G47090	up
AT3G19010	up
AT4G27860	up
AT3G47780	up
AT4G12720	up
AT5G18470	up
AT4G27280	up
AT5G13210	up
AT4G37370	up
AT5G39050	up
AT1G24530	up
AT5G24210	up
AT1G68440	up
AT3G28340	up
AT2G44500	up
AT5G19190	up
AT4G22755	up
AT5G07770	up
AT3G63010	up
AT4G33300	up
AT2G32210	up
AT1G77510	up
AT2G18000	up
AT1G76040	up
AT4G26060	up
AT2G04430	up
AT5G44820	up
AT5G13200	up
AT1G57990	up
AT5G41160	up
AT3G11402	up
AT5G41740	up
AT1G52000	up
AT3G48090	up
AT1G09560	up
AT1G71030	up
AT1G76650	up
AT5G07100	up
AT1G23140	up
AT3G59700	up
AT2G46270	up
AT2G23320	up
AT4G00955	up
AT3G25600	up
AT5G01640	up
AT5G61250	up
AT5G47070	up
AT3G54960	up
AT4G05070	up
AT3G05200	up
AT4G29780	up
AT3G49120	up
AT1G51270	up
AT5G47130	up
AT1G72920	up
AT2G15042	up
AT1G78290	up
AT1G49130	up
AT1G15800	up
AT1G72900	up
AT5G05460	up
AT5G06300	up
AT5G44572	up
AT3G03640	up
AT5G60680	up
AT1G67970	up
AT5G42440	up
AT5G26280	up
AT3G62950	up
AT5G14930	up
AT1G22500	up
AT2G36050	up
AT3G11580	up
AT2G38470	up
AT1G22190	up
AT5G61600	up
AT5G49360	up
AT5G43190	up
AT1G18570	up
AT1G52040	up
AT1G80920	up
AT2G28630	up
AT5G61590	up
AT2G14560	up
AT1G07000	up
AT1G14370	up
AT1G63750	up
AT3G50140	up
AT4G23190	up
AT5G12420	up
AT1G30040	up
AT2G02810	up
AT4G18010	up
AT1G16510	up
AT3G16460	up
AT3G49940	up
AT1G72940	up
AT3G19930	up
AT4G35600	up
AT4G35985	up
AT4G21940	up
AT1G18890	up
AT5G01850	up
AT1G21550	up
AT3G07195	up
AT1G32920	up
AT2G39980	up
AT1G64610	up
AT5G61440	up
AT3G16720	up
AT1G27290	up
AT1G07135	up
AT1G51760	up
AT5G39785	up
AT5G42460	up
AT1G69840	up
AT1G04980	up
AT3G13380	up
AT5G58120	up
AT5G48540	up
AT5G46500	up
AT4G08870	up
AT5G25930	up
AT4G28400	up
AT1G17600	up
AT5G67480	up
AT1G49050	up
AT3G57450	up
AT2G13790	up
AT4G14130	up
AT5G54610	up
AT3G12830	up
AT4G19420	up
AT3G51430	up
AT4G39890	up
AT4G34150	up
AT1G80120	up
AT2G46600	up
AT1G09070	up
AT1G69900	up
AT1G21250	up
AT1G34750	up
AT2G17120	up
AT5G26731	up
AT1G53790	up
AT4G18880	up
AT3G29240	up
AT2G23100	up
AT1G62422	up
AT4G03420	up
AT5G45110	up
AT1G60730	up
AT3G16030	up
AT5G62020	up
AT2G27310	up
AT1G21000	up
AT1G22890	up
AT2G45170	up
AT3G56710	up
AT5G52900	up
AT1G01140	up
AT3G44320	up
AT2G32150	up
AT2G23680	up
AT5G47120	up
AT5G42050	up
AT2G42870	up
AT3G53230	up
AT4G29900	up
AT5G49450	up
AT2G30550	up
AT3G44400	up
AT5G20400	up
AT4G20830	up
AT3G11840	up
AT1G67850	up
AT3G08720	up
AT3G46600	up
AT1G71040	up
AT1G68690	up
AT1G76980	up
AT3G09405	up
AT3G30775	up
AT5G48380	up
AT5G04340	up
AT3G15770	up
AT1G78000	up
AT1G14250	up
AT3G57520	up
AT1G21750	up
AT2G02710	up
AT2G17880	up
AT2G43820	up
AT5G27920	up
AT1G76590	up
AT4G25835	up
AT4G21390	up
AT5G08790	up
AT3G44720	up
AT3G25610	up
AT2G26440	up
AT3G60450	up
AT3G10020	up
AT4G23260	up
AT4G35770	up
AT2G46430	up
AT5G53550	up
AT4G35110	up
AT1G12420	up
AT2G45510	up
AT4G09460	up
