# Supplementary material for: S-acylation of a non-secreted peptide controls plant immunity via secreted-peptide signal activation
Source: EMBO Rep. 2024 Jan 2;25(2):7. doi: 10.1038/s44319-023-00029-x (PMC10897394; doi:10.1038/s44319-023-00029-x)
Supplement: Supplementary file 11 — Source Data for EV and Appendix Figures [file 44319_2023_29_MOESM11_ESM.zip › EMBOR-2023-57634_SourceDataForAppendixFigures/EMBOR-2023-57634_SourceDataForAppendixFigureS2/EMBOR-2023-57634_SourceDataForAppendixFigureS2B.xlsx]

## Sheet: Sheet1
Appendix Figure S2. The KEGG analysis of the differentially expressed genes in the wild-type and ROT4 overexpressing plants (P <0.05)
ID	Description	GeneRatio	BgRatio	Pvalue	P.adjust	Qvalue	GeneID	Count
ath04626	Plant-pathogen interaction	21/85	204/5136	6.35212e-12	3.62071e-10	3.54381e-10	AT2G14610/AT3G47480/AT3G50770/AT2G30250/AT2G41100/AT2G19190/AT2G41410/AT2G46430/AT1G01340/AT2G13790/AT5G42380/AT4G01010/AT3G48090/AT3G48080/AT3G17690/AT5G52640/AT1G21550/AT4G14640/AT4G21940/AT4G37010/AT3G22930	21
ath00910	Nitrogen metabolism	6/85	43/5136	6.42252e-05	0.00183042	0.00179155	AT5G37600/AT1G12940/AT3G44300/AT1G77760/AT1G37130/AT4G37560	6
ath00460	Cyanoamino acid metabolism	4/85	70/5136	0.0280282	0.481747	0.471516	AT5G24540/AT4G13890/AT3G44300/AT4G37560	4
ath04075	Plant hormone signal transduction	9/85	291/5136	0.0499087	0.481747	0.471516	AT2G14610/AT5G13320/AT1G78290/AT4G26120/AT1G19180/AT3G12830/AT3G63010/AT1G17380/AT1G16510	9
ath00860	Porphyrin metabolism	3/85	53/5136	0.0567038	0.481747	0.471516	AT1G69720/AT1G58300/AT4G11910	3
ath00500	Starch and sucrose metabolism	6/85	171/5136	0.0628774	0.481747	0.471516	AT5G11920/AT5G24540/AT3G13790/AT1G65610/AT4G25000/AT4G24040	6
ath04141	Protein processing in endoplasmic reticulum	7/85	215/5136	0.0640658	0.481747	0.471516	AT1G09080/AT5G02490/AT3G60540/AT1G08450/AT1G72280/AT1G77510/AT5G52640	7
ath00052	Galactose metabolism	3/85	57/5136	0.0676135	0.481747	0.471516	AT5G11920/AT3G13790/AT4G10960	3
ath04016	MAPK signaling pathway - plant	5/85	139/5136	0.0793976	0.502851	0.492172	AT2G14610/AT1G78290/AT2G30250/AT2G19190/AT1G01480	5
ath00908	Zeatin biosynthesis	2/85	32/5136	0.0975901	0.556264	0.54445	AT1G22400/AT2G36780	2
ath00130	Ubiquinone and other terpenoid-quinone biosynthesis	2/85	39/5136	0.13558	0.656176	0.642241	AT2G24850/AT1G74710	2
ath00630	Glyoxylate and dicarboxylate metabolism	3/85	78/5136	0.138142	0.656176	0.642241	AT5G37600/AT4G13890/AT4G37560	3
ath00430	Taurine and hypotaurine metabolism	1/85	11/5136	0.167858	0.674637	0.66031	AT1G19250	1
ath00300	Lysine biosynthesis	1/85	15/5136	0.22172	0.674637	0.66031	AT2G13810	1
ath03060	Protein export	2/85	54/5136	0.224631	0.674637	0.66031	AT1G09080/AT3G60540	2
ath00400	Phenylalanine, tyrosine and tryptophan biosynthesis	2/85	56/5136	0.236914	0.674637	0.66031	AT2G24850/AT5G28237	2
ath00480	Glutathione metabolism	3/85	103/5136	0.242485	0.674637	0.66031	AT3G09270/AT1G02930/AT1G02920	3
ath00511	Other glycan degradation	1/85	19/5136	0.272135	0.674637	0.66031	AT5G05460	1
ath00740	Riboflavin metabolism	1/85	20/5136	0.284226	0.674637	0.66031	AT3G17790	1
ath00380	Tryptophan metabolism	2/85	64/5136	0.286273	0.674637	0.66031	AT2G30750/AT3G44300	2
ath00290	Valine, leucine and isoleucine biosynthesis	1/85	21/5136	0.296118	0.674637	0.66031	AT1G10070	1
ath00670	One carbon pool by folate	1/85	21/5136	0.296118	0.674637	0.66031	AT4G13890	1
ath00904	Diterpenoid biosynthesis; Including: Gibberellin biosynthesis	1/85	21/5136	0.296118	0.674637	0.66031	AT1G61120	1
ath00950	Isoquinoline alkaloid biosynthesis	1/85	22/5136	0.307815	0.674637	0.66031	AT2G24850	1
ath00260	Glycine, serine and threonine metabolism	2/85	70/5136	0.32315	0.674637	0.66031	AT4G13890/AT5G28237	2
ath00270	Cysteine and methionine metabolism	3/85	124/5136	0.337663	0.674637	0.66031	AT2G24850/AT1G01480/AT1G10070	3
ath00941	Flavonoid biosynthesis	1/85	25/5136	0.341766	0.674637	0.66031	AT1G67980	1
ath00966	Glucosinolate biosynthesis	1/85	26/5136	0.352713	0.674637	0.66031	AT1G10070	1
ath00940	Phenylpropanoid biosynthesis	3/85	128/5136	0.35593	0.674637	0.66031	AT1G67980/AT2G39420/AT5G19880	3
ath00562	Inositol phosphate metabolism	2/85	79/5136	0.377516	0.674637	0.66031	AT5G09290/AT4G18010	2
ath00520	Amino sugar and nucleotide sugar metabolism	3/85	133/5136	0.378681	0.674637	0.66031	AT3G47540/AT2G43570/AT4G10960	3
ath01230	Biosynthesis of amino acids	5/85	244/5136	0.378744	0.674637	0.66031	AT5G37600/AT4G13890/AT2G13810/AT5G28237/AT1G10070	5
ath04145	Phagosome	2/85	83/5136	0.401134	0.679128	0.664705	AT3G60540/AT1G08450	2
ath00360	Phenylalanine metabolism	1/85	33/5136	0.424463	0.679128	0.664705	AT2G24850	1
ath00770	Pantothenate and CoA biosynthesis	1/85	34/5136	0.43405	0.679128	0.664705	AT1G10070	1
ath00100	Steroid biosynthesis	1/85	36/5136	0.452752	0.679128	0.664705	AT2G34500	1
ath00220	Arginine biosynthesis	1/85	36/5136	0.452752	0.679128	0.664705	AT5G37600	1
ath00960	Tropane, piperidine and pyridine alkaloid biosynthesis	1/85	36/5136	0.452752	0.679128	0.664705	AT2G24850	1
ath00350	Tyrosine metabolism	1/85	41/5136	0.496878	0.713927	0.698765	AT2G24850	1
ath00920	Sulfur metabolism	1/85	42/5136	0.505271	0.713927	0.698765	AT5G09290	1
ath00592	alpha-Linolenic acid metabolism	1/85	43/5136	0.513527	0.713927	0.698765	AT1G72520	1
ath00040	Pentose and glucuronate interconversions	2/85	108/5136	0.537838	0.722717	0.707369	AT4G02330/AT2G45220	2
ath04130	SNARE interactions in vesicular transport	1/85	47/5136	0.545208	0.722717	0.707369	AT3G52400	1
ath00250	Alanine, aspartate and glutamate metabolism	1/85	51/5136	0.574849	0.737143	0.721488	AT5G37600	1
ath00280	Valine, leucine and isoleucine degradation	1/85	52/5136	0.581955	0.737143	0.721488	AT1G10070	1
ath00330	Arginine and proline metabolism	1/85	54/5136	0.595819	0.738297	0.722617	AT5G38710	1
ath00053	Ascorbate and aldarate metabolism	1/85	63/5136	0.652787	0.788887	0.772133	AT3G09940	1
ath00999	Biosynthesis of various plant secondary metabolites; Including: Crocin biosynthesis, Cannabidiol biosynthesis, Mugineic acid biosynthesis, Pentagalloylglucose biosynthesis, Benzoxazinoid biosynthesis, Gramine biosynthesis, Coumarin biosynthesis, Furanocoumarin biosynthesis, Hordatine biosynthesis, Podophyllotoxin biosynthesis	1/85	65/5136	0.664326	0.788887	0.772133	AT5G24540	1
ath02010	ABC transporters	1/85	68/5136	0.680927	0.792099	0.775277	AT1G15520	1
ath01210	2-Oxocarboxylic acid metabolism	1/85	74/5136	0.711734	0.811377	0.794145	AT1G10070	1
ath04070	Phosphatidylinositol signaling system	1/85	77/5136	0.726016	0.81143	0.794197	AT5G09290	1
ath04144	Endocytosis	2/85	158/5136	0.742838	0.814164	0.796873	AT5G02490/AT4G35985	2
ath01240	Biosynthesis of cofactors	3/85	236/5136	0.757029	0.814164	0.796873	AT1G74710/AT4G13890/AT1G10070	3
ath01250	Biosynthesis of nucleotide sugars	1/85	100/5136	0.814605	0.859861	0.8416	AT4G10960	1
ath00190	Oxidative phosphorylation	1/85	170/5136	0.944154	0.961833	0.941406	AT4G05020	1
ath01200	Carbon metabolism	2/85	273/5136	0.945779	0.961833	0.941406	AT4G13890/AT4G37560	2
ath03040	Spliceosome	1/85	192/5136	0.961833	0.961833	0.941406	AT5G02490	1
