# Supplementary material for: S-acylation of a non-secreted peptide controls plant immunity via secreted-peptide signal activation
Source: EMBO Rep. 2024 Jan 2;25(2):7. doi: 10.1038/s44319-023-00029-x (PMC10897394; doi:10.1038/s44319-023-00029-x)
Supplement: Supplementary file 11 — Source Data for EV and Appendix Figures [file 44319_2023_29_MOESM11_ESM.zip › EMBOR-2023-57634_SourceDataForAppendixFigures/EMBOR-2023-57634_SourceDataForAppendixFigureS3/EMBOR-2023-57634_SourceDataForAppendixFigureS3B.xlsx]

## Sheet: Sheet1
Appendix Figure S3B. The Venn diagram for the numbers of proteins identified in the GFP and GFP-ROT4 samples
Accession	Area GFP-1	Area GFP-2	Area ROT4-1	Area ROT4-2	Description
O03042|RBL_ARATH	1660000000	3780000000	5130000000	7780000000	Ribulose bisphosphate carboxylase large chain OS=Arabidopsis thaliana OX=3702 GN=rbcL PE=1 SV=1
P10896|RCA_ARATH	79100000	183000000	5630000000	5940000000	Ribulose bisphosphate carboxylase/oxygenase activase chloroplastic OS=Arabidopsis thaliana OX=3702 GN=RCA PE=1 SV=2
P17745|EFTU_ARATH	19000000	32400000	1860000000	2040000000	Elongation factor Tu chloroplastic OS=Arabidopsis thaliana OX=3702 GN=TUFA PE=1 SV=1
P19366|ATPB_ARATH	144000000	316000000	893000000	1090000000	ATP synthase subunit beta chloroplastic OS=Arabidopsis thaliana OX=3702 GN=atpB PE=1 SV=2
P25857|G3PB_ARATH	16700000	33100000	686000000	1090000000	Glyceraldehyde-3-phosphate dehydrogenase GAPB chloroplastic OS=Arabidopsis thaliana OX=3702 GN=GAPB PE=1 SV=2
P56757|ATPA_ARATH	116000000	250000000	842000000	987000000	ATP synthase subunit alpha chloroplastic OS=Arabidopsis thaliana OX=3702 GN=atpA PE=1 SV=1
Q0WL56|EF1A3_ARATH	34000000	68300000	568000000	672000000	Elongation factor 1-alpha 3 OS=Arabidopsis thaliana OX=3702 GN=A3 PE=1 SV=2
Q9SHE8|PSAF_ARATH	7920000	11200000	627000000	666000000	Photosystem I reaction center subunit III chloroplastic OS=Arabidopsis thaliana OX=3702 GN=PSAF PE=1 SV=1
Q9XF89|CB5_ARATH	24000000	39200000	634000000	629000000	Chlorophyll a-b binding protein CP26 chloroplastic OS=Arabidopsis thaliana OX=3702 GN=LHCB5 PE=1 SV=1
Q9SY97|LHCA3_ARATH	3540000	9370000	584000000	614000000	Photosystem I chlorophyll a/b-binding protein 3-1 chloroplastic OS=Arabidopsis thaliana OX=3702 GN=LHCA3 PE=1 SV=1
P10795|RBS1A_ARATH	667000000	407000000	400000000	611000000	Ribulose bisphosphate carboxylase small chain 1A chloroplastic OS=Arabidopsis thaliana OX=3702 GN=RBCS-1A PE=1 SV=2
tr|Q7XXN8|Q7XXN8_ARATH			482000000	598000000	At2g36985 OS=Arabidopsis thaliana OX=3702 GN=ROT4 PE=2 SV=1
P27202|PSBR_ARATH	1230000	2010000	633000000	576000000	Photosystem II 10 kDa polypeptide chloroplastic OS=Arabidopsis thaliana OX=3702 GN=PSBR PE=1 SV=1
tr|Q39142|Q39142_ARATH	15200000	914000	498000000	518000000	Chlorophyll a-b binding protein chloroplastic OS=Arabidopsis thaliana OX=3702 GN=Lhb1B1 PE=1 SV=1
P25856|G3PA1_ARATH	7560000	27200000	330000000	488000000	Glyceraldehyde-3-phosphate dehydrogenase GAPA1 chloroplastic OS=Arabidopsis thaliana OX=3702 GN=GAPA1 PE=1 SV=3
P31167|ADT1_ARATH			415000000	482000000	ADP ATP carrier protein 1 mitochondrial OS=Arabidopsis thaliana OX=3702 GN=AAC1 PE=1 SV=2
P56778|PSBC_ARATH	9400000	9310000	417000000	457000000	Photosystem II CP43 reaction center protein OS=Arabidopsis thaliana OX=3702 GN=psbC PE=1 SV=3
P42643|14331_ARATH		2250000	499000000	456000000	14-3-3-like protein GF14 chi OS=Arabidopsis thaliana OX=3702 GN=GRF1 PE=1 SV=3
tr|A8MQY4|A8MQY4_ARATH	9390000	39000000	307000000	405000000	Carbonic anhydrase OS=Arabidopsis thaliana OX=3702 GN=CA2 PE=1 SV=1
P56761|PSBD_ARATH	44300000	22100000	300000000	395000000	Photosystem II D2 protein OS=Arabidopsis thaliana OX=3702 GN=psbD PE=1 SV=3
tr|Q9LMQ2|Q9LMQ2_ARATH	7890000	9060000	425000000	364000000	Chlorophyll a-b binding protein chloroplastic OS=Arabidopsis thaliana OX=3702 GN=CHLOROPHYLL PROTEIN 24 PE=1 SV=1
P43297|RD21A_ARATH	6440000	10100000	339000000	355000000	Cysteine proteinase RD21A OS=Arabidopsis thaliana OX=3702 GN=RD21A PE=1 SV=1
P43286|PIP21_ARATH		2910000	268000000	342000000	Aquaporin PIP2-1 OS=Arabidopsis thaliana OX=3702 GN=PIP2-1 PE=1 SV=1
P55737|HS902_ARATH		18700000	352000000	338000000	Heat shock protein 90-2 OS=Arabidopsis thaliana OX=3702 GN=HSP90-2 PE=1 SV=1
P27521|CA4_ARATH	3370000	4610000	298000000	336000000	Chlorophyll a-b binding protein 4 chloroplastic OS=Arabidopsis thaliana OX=3702 GN=LHCA4 PE=1 SV=1
Q9LD57|PGKH1_ARATH	8230000	22700000	69100000	317000000	Phosphoglycerate kinase 1 chloroplastic OS=Arabidopsis thaliana OX=3702 GN=PGK1 PE=1 SV=1
Q9ASR1|EF2_ARATH	4490000	16300000	202000000	300000000	Elongation factor 2 OS=Arabidopsis thaliana OX=3702 GN=LOS1 PE=1 SV=1
Q8LPR9|TI110_ARATH			282000000	293000000	Protein TIC110 chloroplastic OS=Arabidopsis thaliana OX=3702 GN=TIC110 PE=1 SV=1
P48349|14336_ARATH			419000000	292000000	14-3-3-like protein GF14 lambda OS=Arabidopsis thaliana OX=3702 GN=GRF6 PE=1 SV=1
tr|O65502|O65502_ARATH			286000000	288000000	AT4g35250/F23E12_190 OS=Arabidopsis thaliana OX=3702 GN=HCF244 PE=1 SV=1
tr|Q9C9I7|Q9C9I7_ARATH	80600000		348000000	287000000	Rieske (2Fe-2S) domain-containing protein OS=Arabidopsis thaliana OX=3702 GN=PSB33 PE=2 SV=1
Q9SUI5|PSAK_ARATH		1750000	236000000	280000000	Photosystem I reaction center subunit psaK chloroplastic OS=Arabidopsis thaliana OX=3702 GN=PSAK PE=2 SV=2
P83483|ATPBM_ARATH	38900000	67200000	215000000	272000000	ATP synthase subunit beta-1 mitochondrial OS=Arabidopsis thaliana OX=3702 GN=At5g08670 PE=1 SV=1
P83755|PSBA_ARATH	4640000	5410000	223000000	265000000	Photosystem II protein D1 OS=Arabidopsis thaliana OX=3702 GN=psbA PE=1 SV=2
P48347|14310_ARATH			248000000	256000000	14-3-3-like protein GF14 epsilon OS=Arabidopsis thaliana OX=3702 GN=GRF10 PE=1 SV=1
Q9ZR03|UCRIA_ARATH	12000000	22200000	198000000	251000000	Cytochrome b6-f complex iron-sulfur subunit chloroplastic OS=Arabidopsis thaliana OX=3702 GN=petC PE=1 SV=1
Q9SIF2|HS905_ARATH			224000000	237000000	Heat shock protein 90-5 chloroplastic OS=Arabidopsis thaliana OX=3702 GN=HSP90-5 PE=1 SV=1
Q9FMU6|MPCP3_ARATH			262000000	235000000	Mitochondrial phosphate carrier protein 3 mitochondrial OS=Arabidopsis thaliana OX=3702 GN=MPT3 PE=1 SV=1
P42644|14333_ARATH		4030000	310000000	230000000	14-3-3-like protein GF14 psi OS=Arabidopsis thaliana OX=3702 GN=GRF3 PE=1 SV=2
Q01667|CAB6_ARATH		2540000	270000000	230000000	Chlorophyll a-b binding protein 6 chloroplastic OS=Arabidopsis thaliana OX=3702 GN=LHCA1 PE=1 SV=1
Q01908|ATPG1_ARATH	7780000	20200000	114000000	228000000	ATP synthase gamma chain 1 chloroplastic OS=Arabidopsis thaliana OX=3702 GN=ATPC1 PE=1 SV=1
P93004|PIP27_ARATH			198000000	228000000	Aquaporin PIP2-7 OS=Arabidopsis thaliana OX=3702 GN=PIP2-7 PE=1 SV=2
Q9LPW0|G3PA2_ARATH	4810000	14100000	126000000	226000000	Glyceraldehyde-3-phosphate dehydrogenase GAPA2 chloroplastic OS=Arabidopsis thaliana OX=3702 GN=GAPA2 PE=2 SV=1
P49107|PSAN_ARATH	37600000	13800000	187000000	222000000	Photosystem I reaction center subunit N chloroplastic OS=Arabidopsis thaliana OX=3702 GN=PSAN PE=1 SV=2
Q949Q5|PSAO_ARATH			297000000	219000000	Photosystem I subunit O OS=Arabidopsis thaliana OX=3702 GN=PSAO PE=1 SV=1
Q9FX54|G3PC2_ARATH			147000000	214000000	Glyceraldehyde-3-phosphate dehydrogenase GAPC2 cytosolic OS=Arabidopsis thaliana OX=3702 GN=GAPC2 PE=1 SV=1
Q9STF2|PTA16_ARATH			194000000	212000000	Protein PLASTID TRANSCRIPTIONALLY ACTIVE 16 chloroplastic OS=Arabidopsis thaliana OX=3702 GN=PTAC16 PE=1 SV=1
Q01525|14332_ARATH	369000	856000	233000000	209000000	14-3-3-like protein GF14 omega OS=Arabidopsis thaliana OX=3702 GN=GRF2 PE=2 SV=2
P36212|RK123_ARATH	41500000	95400000	215000000	207000000	50S ribosomal protein L12-3 chloroplastic OS=Arabidopsis thaliana OX=3702 GN=RPL12C PE=2 SV=2
Q41963|TIP12_ARATH			30800000	207000000	Aquaporin TIP1-2 OS=Arabidopsis thaliana OX=3702 GN=TIP1-2 PE=1 SV=2
Q9LSB4|NAI2_ARATH	12700000	25300000	24500000	201000000	TSA1-like protein OS=Arabidopsis thaliana OX=3702 GN=NAI2 PE=1 SV=1
Q9ASR0|TBB3_ARATH			180000000	199000000	Tubulin beta-3 chain OS=Arabidopsis thaliana OX=3702 GN=TUBB3 PE=2 SV=2
tr|F4JBY2|F4JBY2_ARATH	25900000	68200000	134000000	197000000	Transketolase OS=Arabidopsis thaliana OX=3702 GN=AtTKL1 PE=1 SV=1
O23654|VATA_ARATH		1430000	159000000	193000000	V-type proton ATPase catalytic subunit A OS=Arabidopsis thaliana OX=3702 GN=VHA-A PE=1 SV=1
P21238|CPNA1_ARATH	17500000	37000000	132000000	189000000	Chaperonin 60 subunit alpha 1 chloroplastic OS=Arabidopsis thaliana OX=3702 GN=CPN60A1 PE=1 SV=2
P56777|PSBB_ARATH	87100000	106000000	94800000	184000000	Photosystem II CP47 reaction center protein OS=Arabidopsis thaliana OX=3702 GN=psbB PE=1 SV=1
Q944G9|ALFP2_ARATH	16300000	57400000	122000000	175000000	Fructose-bisphosphate aldolase 2 chloroplastic OS=Arabidopsis thaliana OX=3702 GN=FBA2 PE=1 SV=2
Q9M591|CRD1_ARATH			130000000	171000000	Magnesium-protoporphyrin IX monomethyl ester [oxidative] cyclase chloroplastic OS=Arabidopsis thaliana OX=3702 GN=CRD1 PE=1 SV=2
Q8H112|PGL1A_ARATH			225000000	165000000	PGR5-like protein 1A chloroplastic OS=Arabidopsis thaliana OX=3702 GN=PGRL1A PE=1 SV=1
Q43127|GLNA2_ARATH	30700000	98200000	90700000	156000000	Glutamine synthetase chloroplastic/mitochondrial OS=Arabidopsis thaliana OX=3702 GN=GLN2 PE=1 SV=1
Q9LF98|ALFC8_ARATH	3340000	15100000	93200000	156000000	Fructose-bisphosphate aldolase 8 cytosolic OS=Arabidopsis thaliana OX=3702 GN=FBA8 PE=1 SV=1
Q8RWN9|ODP22_ARATH	12800000	17500000	46600000	154000000	Dihydrolipoyllysine-residue acetyltransferase component 2 of pyruvate dehydrogenase complex mitochondrial OS=Arabidopsis thaliana OX=3702 GN=At3g13930 PE=1 SV=2
Q8W493|FNRL2_ARATH	10500000	14500000	60300000	154000000	Ferredoxin--NADP reductase leaf isozyme 2 chloroplastic OS=Arabidopsis thaliana OX=3702 GN=LFNR2 PE=1 SV=1
P25858|G3PC1_ARATH			140000000	151000000	Glyceraldehyde-3-phosphate dehydrogenase GAPC1 cytosolic OS=Arabidopsis thaliana OX=3702 GN=GAPC1 PE=1 SV=2
Q9S7N7|PSAG_ARATH		1640000	157000000	150000000	Photosystem I reaction center subunit V chloroplastic OS=Arabidopsis thaliana OX=3702 GN=PSAG PE=1 SV=1
Q9CA67|CHLP_ARATH		970000	127000000	150000000	Geranylgeranyl diphosphate reductase chloroplastic OS=Arabidopsis thaliana OX=3702 GN=CHLP PE=1 SV=1
Q9FN48|CAS_ARATH	914000	1470000	148000000	145000000	Calcium sensing receptor chloroplastic OS=Arabidopsis thaliana OX=3702 GN=CAS PE=1 SV=1
P52410|KASC1_ARATH		1640000	178000000	144000000	3-oxoacyl-[acyl-carrier-protein] synthase I chloroplastic OS=Arabidopsis thaliana OX=3702 GN=KAS1 PE=1 SV=2
P31414|AVP1_ARATH	452000	1570000	123000000	140000000	Pyrophosphate-energized vacuolar membrane proton pump 1 OS=Arabidopsis thaliana OX=3702 GN=AVP1 PE=1 SV=1
tr|Q2HIR7|Q2HIR7_ARATH		296000	148000000	137000000	Acclimation of photosynthesis to environment OS=Arabidopsis thaliana OX=3702 GN=APE1 PE=1 SV=1
O50008|METE1_ARATH	2920000	13800000	98600000	131000000	5-methyltetrahydropteroyltriglutamate--homocysteine methyltransferase 1 OS=Arabidopsis thaliana OX=3702 GN=MS1 PE=1 SV=1
P46077|14334_ARATH			141000000	129000000	14-3-3-like protein GF14 phi OS=Arabidopsis thaliana OX=3702 GN=GRF4 PE=1 SV=2
P56798|RR3_ARATH	3190000	6000000	34500000	124000000	30S ribosomal protein S3 chloroplastic OS=Arabidopsis thaliana OX=3702 GN=rps3 PE=3 SV=1
Q9XF91|PSBS_ARATH		3830000	112000000	124000000	Photosystem II 22 kDa protein chloroplastic OS=Arabidopsis thaliana OX=3702 GN=PSBS PE=2 SV=1
Q9FJD4|IMB1_ARATH			142000000	120000000	Importin subunit beta-1 OS=Arabidopsis thaliana OX=3702 GN=KPNB1 PE=1 SV=1
P56767|PSAB_ARATH	5430000	12100000	142000000	116000000	Photosystem I P700 chlorophyll a apoprotein A2 OS=Arabidopsis thaliana OX=3702 GN=psaB PE=3 SV=1
Q9FKW6|FNRL1_ARATH	7250000	17100000	82000000	114000000	Ferredoxin--NADP reductase leaf isozyme 1 chloroplastic OS=Arabidopsis thaliana OX=3702 GN=LFNR1 PE=1 SV=1
P56759|ATPF_ARATH	5760000	23300000	74200000	114000000	ATP synthase subunit b chloroplastic OS=Arabidopsis thaliana OX=3702 GN=atpF PE=3 SV=1
tr|Q94K56|Q94K56_ARATH			6580000	113000000	GrpE protein homolog OS=Arabidopsis thaliana OX=3702 GN=EMB1241 PE=2 SV=1
Q9S7H1|PSAD1_ARATH	261000000	12000000	166000000	110000000	Photosystem I reaction center subunit II-1 chloroplastic OS=Arabidopsis thaliana OX=3702 GN=psaD1 PE=1 SV=1
O80860|FTSH2_ARATH			87500000	107000000	ATP-dependent zinc metalloprotease FTSH 2 chloroplastic OS=Arabidopsis thaliana OX=3702 GN=FTSH2 PE=1 SV=1
P20649|PMA1_ARATH			170000000	107000000	ATPase 1 plasma membrane-type OS=Arabidopsis thaliana OX=3702 GN=AHA1 PE=1 SV=3
Q9SR37|BGL23_ARATH	41300000	16100000	71200000	105000000	Beta-glucosidase 23 OS=Arabidopsis thaliana OX=3702 GN=BGLU23 PE=1 SV=1
Q9STT2|VPS29_ARATH			128000000	105000000	Vacuolar protein sorting-associated protein 29 OS=Arabidopsis thaliana OX=3702 GN=VPS29 PE=2 SV=1
Q9M158|STR4_ARATH	1500000	4000000	73000000	102000000	Rhodanese-like domain-containing protein 4 chloroplastic OS=Arabidopsis thaliana OX=3702 GN=STR4 PE=1 SV=2
P21218|PORB_ARATH		441000	92700000	102000000	Protochlorophyllide reductase B chloroplastic OS=Arabidopsis thaliana OX=3702 GN=PORB PE=1 SV=3
O65272|KEA2_ARATH	2880000		1080000	99000000	K(+) efflux antiporter 2 chloroplastic OS=Arabidopsis thaliana OX=3702 GN=KEA2 PE=1 SV=2
P48348|14338_ARATH			122000000	98400000	14-3-3-like protein GF14 kappa OS=Arabidopsis thaliana OX=3702 GN=GRF8 PE=1 SV=2
Q42029|PSBP1_ARATH	74500000	56000000	83600000	96900000	Oxygen-evolving enhancer protein 2-1 chloroplastic OS=Arabidopsis thaliana OX=3702 GN=PSBP1 PE=1 SV=2
Q8H0U4|TNPO1_ARATH			134000000	95100000	Transportin-1 OS=Arabidopsis thaliana OX=3702 GN=TRN1 PE=1 SV=1
P10797|RBS2B_ARATH	293000000	217000000	9740000	94800000	Ribulose bisphosphate carboxylase small chain 2B chloroplastic OS=Arabidopsis thaliana OX=3702 GN=RBCS-2B PE=2 SV=2
P56771|CYF_ARATH	11200000	26200000	76100000	94700000	Cytochrome f OS=Arabidopsis thaliana OX=3702 GN=petA PE=3 SV=1
P29513|TBB5_ARATH			97000000	93600000	Tubulin beta-5 chain OS=Arabidopsis thaliana OX=3702 GN=TUBB5 PE=2 SV=1
Q8L611|SC31B_ARATH		14700000	103000000	92800000	Protein transport protein SEC31 homolog B OS=Arabidopsis thaliana OX=3702 GN=SEC31B PE=1 SV=1
Q9C8G5|CSCLD_ARATH		274000	53100000	89300000	CSC1-like protein ERD4 OS=Arabidopsis thaliana OX=3702 GN=ERD4 PE=1 SV=1
tr|B9DG17|B9DG17_ARATH	11900000	17100000	77500000	89200000	40S ribosomal protein SA OS=Arabidopsis thaliana OX=3702 GN=P40 PE=1 SV=1
Q9SEI2|PS6AA_ARATH		786000	50200000	88500000	26S proteasome regulatory subunit 6A homolog A OS=Arabidopsis thaliana OX=3702 GN=RPT5A PE=1 SV=1
Q9SEI4|PRS6B_ARATH		555000	62400000	85100000	26S proteasome regulatory subunit 6B homolog OS=Arabidopsis thaliana OX=3702 GN=RPT3 PE=1 SV=1
Q9LD43|ACCA_ARATH			69200000	84800000	Acetyl-coenzyme A carboxylase carboxyl transferase subunit alpha chloroplastic OS=Arabidopsis thaliana OX=3702 GN=CAC3 PE=1 SV=1
tr|Q93VS8|Q93VS8_ARATH			153000000	84600000	ARM repeat superfamily protein OS=Arabidopsis thaliana OX=3702 GN=emb2734 PE=2 SV=1
Q56WK6|PATL1_ARATH	394000		42900000	84300000	Patellin-1 OS=Arabidopsis thaliana OX=3702 GN=PATL1 PE=1 SV=2
P56766|PSAA_ARATH		4300000	50700000	82300000	Photosystem I P700 chlorophyll a apoprotein A1 OS=Arabidopsis thaliana OX=3702 GN=psaA PE=2 SV=1
Q9SSS9|ATPD_ARATH	1560000	12100000	81300000	81800000	ATP synthase subunit delta chloroplastic OS=Arabidopsis thaliana OX=3702 GN=ATPD PE=1 SV=1
Q9ZU46|ZAR1_ARATH	63300000	57700000	95000000	81400000	Receptor protein kinase-like protein ZAR1 OS=Arabidopsis thaliana OX=3702 GN=ZAR1 PE=1 SV=1
Q9SUI4|PSAL_ARATH	10600000	15900000	57600000	81300000	Photosystem I reaction center subunit XI chloroplastic OS=Arabidopsis thaliana OX=3702 GN=PSAL PE=1 SV=2
Q96291|BAS1A_ARATH	14400000	36400000	33800000	80700000	2-Cys peroxiredoxin BAS1 chloroplastic OS=Arabidopsis thaliana OX=3702 GN=BAS1 PE=1 SV=2
Q94CJ5|RER4_ARATH			57100000	80500000	Protein RETICULATA-RELATED 4 chloroplastic OS=Arabidopsis thaliana OX=3702 GN=RER4 PE=2 SV=1
P22953|MD37E_ARATH	2520000	11900000	66100000	80000000	Probable mediator of RNA polymerase II transcription subunit 37e OS=Arabidopsis thaliana OX=3702 GN=MED37E PE=1 SV=3
Q93XM7|MCAT_ARATH			82400000	80000000	Mitochondrial carnitine/acylcarnitine carrier-like protein OS=Arabidopsis thaliana OX=3702 GN=BOU PE=1 SV=1
P42645|14335_ARATH			80800000	78400000	14-3-3-like protein GF14 upsilon OS=Arabidopsis thaliana OX=3702 GN=GRF5 PE=1 SV=2
Q05431|APX1_ARATH	6490000	25100000	51600000	78000000	L-ascorbate peroxidase 1 cytosolic OS=Arabidopsis thaliana OX=3702 GN=APX1 PE=1 SV=2
Q9SF85|ADK1_ARATH	4030000	18100000	42200000	77600000	Adenosine kinase 1 OS=Arabidopsis thaliana OX=3702 GN=ADK1 PE=1 SV=1
P24636|TBB4_ARATH			67500000	75100000	Tubulin beta-4 chain OS=Arabidopsis thaliana OX=3702 GN=TUBB4 PE=2 SV=2
P48491|TPIS_ARATH	3620000	6010000	33800000	74900000	Triosephosphate isomerase cytosolic OS=Arabidopsis thaliana OX=3702 GN=CTIMC PE=1 SV=2
tr|A0A1P8AYA1|A0A1P8AYA1_ARATH			50900000	74700000	Plasma membrane intrinsic protein 2 OS=Arabidopsis thaliana OX=3702 GN=PIP2B PE=3 SV=1
P19456|PMA2_ARATH			84400000	74200000	ATPase 2 plasma membrane-type OS=Arabidopsis thaliana OX=3702 GN=AHA2 PE=1 SV=2
tr|Q94K48|Q94K48_ARATH			57300000	73300000	ARM repeat superfamily protein OS=Arabidopsis thaliana OX=3702 GN=At3g62530 PE=2 SV=1
Q96266|GSTF8_ARATH		1250000	35500000	72500000	Glutathione S-transferase F8 chloroplastic OS=Arabidopsis thaliana OX=3702 GN=GSTF8 PE=1 SV=3
Q9S7M0|CB3_ARATH	559000		78500000	72100000	Chlorophyll a-b binding protein 3 chloroplastic OS=Arabidopsis thaliana OX=3702 GN=LHCB3 PE=1 SV=1
P62090|PSAC_ARATH	123000000	13100000	62800000	72000000	Photosystem I iron-sulfur center OS=Arabidopsis thaliana OX=3702 GN=psaC PE=3 SV=2
Q9XFT3|PSBQ1_ARATH	7890000	24400000	37600000	72000000	Oxygen-evolving enhancer protein 3-1 chloroplastic OS=Arabidopsis thaliana OX=3702 GN=PSBQ1 PE=1 SV=3
Q39033|PLCD2_ARATH			35700000	70900000	Phosphoinositide phospholipase C 2 OS=Arabidopsis thaliana OX=3702 GN=PLC2 PE=1 SV=1
P23321|PSBO1_ARATH	315000000	41600000	178000000	70500000	Oxygen-evolving enhancer protein 1-1 chloroplastic OS=Arabidopsis thaliana OX=3702 GN=PSBO1 PE=1 SV=2
Q9SJU4|ALFP1_ARATH	3330000	5870000	45600000	70200000	Fructose-bisphosphate aldolase 1 chloroplastic OS=Arabidopsis thaliana OX=3702 GN=FBA1 PE=1 SV=2
Q94K73|SYFM_ARATH			73700000	70200000	Phenylalanine--tRNA ligase chloroplastic/mitochondrial OS=Arabidopsis thaliana OX=3702 GN=At3g58140 PE=1 SV=1
Q9FH02|FTSH5_ARATH			64600000	69800000	ATP-dependent zinc metalloprotease FTSH 5 chloroplastic OS=Arabidopsis thaliana OX=3702 GN=FTSH5 PE=1 SV=1
Q94K05|TCPQ_ARATH			30000000	68200000	T-complex protein 1 subunit theta OS=Arabidopsis thaliana OX=3702 GN=CCT8 PE=1 SV=1
tr|Q94K78|Q94K78_ARATH			33700000	67600000	Transmembrane protein OS=Arabidopsis thaliana OX=3702 GN=At2g40765 PE=2 SV=1
P53492|ACT7_ARATH	1070000	2570000	66800000	66800000	Actin-7 OS=Arabidopsis thaliana OX=3702 GN=ACT7 PE=1 SV=1
Q42112|RLA02_ARATH	13200000	18600000	54300000	66700000	60S acidic ribosomal protein P0-2 OS=Arabidopsis thaliana OX=3702 GN=RPP0B PE=1 SV=2
Q9SA52|CP41B_ARATH	2250000	7630000	28000000	66600000	Chloroplast stem-loop binding protein of 41 kDa b chloroplastic OS=Arabidopsis thaliana OX=3702 GN=CSP41B PE=1 SV=1
tr|Q9SZV4|Q9SZV4_ARATH			51200000	66200000	AT4g30010/F6G3_40 OS=Arabidopsis thaliana OX=3702 GN=At4g30010 PE=2 SV=1
P09468|ATPE_ARATH	8540000	15100000	26000000	66100000	ATP synthase epsilon chain chloroplastic OS=Arabidopsis thaliana OX=3702 GN=atpE PE=1 SV=2
Q94A65|STR14_ARATH			48900000	65800000	Rhodanese-like domain-containing protein 14 chloroplastic OS=Arabidopsis thaliana OX=3702 GN=At4g27700 PE=2 SV=1
Q93VG5|RS81_ARATH	6280000	17600000	73500000	65700000	40S ribosomal protein S8-1 OS=Arabidopsis thaliana OX=3702 GN=RPS8A PE=1 SV=1
Q9FVT2|EF1G2_ARATH	2840000	4030000	28600000	65100000	Probable elongation factor 1-gamma 2 OS=Arabidopsis thaliana OX=3702 GN=At1g57720 PE=1 SV=1
tr|Q42139|Q42139_ARATH	14400000	26200000	82400000	64100000	AT4g32260/F10M6_100 OS=Arabidopsis thaliana OX=3702 GN=PDE334 PE=1 SV=2
Q9LPC5|BIG3_ARATH			80400000	63400000	Brefeldin A-inhibited guanine nucleotide-exchange protein 3 OS=Arabidopsis thaliana OX=3702 GN=BIG3 PE=1 SV=1
Q9SPE6|SNAA2_ARATH			58900000	62900000	Alpha-soluble NSF attachment protein 2 OS=Arabidopsis thaliana OX=3702 GN=ASNAP2 PE=1 SV=1
tr|A0A219HZH3|A0A219HZH3_ARATH	1190000	2200000	64900000	62800000	Glucose-6-phosphate/phosphate translocator-like protein OS=Arabidopsis thaliana OX=3702 GN=APE2 PE=1 SV=1
P0DH91|ARF2B_ARATH	504000	1760000	87500000	62800000	ADP-ribosylation factor 2-B OS=Arabidopsis thaliana OX=3702 GN=ARF2-B PE=2 SV=1
tr|Q8VZ31|Q8VZ31_ARATH			72700000	62300000	Tetratricopeptide repeat (TPR)-like superfamily protein OS=Arabidopsis thaliana OX=3702 GN=TPR4 PE=1 SV=1
Q9SJE1|CHLD_ARATH			51300000	61800000	Magnesium-chelatase subunit ChlD chloroplastic OS=Arabidopsis thaliana OX=3702 GN=CHLD PE=1 SV=3
Q9LV77|ASNS2_ARATH			47200000	61500000	Asparagine synthetase [glutamine-hydrolyzing] 2 OS=Arabidopsis thaliana OX=3702 GN=ASN2 PE=2 SV=1
Q9SZD4|PRS4A_ARATH		0	50100000	61100000	26S proteasome regulatory subunit 4 homolog A OS=Arabidopsis thaliana OX=3702 GN=RPT2A PE=1 SV=1
P25697|KPPR_ARATH	16500000	29200000	33800000	59900000	Phosphoribulokinase chloroplastic OS=Arabidopsis thaliana OX=3702 GN=At1g32060 PE=2 SV=1
P56773|CYB6_ARATH	10300000	20200000	43600000	59400000	Cytochrome b6 OS=Arabidopsis thaliana OX=3702 GN=petB PE=1 SV=1
Q93WI0|STR12_ARATH			70100000	59300000	Rhodanese-like/PpiC domain-containing protein 12 chloroplastic OS=Arabidopsis thaliana OX=3702 GN=At5g19370 PE=1 SV=1
Q07473|CB4A_ARATH	4110000	4010000	91500000	58900000	Chlorophyll a-b binding protein CP29.1 chloroplastic OS=Arabidopsis thaliana OX=3702 GN=LHCB4.1 PE=1 SV=1
P46286|RL81_ARATH	3930000	20600000	52000000	58700000	60S ribosomal protein L8-1 OS=Arabidopsis thaliana OX=3702 GN=RPL8A PE=1 SV=2
Q38799|ODPB1_ARATH	401000	3720000	48300000	58700000	Pyruvate dehydrogenase E1 component subunit beta-1 mitochondrial OS=Arabidopsis thaliana OX=3702 GN=PDH2 PE=1 SV=2
tr|Q9SHG8|Q9SHG8_ARATH			39000000	57100000	At1g17100 OS=Arabidopsis thaliana OX=3702 GN=AtHBP1 PE=2 SV=1
Q941D6|HDA14_ARATH	123000000	84000000	65700000	55800000	Histone deacetylase 14 OS=Arabidopsis thaliana OX=3702 GN=HDA14 PE=1 SV=1
P25819|CATA2_ARATH	1140000	7280000	13200000	55100000	Catalase-2 OS=Arabidopsis thaliana OX=3702 GN=CAT2 PE=1 SV=3
Q9LV11|PMA11_ARATH			51200000	54600000	ATPase 11 plasma membrane-type OS=Arabidopsis thaliana OX=3702 GN=AHA11 PE=1 SV=1
P34788|RS18_ARATH	27200000	33800000	45300000	53900000	40S ribosomal protein S18 OS=Arabidopsis thaliana OX=3702 GN=RPS18A PE=1 SV=1
Q03250|RBG7_ARATH	9160000	10400000	51000000	53500000	Glycine-rich RNA-binding protein 7 OS=Arabidopsis thaliana OX=3702 GN=RBG7 PE=1 SV=1
Q9ZVJ6|ANXD4_ARATH			284000000	53400000	Annexin D4 OS=Arabidopsis thaliana OX=3702 GN=ANN4 PE=1 SV=1
Q9LUT2|METK4_ARATH			44200000	53300000	S-adenosylmethionine synthase 4 OS=Arabidopsis thaliana OX=3702 GN=METK4 PE=1 SV=1
Q9ZPY7|XPO2_ARATH			66500000	52800000	Exportin-2 OS=Arabidopsis thaliana OX=3702 GN=CAS PE=2 SV=1
P25696|ENO2_ARATH	52000000	13300000	38500000	52700000	Bifunctional enolase 2/transcriptional activator OS=Arabidopsis thaliana OX=3702 GN=ENO2 PE=1 SV=1
P56774|PETD_ARATH	6460000	9760000	48000000	52200000	Cytochrome b6-f complex subunit 4 OS=Arabidopsis thaliana OX=3702 GN=petD PE=3 SV=1
tr|F4K5C7|F4K5C7_ARATH	14500000	22600000	40000000	52100000	40S ribosomal protein S4 OS=Arabidopsis thaliana OX=3702 GN=At5g07090 PE=3 SV=1
O81629|KLCR1_ARATH			41400000	52100000	Protein KINESIN LIGHT CHAIN-RELATED 1 OS=Arabidopsis thaliana OX=3702 GN=KLCR1 PE=1 SV=1
Q93VC7|RPS1_ARATH	8450000	15000000	45800000	52000000	30S ribosomal protein S1 chloroplastic OS=Arabidopsis thaliana OX=3702 GN=RPS1 PE=1 SV=1
Q9SRZ6|ICDHC_ARATH	10500000	2870000	21900000	51700000	Cytosolic isocitrate dehydrogenase [NADP] OS=Arabidopsis thaliana OX=3702 GN=CICDH PE=1 SV=1
tr|Q93ZV8|Q93ZV8_ARATH			20400000	51300000	RNI-like superfamily protein OS=Arabidopsis thaliana OX=3702 GN=emb2004 PE=2 SV=1
Q8GWE0|PP314_ARATH			34700000	51300000	Pentatricopeptide repeat-containing protein At4g16390 chloroplastic OS=Arabidopsis thaliana OX=3702 GN=P67 PE=1 SV=3
P56779|PSBE_ARATH	10200000	14200000	55700000	50500000	Cytochrome b559 subunit alpha OS=Arabidopsis thaliana OX=3702 GN=psbE PE=1 SV=4
Q9C5Y0|PLDD1_ARATH			21800000	49900000	Phospholipase D delta OS=Arabidopsis thaliana OX=3702 GN=PLDDELTA PE=1 SV=2
Q9SV20|COPB2_ARATH	936000		39100000	49800000	Coatomer subunit beta-2 OS=Arabidopsis thaliana OX=3702 GN=At4g31490 PE=2 SV=2
Q9XF88|CB4B_ARATH			37800000	49500000	Chlorophyll a-b binding protein CP29.2 chloroplastic OS=Arabidopsis thaliana OX=3702 GN=LHCB4.2 PE=1 SV=1
tr|F4J8J7|F4J8J7_ARATH			36500000	49500000	Adenine nucleotide alpha hydrolases-like superfamily protein OS=Arabidopsis thaliana OX=3702 GN=At3g11930 PE=1 SV=1
Q93VP3|IF5A2_ARATH	6510000	4600000	40000000	49400000	Eukaryotic translation initiation factor 5A-2 OS=Arabidopsis thaliana OX=3702 GN=ELF5A-2 PE=1 SV=1
Q0WWT7|STR11_ARATH			18000000	49200000	Rhodanese-like domain-containing protein 11 chloroplastic OS=Arabidopsis thaliana OX=3702 GN=STR11 PE=2 SV=1
tr|Q9M1X3|Q9M1X3_ARATH	1490000	3540000	42400000	48900000	AT3g63160/F16M2_10 OS=Arabidopsis thaliana OX=3702 GN=F16M2_10 PE=1 SV=1
F4HQD4|HSP7P_ARATH			42300000	48400000	Heat shock 70 kDa protein 15 OS=Arabidopsis thaliana OX=3702 GN=HSP70-15 PE=1 SV=1
Q9SSB5|PRS7A_ARATH			38800000	48100000	26S proteasome regulatory subunit 7 homolog A OS=Arabidopsis thaliana OX=3702 GN=RPT1A PE=1 SV=1
Q9STW6|HSP7F_ARATH	4500000	2420000	38000000	47900000	Heat shock 70 kDa protein 6 chloroplastic OS=Arabidopsis thaliana OX=3702 GN=HSP70-6 PE=1 SV=1
Q9C5R8|BAS1B_ARATH			4620000	47700000	2-Cys peroxiredoxin BAS1-like chloroplastic OS=Arabidopsis thaliana OX=3702 GN=At5g06290 PE=2 SV=3
F4IXW2|BIG5_ARATH			63100000	47600000	Brefeldin A-inhibited guanine nucleotide-exchange protein 5 OS=Arabidopsis thaliana OX=3702 GN=BIG5 PE=1 SV=2
P29515|TBB7_ARATH			13300000	47400000	Tubulin beta-7 chain OS=Arabidopsis thaliana OX=3702 GN=TUBB7 PE=2 SV=1
P93819|MDHC1_ARATH	5700000	21400000	11000000	47100000	Malate dehydrogenase 1 cytoplasmic OS=Arabidopsis thaliana OX=3702 GN=MDH1 PE=1 SV=2
tr|Q9M328|Q9M328_ARATH			49800000	46900000	AT3G53990 protein OS=Arabidopsis thaliana OX=3702 GN=F5K20_290 PE=2 SV=1
tr|O80576|O80576_ARATH		1420000	50000000	46700000	At2g44060 OS=Arabidopsis thaliana OX=3702 GN=late embryogenesis abundant 26 PE=2 SV=1
Q38845|2AAA_ARATH			52400000	46700000	Serine/threonine-protein phosphatase 2A 65 kDa regulatory subunit A alpha isoform OS=Arabidopsis thaliana OX=3702 GN=PP2AA1 PE=1 SV=1
Q9LR30|GGT1_ARATH	2960000	9320000	19600000	46400000	Glutamate--glyoxylate aminotransferase 1 OS=Arabidopsis thaliana OX=3702 GN=GGAT1 PE=1 SV=1
P42794|RL112_ARATH	6210000	19400000	32000000	46000000	60S ribosomal protein L11-2 OS=Arabidopsis thaliana OX=3702 GN=RPL11B PE=2 SV=2
Q41932|PSBQ2_ARATH	4170000	26500000	25200000	45700000	Oxygen-evolving enhancer protein 3-2 chloroplastic OS=Arabidopsis thaliana OX=3702 GN=PSBQ2 PE=1 SV=2
Q9S831|PSAE1_ARATH	1660000	17300000	73800000	45700000	Photosystem I reaction center subunit IV A chloroplastic OS=Arabidopsis thaliana OX=3702 GN=PSAE1 PE=1 SV=1
Q9M2D8|Y3126_ARATH			40200000	45400000	Uncharacterized protein At3g61260 OS=Arabidopsis thaliana OX=3702 GN=At3g61260 PE=1 SV=1
tr|Q8W4Q4|Q8W4Q4_ARATH			34900000	45200000	AT4g24800/F6I7_10 OS=Arabidopsis thaliana OX=3702 GN=ECIP1 PE=1 SV=1
P17094|RL31_ARATH	21800000	32900000	34500000	45000000	60S ribosomal protein L3-1 OS=Arabidopsis thaliana OX=3702 GN=ARP1 PE=1 SV=5
P94072|GL33_ARATH	2540000	2700000	30500000	44600000	Germin-like protein subfamily 3 member 3 OS=Arabidopsis thaliana OX=3702 GN=GER3 PE=1 SV=1
Q9LU63|ATP1_ARATH			43900000	44300000	Probable pterin-4-alpha-carbinolamine dehydratase chloroplastic OS=Arabidopsis thaliana OX=3702 GN=ATP1 PE=1 SV=1
Q96300|14337_ARATH			33400000	44200000	14-3-3-like protein GF14 nu OS=Arabidopsis thaliana OX=3702 GN=GRF7 PE=1 SV=1
O65719|HSP7C_ARATH			44000000	43900000	Heat shock 70 kDa protein 3 OS=Arabidopsis thaliana OX=3702 GN=HSP70-3 PE=1 SV=1
Q96299|14339_ARATH			35900000	43200000	14-3-3-like protein GF14 mu OS=Arabidopsis thaliana OX=3702 GN=GRF9 PE=1 SV=2
tr|A0A1P8B4G1|A0A1P8B4G1_ARATH			50300000	42600000	Magnesium-protoporphyrin IX methyltransferase OS=Arabidopsis thaliana OX=3702 GN=CHLM PE=4 SV=1
Q8W4S4|VHAA3_ARATH			37400000	42600000	V-type proton ATPase subunit a3 OS=Arabidopsis thaliana OX=3702 GN=VHA-a3 PE=1 SV=1
Q9SYT0|ANXD1_ARATH	1210000	3810000	17400000	42400000	Annexin D1 OS=Arabidopsis thaliana OX=3702 GN=ANN1 PE=1 SV=1
P92549|ATPAM_ARATH			20800000	42200000	ATP synthase subunit alpha mitochondrial OS=Arabidopsis thaliana OX=3702 GN=ATPA PE=1 SV=2
P92994|TCMO_ARATH			27100000	42200000	Trans-cinnamate 4-monooxygenase OS=Arabidopsis thaliana OX=3702 GN=CYP73A5 PE=2 SV=1
O48741|PORC_ARATH	139000		27500000	42100000	Protochlorophyllide reductase C chloroplastic OS=Arabidopsis thaliana OX=3702 GN=PORC PE=1 SV=1
tr|Q9FFJ2|Q9FFJ2_ARATH			28600000	41800000	Rubredoxin family protein OS=Arabidopsis thaliana OX=3702 GN=ENH1 PE=2 SV=1
Q9LEV3|CBSX3_ARATH			40900000	41600000	CBS domain-containing protein CBSX3 mitochondrial OS=Arabidopsis thaliana OX=3702 GN=CBSX3 PE=1 SV=1
tr|F4IX26|F4IX26_ARATH	14100000	21500000	29400000	41500000	Rotamase CYP 4 OS=Arabidopsis thaliana OX=3702 GN=ROC4 PE=4 SV=1
Q8LAA6|PIP15_ARATH			37000000	41300000	Probable aquaporin PIP1-5 OS=Arabidopsis thaliana OX=3702 GN=PIP1-5 PE=1 SV=2
Q94BU1|Y1181_ARATH			2740000	40300000	Uncharacterized aarF domain-containing protein kinase At1g71810 chloroplastic OS=Arabidopsis thaliana OX=3702 GN=At1g71810 PE=1 SV=1
Q9SN86|MDHP_ARATH	1490000	1800000	26700000	39900000	Malate dehydrogenase chloroplastic OS=Arabidopsis thaliana OX=3702 GN=At3g47520 PE=1 SV=1
P0CJ46|ACT1_ARATH			37700000	39900000	Actin-1 OS=Arabidopsis thaliana OX=3702 GN=ACT1 PE=1 SV=1
Q42403|TRXH3_ARATH	6670000	15600000	19700000	39800000	Thioredoxin H3 OS=Arabidopsis thaliana OX=3702 GN=TRX3 PE=1 SV=1
tr|F4J3P1|F4J3P1_ARATH	1960000	3580000	22100000	39800000	Ribosomal protein L14p/L23e family protein OS=Arabidopsis thaliana OX=3702 GN=emb2171 PE=3 SV=1
Q9SZJ5|GLYM1_ARATH	2660000	15800000	21200000	39700000	Serine hydroxymethyltransferase 1 mitochondrial OS=Arabidopsis thaliana OX=3702 GN=SHM1 PE=1 SV=1
Q39258|VATE1_ARATH		1340000	38100000	39600000	V-type proton ATPase subunit E1 OS=Arabidopsis thaliana OX=3702 GN=VHA-E1 PE=1 SV=2
O04314|JAL30_ARATH	18600000	13800000	13000000	39500000	PYK10-binding protein 1 OS=Arabidopsis thaliana OX=3702 GN=PBP1 PE=1 SV=1
Q56WH1|TBA3_ARATH		2390000	40400000	39500000	Tubulin alpha-3 chain OS=Arabidopsis thaliana OX=3702 GN=TUBA3 PE=1 SV=2
P41916|RAN1_ARATH	425000	950000	23500000	39300000	GTP-binding nuclear protein Ran-1 OS=Arabidopsis thaliana OX=3702 GN=RAN1 PE=1 SV=1
Q93Y35|PSMD6_ARATH		583000	38500000	39300000	26S proteasome non-ATPase regulatory subunit 6 homolog OS=Arabidopsis thaliana OX=3702 GN=RPN7 PE=1 SV=1
tr|A8MR12|A8MR12_ARATH			36300000	38900000	Mov34/MPN/PAD-1 family protein OS=Arabidopsis thaliana OX=3702 GN=MQM1.19 PE=4 SV=1
P49200|RS201_ARATH	8560000	25600000	34400000	38700000	40S ribosomal protein S20-1 OS=Arabidopsis thaliana OX=3702 GN=RPS20A PE=2 SV=2
tr|Q9M8L6|Q9M8L6_ARATH			67700000	38700000	At1g80480 OS=Arabidopsis thaliana OX=3702 GN=PTAC17 PE=2 SV=1
tr|O80774|O80774_ARATH			31400000	38200000	AT2G34250 protein OS=Arabidopsis thaliana OX=3702 GN=At2g34250 PE=2 SV=1
Q96292|ACT2_ARATH			63800000	38100000	Actin-2 OS=Arabidopsis thaliana OX=3702 GN=ACT2 PE=1 SV=1
Q9C5U3|PRS8A_ARATH			29200000	37700000	26S proteasome regulatory subunit 8 homolog A OS=Arabidopsis thaliana OX=3702 GN=RPT6A PE=1 SV=1
Q0WW26|COPG_ARATH		1850000	39600000	37600000	Coatomer subunit gamma OS=Arabidopsis thaliana OX=3702 GN=At4g34450 PE=1 SV=2
P56780|PSBH_ARATH	5230000	4180000	14700000	37500000	Photosystem II reaction center protein H OS=Arabidopsis thaliana OX=3702 GN=psbH PE=1 SV=2
Q9C9W5|HPR1_ARATH	487000	4150000	21400000	37500000	Glycerate dehydrogenase HPR peroxisomal OS=Arabidopsis thaliana OX=3702 GN=HPR PE=1 SV=1
tr|Q94F10|Q94F10_ARATH			44200000	37500000	Transmembrane protein putative (DUF1118) OS=Arabidopsis thaliana OX=3702 GN=At1g74730 PE=1 SV=1
Q9LY66|RK1_ARATH	652000	7010000	33200000	37400000	50S ribosomal protein L1 chloroplastic OS=Arabidopsis thaliana OX=3702 GN=RPL1 PE=1 SV=1
tr|Q93ZC2|Q93ZC2_ARATH			45900000	37200000	ARM repeat superfamily protein OS=Arabidopsis thaliana OX=3702 GN=At5g36230 PE=2 SV=1
P29514|TBB6_ARATH			98600000	37200000	Tubulin beta-6 chain OS=Arabidopsis thaliana OX=3702 GN=TUBB6 PE=2 SV=1
tr|B9DG18|B9DG18_ARATH	4100000	27000000	20600000	37100000	AT1G20620 protein OS=Arabidopsis thaliana OX=3702 GN=CAT3 PE=1 SV=1
Q8LPS6|PPR3_ARATH			42900000	36900000	Pentatricopeptide repeat-containing protein At1g02150 OS=Arabidopsis thaliana OX=3702 GN=At1g02150 PE=2 SV=2
Q9SQI8|ODP24_ARATH	10900000	13000000	32400000	36700000	Dihydrolipoyllysine-residue acetyltransferase component 4 of pyruvate dehydrogenase complex chloroplastic OS=Arabidopsis thaliana OX=3702 GN=LTA2 PE=2 SV=1
tr|B3H7J6|B3H7J6_ARATH	9790000	21600000	17500000	36700000	Ribosomal protein S4 OS=Arabidopsis thaliana OX=3702 GN=At5g15200 PE=1 SV=1
F4IIM1|CSI1_ARATH			69800000	36700000	Protein CELLULOSE SYNTHASE INTERACTIVE 1 OS=Arabidopsis thaliana OX=3702 GN=CSI1 PE=1 SV=1
Q42589|NLTP1_ARATH	5810000	15800000	24800000	36400000	Non-specific lipid-transfer protein 1 OS=Arabidopsis thaliana OX=3702 GN=LTP1 PE=2 SV=1
P56791|RK2_ARATH	7520000	8470000	27700000	36200000	50S ribosomal protein L2 chloroplastic OS=Arabidopsis thaliana OX=3702 GN=rpl2-A PE=3 SV=1
tr|F4JWM1|F4JWM1_ARATH	4250000	11800000	23300000	36100000	Ribosomal protein S5 domain 2-like superfamily protein OS=Arabidopsis thaliana OX=3702 GN=At5g18380 PE=3 SV=1
P21240|CPNB1_ARATH	2180000	2790000	12300000	35700000	Chaperonin 60 subunit beta 1 chloroplastic OS=Arabidopsis thaliana OX=3702 GN=CPN60B1 PE=1 SV=3
Q8VZM7|POLL1_ARATH	801000		41400000	35700000	Putative ion channel POLLUX-like 1 OS=Arabidopsis thaliana OX=3702 GN=At5g02940 PE=2 SV=1
tr|A0A1I9LLZ3|A0A1I9LLZ3_ARATH			36300000	35700000	BED zinc finger and hAT dimerization domain-containing protein DAYSLEEPER OS=Arabidopsis thaliana OX=3702 GN=DAYSLEEPER PE=4 SV=1
Q9SGW3|PSD8A_ARATH			26400000	35000000	26S proteasome non-ATPase regulatory subunit 8 homolog A OS=Arabidopsis thaliana OX=3702 GN=RPN12A PE=1 SV=1
Q9SIV2|PSD2A_ARATH	1020000		31700000	34800000	26S proteasome non-ATPase regulatory subunit 2 homolog A OS=Arabidopsis thaliana OX=3702 GN=RPN1A PE=1 SV=2
P39207|NDK1_ARATH		5520000	10700000	34700000	Nucleoside diphosphate kinase 1 OS=Arabidopsis thaliana OX=3702 GN=NDK1 PE=1 SV=1
Q0WNJ6|CLAH1_ARATH			32400000	34700000	Clathrin heavy chain 1 OS=Arabidopsis thaliana OX=3702 GN=CHC1 PE=1 SV=1
Q9FPF0|DJ1A_ARATH		706000	11000000	34400000	Protein DJ-1 homolog A OS=Arabidopsis thaliana OX=3702 GN=DJ1A PE=1 SV=1
tr|Q9S791|Q9S791_ARATH			26600000	34400000	AT1G70770 protein OS=Arabidopsis thaliana OX=3702 GN=F15H11.2 PE=1 SV=1
tr|F4IVN6|F4IVN6_ARATH	3190000	3640000	28600000	34000000	Calmodulin 5 OS=Arabidopsis thaliana OX=3702 GN=CAM5 PE=4 SV=1
Q9ZRW8|GSTUJ_ARATH		1720000	8970000	34000000	Glutathione S-transferase U19 OS=Arabidopsis thaliana OX=3702 GN=GSTU19 PE=1 SV=1
O23166|TR164_ARATH			21900000	33900000	Thioredoxin-like protein HCF164 chloroplastic OS=Arabidopsis thaliana OX=3702 GN=HCF164 PE=1 SV=2
tr|Q8VYP7|Q8VYP7_ARATH		786000	17200000	33500000	Putative Sar1 GTP binding protein OS=Arabidopsis thaliana OX=3702 GN=At3g62560 PE=2 SV=1
P51427|RS52_ARATH	3810000	28700000	18700000	33300000	40S ribosomal protein S5-2 OS=Arabidopsis thaliana OX=3702 GN=RPS5B PE=1 SV=2
Q9LY74|BQMT_ARATH			21300000	33100000	2-methyl-6-phytyl-1 4-hydroquinone methyltransferase chloroplastic OS=Arabidopsis thaliana OX=3702 GN=VTE3 PE=1 SV=1
Q9XIE2|AB36G_ARATH			35300000	33100000	ABC transporter G family member 36 OS=Arabidopsis thaliana OX=3702 GN=ABCG36 PE=1 SV=1
Q9SAJ6|G3PP1_ARATH			19900000	32800000	Glyceraldehyde-3-phosphate dehydrogenase GAPCP1 chloroplastic OS=Arabidopsis thaliana OX=3702 GN=GAPCP1 PE=1 SV=1
Q9FYC2|PAO_ARATH			14200000	32800000	Pheophorbide a oxygenase chloroplastic OS=Arabidopsis thaliana OX=3702 GN=PAO PE=1 SV=1
O81845|PUMP1_ARATH			58700000	32700000	Mitochondrial uncoupling protein 1 OS=Arabidopsis thaliana OX=3702 GN=PUMP1 PE=1 SV=1
Q9FJH6|AB1F_ARATH			40200000	32600000	ABC transporter F family member 1 OS=Arabidopsis thaliana OX=3702 GN=ABCF1 PE=2 SV=1
tr|Q9AST9|Q9AST9_ARATH			33300000	32400000	At1g73110/F3N23_39 OS=Arabidopsis thaliana OX=3702 GN=At1g73110 PE=2 SV=1
Q9FEC1|OHP2_ARATH			26500000	32300000	Light-harvesting complex-like protein OHP2 chloroplastic OS=Arabidopsis thaliana OX=3702 GN=OHP2 PE=2 SV=1
tr|A8MQA1|A8MQA1_ARATH	19300000	19800000	30600000	32000000	60S ribosomal protein L13 OS=Arabidopsis thaliana OX=3702 GN=BBC1 PE=1 SV=1
Q9S7I3|NLTP2_ARATH	3880000	4840000	25200000	31800000	Non-specific lipid-transfer protein 2 OS=Arabidopsis thaliana OX=3702 GN=LTP2 PE=3 SV=1
O65282|CH20_ARATH	1140000	2820000	25900000	31400000	20 kDa chaperonin chloroplastic OS=Arabidopsis thaliana OX=3702 GN=CPN20 PE=1 SV=2
P31265|TCTP1_ARATH	855000	5090000	24300000	31300000	Translationally-controlled tumor protein 1 OS=Arabidopsis thaliana OX=3702 GN=TCTP1 PE=1 SV=2
tr|Q9SUR0|Q9SUR0_ARATH	2250000	8780000	21100000	31100000	AT4G23670 protein OS=Arabidopsis thaliana OX=3702 GN=At4g23670 PE=2 SV=1
Q9ZTZ7|KEA1_ARATH			29000000	31000000	K(+) efflux antiporter 1 chloroplastic OS=Arabidopsis thaliana OX=3702 GN=KEA1 PE=1 SV=2
Q38951|2AAG_ARATH			33000000	31000000	Serine/threonine-protein phosphatase 2A 65 kDa regulatory subunit A gamma isoform OS=Arabidopsis thaliana OX=3702 GN=PP2AA3 PE=1 SV=2
Q39085|DIM_ARATH	0		26300000	30800000	Delta(24)-sterol reductase OS=Arabidopsis thaliana OX=3702 GN=DIM PE=1 SV=2
Q84W56|RNJ_ARATH			18200000	30500000	Ribonuclease J OS=Arabidopsis thaliana OX=3702 GN=RNJ PE=1 SV=1
tr|Q8VZ57|Q8VZ57_ARATH			19900000	30500000	Alpha/beta-Hydrolases superfamily protein OS=Arabidopsis thaliana OX=3702 GN=At1g52510 PE=2 SV=1
Q56YA5|SGAT_ARATH	2120000	14100000	15200000	30400000	Serine--glyoxylate aminotransferase OS=Arabidopsis thaliana OX=3702 GN=AGT1 PE=1 SV=2
P49637|R27A3_ARATH	10600000	22400000	14700000	30300000	60S ribosomal protein L27a-3 OS=Arabidopsis thaliana OX=3702 GN=RPL27AC PE=2 SV=2
Q0WLB5|CLAH2_ARATH			15200000	30100000	Clathrin heavy chain 2 OS=Arabidopsis thaliana OX=3702 GN=CHC2 PE=1 SV=1
Q96250|ATPG3_ARATH		488000	33200000	30000000	ATP synthase subunit gamma mitochondrial OS=Arabidopsis thaliana OX=3702 GN=ATPC PE=1 SV=1
Q94CE4|BCA4_ARATH		841000	18700000	29900000	Beta carbonic anhydrase 4 OS=Arabidopsis thaliana OX=3702 GN=BCA4 PE=1 SV=1
O80852|GSTF9_ARATH	1530000	2590000	8750000	29800000	Glutathione S-transferase F9 OS=Arabidopsis thaliana OX=3702 GN=GSTF9 PE=1 SV=1
Q9ZV07|PIP26_ARATH			40600000	29800000	Probable aquaporin PIP2-6 OS=Arabidopsis thaliana OX=3702 GN=PIP2-6 PE=1 SV=1
P56792|RK14_ARATH		3210000	20200000	29600000	50S ribosomal protein L14 chloroplastic OS=Arabidopsis thaliana OX=3702 GN=rpl14 PE=3 SV=1
P29517|TBB9_ARATH			48800000	29600000	Tubulin beta-9 chain OS=Arabidopsis thaliana OX=3702 GN=TUBB9 PE=1 SV=1
Q9SJL8|METK3_ARATH		505000	12000000	29400000	S-adenosylmethionine synthase 3 OS=Arabidopsis thaliana OX=3702 GN=METK3 PE=1 SV=1
P42763|ERD14_ARATH	10700000	8500000	8180000	28700000	Dehydrin ERD14 OS=Arabidopsis thaliana OX=3702 GN=ERD14 PE=1 SV=1
tr|Q9XI93|Q9XI93_ARATH	20500000	23400000	9640000	28600000	At1g13930/F16A14.27 OS=Arabidopsis thaliana OX=3702 GN=F7A19.2 PE=1 SV=1
Q9S726|RPI3_ARATH	2780000	4460000	7820000	28500000	Probable ribose-5-phosphate isomerase 3 chloroplastic OS=Arabidopsis thaliana OX=3702 GN=RPI3 PE=1 SV=1
O64650|RS271_ARATH	998000	4790000	19700000	28400000	40S ribosomal protein S27-1 OS=Arabidopsis thaliana OX=3702 GN=RPS27A PE=3 SV=1
O04616|CUT1A_ARATH	2880000	7310000	19100000	28200000	Protein CURVATURE THYLAKOID 1A chloroplastic OS=Arabidopsis thaliana OX=3702 GN=CURT1A PE=1 SV=1
P49209|RL91_ARATH	7630000	7100000	15200000	28100000	60S ribosomal protein L9-1 OS=Arabidopsis thaliana OX=3702 GN=RPL9B PE=1 SV=3
O23254|GLYC4_ARATH		1820000	39900000	28000000	Serine hydroxymethyltransferase 4 OS=Arabidopsis thaliana OX=3702 GN=SHM4 PE=1 SV=1
Q96262|PCAP1_ARATH	4400000	10600000	25000000	27700000	Plasma membrane-associated cation-binding protein 1 OS=Arabidopsis thaliana OX=3702 GN=PCAP1 PE=1 SV=1
Q9SJZ7|DNJA6_ARATH			27400000	27600000	Chaperone protein dnaJ A6 chloroplastic OS=Arabidopsis thaliana OX=3702 GN=DJA6 PE=2 SV=2
Q5GM68|CAPP2_ARATH			18200000	27500000	Phosphoenolpyruvate carboxylase 2 OS=Arabidopsis thaliana OX=3702 GN=PPC2 PE=1 SV=2
Q8L5Y6|CAND1_ARATH		3700000	27200000	27400000	Cullin-associated NEDD8-dissociated protein 1 OS=Arabidopsis thaliana OX=3702 GN=CAND1 PE=1 SV=1
O80837|REMO_ARATH			27400000	27400000	Remorin OS=Arabidopsis thaliana OX=3702 GN=DBP PE=1 SV=1
O65396|GCST_ARATH			14800000	27300000	Aminomethyltransferase mitochondrial OS=Arabidopsis thaliana OX=3702 GN=GDCST PE=2 SV=1
Q9C5C8|MSRB2_ARATH			6910000	27000000	Peptide methionine sulfoxide reductase B2 chloroplastic OS=Arabidopsis thaliana OX=3702 GN=MSRB2 PE=1 SV=1
Q05758|ILV5_ARATH	914000	4100000	14900000	26900000	Ketol-acid reductoisomerase chloroplastic OS=Arabidopsis thaliana OX=3702 GN=At3g58610 PE=1 SV=2
tr|A8MS83|A8MS83_ARATH	22800000	9730000	32100000	26800000	Ribosomal protein L23AB OS=Arabidopsis thaliana OX=3702 GN=RPL23AB PE=3 SV=1
P25873|RK15_ARATH	4380000	6400000	25500000	26800000	50S ribosomal protein L15 chloroplastic OS=Arabidopsis thaliana OX=3702 GN=RPL15 PE=1 SV=2
Q9LDY5|FK172_ARATH			11200000	26600000	Peptidyl-prolyl cis-trans isomerase FKBP17-2 chloroplastic OS=Arabidopsis thaliana OX=3702 GN=FKBP17-2 PE=1 SV=1
Q9C5M0|DTC_ARATH			18800000	26400000	Mitochondrial dicarboxylate/tricarboxylate transporter DTC OS=Arabidopsis thaliana OX=3702 GN=DTC PE=1 SV=1
tr|A0A1P8ART2|A0A1P8ART2_ARATH			36200000	26200000	Molecular chaperone Hsp40/DnaJ family protein OS=Arabidopsis thaliana OX=3702 GN=DJA7 PE=3 SV=1
Q8VYM4|PSRP2_ARATH	42300000	10700000	23100000	26000000	30S ribosomal protein 2 chloroplastic OS=Arabidopsis thaliana OX=3702 GN=PSRP2 PE=2 SV=1
Q9S9P1|RS121_ARATH			18000000	25900000	40S ribosomal protein S12-1 OS=Arabidopsis thaliana OX=3702 GN=RPS12A PE=2 SV=1
Q9STX5|ENPL_ARATH			29100000	25800000	Endoplasmin homolog OS=Arabidopsis thaliana OX=3702 GN=HSP90-7 PE=1 SV=1
Q08733|PIP13_ARATH			19200000	25800000	Aquaporin PIP1-3 OS=Arabidopsis thaliana OX=3702 GN=PIP1-3 PE=1 SV=1
Q9SRU2|BIG_ARATH			23500000	25800000	Auxin transport protein BIG OS=Arabidopsis thaliana OX=3702 GN=BIG PE=1 SV=2
tr|A0A1P8AVY3|A0A1P8AVY3_ARATH			49200000	25600000	Triacylglycerol lipase-like 1 OS=Arabidopsis thaliana OX=3702 GN=TLL1 PE=4 SV=1
O04209|CLC2_ARATH		2080000	27900000	25300000	Clathrin light chain 2 OS=Arabidopsis thaliana OX=3702 GN=CLC2 PE=1 SV=1
tr|Q9SK84|Q9SK84_ARATH			32400000	25200000	Phospho-2-dehydro-3-deoxyheptonate aldolase OS=Arabidopsis thaliana OX=3702 GN=At1g22410 PE=3 SV=1
tr|B9DFQ9|B9DFQ9_ARATH			10100000	25100000	AT5G37510 protein OS=Arabidopsis thaliana OX=3702 GN=EMB1467 PE=2 SV=1
Q8VYF1|RL152_ARATH	4770000	783000	14500000	24900000	60S ribosomal protein L15-2 OS=Arabidopsis thaliana OX=3702 GN=RPL15B PE=2 SV=1
Q9ZVA4|EP1L3_ARATH	1110000		6910000	24900000	EP1-like glycoprotein 3 OS=Arabidopsis thaliana OX=3702 GN=At1g78850 PE=1 SV=1
Q9SR92|STR10_ARATH			23800000	24900000	Rhodanese-like domain-containing protein 10 OS=Arabidopsis thaliana OX=3702 GN=STR10 PE=2 SV=1
P0DI79|U496P_ARATH			21200000	24900000	UPF0496 protein At3g28300 OS=Arabidopsis thaliana OX=3702 GN=At3g28300 PE=2 SV=1
Q9LF79|ACA8_ARATH			26200000	24700000	Calcium-transporting ATPase 8 plasma membrane-type OS=Arabidopsis thaliana OX=3702 GN=ACA8 PE=1 SV=1
tr|F4IFZ9|F4IFZ9_ARATH			16000000	24600000	Delta-1-pyrroline-5-carboxylate synthase OS=Arabidopsis thaliana OX=3702 GN=P5CS1 PE=1 SV=1
O64517|MCA4_ARATH			14300000	24500000	Metacaspase-4 OS=Arabidopsis thaliana OX=3702 GN=AMC4 PE=1 SV=1
Q9ZVL6|U603_ARATH			18600000	24300000	UPF0603 protein At1g54780 chloroplastic OS=Arabidopsis thaliana OX=3702 GN=At1g54780 PE=1 SV=1
Q94AW8|DNAJ3_ARATH			17200000	24200000	Chaperone protein dnaJ 3 OS=Arabidopsis thaliana OX=3702 GN=ATJ3 PE=1 SV=2
tr|Q940V1|Q940V1_ARATH			30200000	24100000	AT4g39960/T5J17_130 OS=Arabidopsis thaliana OX=3702 GN=DJA5 PE=2 SV=1
Q9LD55|EIF3A_ARATH		477000	24700000	23800000	Eukaryotic translation initiation factor 3 subunit A OS=Arabidopsis thaliana OX=3702 GN=TIF3A1 PE=1 SV=1
Q94AZ4|CML13_ARATH		918000	18400000	23700000	Probable calcium-binding protein CML13 OS=Arabidopsis thaliana OX=3702 GN=CML13 PE=2 SV=1
F4JFN3|HS906_ARATH			18300000	23700000	Heat shock protein 90-6 mitochondrial OS=Arabidopsis thaliana OX=3702 GN=HSP90-6 PE=1 SV=1
O24412|PSD7A_ARATH			23700000	23600000	26S proteasome non-ATPase regulatory subunit 7 homolog A OS=Arabidopsis thaliana OX=3702 GN=RPN8A PE=1 SV=1
Q9SJT9|COPA2_ARATH			30100000	23600000	Coatomer subunit alpha-2 OS=Arabidopsis thaliana OX=3702 GN=At2g21390 PE=2 SV=1
P48006|EF1D1_ARATH	2880000	5490000	20300000	23200000	Elongation factor 1-delta 1 OS=Arabidopsis thaliana OX=3702 GN=At1g30230 PE=1 SV=2
Q9ZUX4|UMP2_ARATH	532000	7420000	14000000	23200000	Uncharacterized protein At2g27730 mitochondrial OS=Arabidopsis thaliana OX=3702 GN=At2g27730 PE=1 SV=1
Q38884|EIF3I_ARATH			26900000	23100000	Eukaryotic translation initiation factor 3 subunit I OS=Arabidopsis thaliana OX=3702 GN=TIF3I1 PE=2 SV=2
P46422|GSTF2_ARATH			1210000	23100000	Glutathione S-transferase F2 OS=Arabidopsis thaliana OX=3702 GN=GSTF2 PE=1 SV=3
P92947|MDAR_ARATH		1660000	5100000	22500000	Monodehydroascorbate reductase chloroplastic/mitochondrial OS=Arabidopsis thaliana OX=3702 GN=MDAR5 PE=1 SV=3
tr|Q8W498|Q8W498_ARATH			30300000	22500000	ARM repeat superfamily protein OS=Arabidopsis thaliana OX=3702 GN=At4g27640 PE=2 SV=1
Q9FK25|OMT1_ARATH			31000000	22300000	Flavone 3'-O-methyltransferase 1 OS=Arabidopsis thaliana OX=3702 GN=OMT1 PE=1 SV=1
Q944A7|BSK1_ARATH			17600000	22300000	Serine/threonine-protein kinase BSK1 OS=Arabidopsis thaliana OX=3702 GN=BSK1 PE=1 SV=1
Q9SDS7|VATC_ARATH		1440000	8430000	22200000	V-type proton ATPase subunit C OS=Arabidopsis thaliana OX=3702 GN=VHA-C PE=1 SV=1
P55034|PSMD4_ARATH			20200000	22200000	26S proteasome non-ATPase regulatory subunit 4 homolog OS=Arabidopsis thaliana OX=3702 GN=RPN10 PE=1 SV=1
Q9FLX7|NDUA5_ARATH			15200000	22100000	Probable NADH dehydrogenase [ubiquinone] 1 alpha subcomplex subunit 5 mitochondrial OS=Arabidopsis thaliana OX=3702 GN=At5g52840 PE=1 SV=1
Q56WD9|THIK2_ARATH			16400000	21900000	3-ketoacyl-CoA thiolase 2 peroxisomal OS=Arabidopsis thaliana OX=3702 GN=PED1 PE=1 SV=2
Q9ZV24|OP161_ARATH			16300000	21700000	Outer envelope pore protein 16-1 chloroplastic OS=Arabidopsis thaliana OX=3702 GN=OEP161 PE=1 SV=1
O24457|ODPA3_ARATH	2570000	2000000	3250000	21400000	Pyruvate dehydrogenase E1 component subunit alpha-3 chloroplastic OS=Arabidopsis thaliana OX=3702 GN=PDH-E1 ALPHA PE=2 SV=1
Q9FI56|CLPC1_ARATH	1020000	951000	16200000	21400000	Chaperone protein ClpC1 chloroplastic OS=Arabidopsis thaliana OX=3702 GN=CLPC1 PE=1 SV=1
Q9C5Z3|EIF3E_ARATH		0	14100000	21400000	Eukaryotic translation initiation factor 3 subunit E OS=Arabidopsis thaliana OX=3702 GN=TIF3E1 PE=1 SV=1
tr|F4IYK3|F4IYK3_ARATH			25500000	21400000	ARM repeat superfamily protein OS=Arabidopsis thaliana OX=3702 GN=At3g08943 PE=1 SV=2
Q9SJ12|ATP7_ARATH	2730000	1410000	47800000	21200000	Probable ATP synthase 24 kDa subunit mitochondrial OS=Arabidopsis thaliana OX=3702 GN=At2g21870 PE=1 SV=1
P48578|PP2A4_ARATH			32600000	21200000	Serine/threonine-protein phosphatase PP2A-4 catalytic subunit OS=Arabidopsis thaliana OX=3702 GN=PP2A4 PE=1 SV=1
Q9FMH8|RD21B_ARATH			40700000	21000000	Probable cysteine protease RD21B OS=Arabidopsis thaliana OX=3702 GN=RD21B PE=1 SV=1
Q9S713|STT7_ARATH			37800000	21000000	Serine/threonine-protein kinase STN7 chloroplastic OS=Arabidopsis thaliana OX=3702 GN=STN7 PE=1 SV=1
tr|Q9SZD6|Q9SZD6_ARATH	1320000	4970000	13800000	20700000	Elongation factor Ts mitochondrial OS=Arabidopsis thaliana OX=3702 GN=emb2726 PE=2 SV=1
tr|F4KE21|F4KE21_ARATH		1110000	2470000	20700000	Biotin carboxyl carrier protein of acetyl-CoA carboxylase OS=Arabidopsis thaliana OX=3702 GN=CAC1 PE=4 SV=1
P37702|BGL38_ARATH			4350000	20600000	Myrosinase 1 OS=Arabidopsis thaliana OX=3702 GN=TGG1 PE=1 SV=1
P41376|IF4A1_ARATH			22200000	20500000	Eukaryotic initiation factor 4A-1 OS=Arabidopsis thaliana OX=3702 GN=TIF4A-1 PE=1 SV=1
Q9S7Z8|PIN3_ARATH			18100000	20400000	Auxin efflux carrier component 3 OS=Arabidopsis thaliana OX=3702 GN=PIN3 PE=1 SV=1
Q94B78|GCSP1_ARATH		5470000	134000000	19900000	Glycine dehydrogenase (decarboxylating) 1 mitochondrial OS=Arabidopsis thaliana OX=3702 GN=GLDP1 PE=1 SV=2
Q39255|SKP1A_ARATH			25600000	19900000	SKP1-like protein 1A OS=Arabidopsis thaliana OX=3702 GN=SKP1A PE=1 SV=1
O48844|PSD1A_ARATH			23800000	19900000	26S proteasome non-ATPase regulatory subunit 1 homolog A OS=Arabidopsis thaliana OX=3702 GN=RPN2A PE=1 SV=1
P56785|TI214_ARATH			18400000	19900000	Protein TIC 214 OS=Arabidopsis thaliana OX=3702 GN=TIC214 PE=1 SV=1
Q94JX5|WLIM1_ARATH			2210000	19900000	LIM domain-containing protein WLIM1 OS=Arabidopsis thaliana OX=3702 GN=WLIM1 PE=1 SV=1
P38666|RL242_ARATH	3740000	4650000	7560000	19800000	60S ribosomal protein L24-2 OS=Arabidopsis thaliana OX=3702 GN=RPL24B PE=1 SV=2
Q9LYR2|UCRI2_ARATH			8830000	19800000	Cytochrome b-c1 complex subunit Rieske-2 mitochondrial OS=Arabidopsis thaliana OX=3702 GN=UCR1-2 PE=1 SV=1
Q93YU5|SEC8_ARATH			17100000	19800000	Exocyst complex component SEC8 OS=Arabidopsis thaliana OX=3702 GN=SEC8 PE=1 SV=1
P29511|TBA6_ARATH			24700000	19800000	Tubulin alpha-6 chain OS=Arabidopsis thaliana OX=3702 GN=TUBA6 PE=1 SV=1
Q9LP45|PSD11_ARATH			24400000	19800000	26S proteasome non-ATPase regulatory subunit 11 homolog OS=Arabidopsis thaliana OX=3702 GN=RPN6 PE=1 SV=1
P51418|R18A2_ARATH	11300000	11000000	21100000	19500000	60S ribosomal protein L18a-2 OS=Arabidopsis thaliana OX=3702 GN=RPL18AB PE=1 SV=2
tr|Q8RWI0|Q8RWI0_ARATH			20400000	19500000	Myelin-associated oligodendrocyte basic protein OS=Arabidopsis thaliana OX=3702 GN=At1g54520 PE=1 SV=1
tr|B6EUB3|B6EUB3_ARATH			28900000	19500000	Binding protein OS=Arabidopsis thaliana OX=3702 GN=At5g47690 PE=1 SV=1
O04310|JAL34_ARATH	2510000	21800000	9310000	19400000	Jacalin-related lectin 34 OS=Arabidopsis thaliana OX=3702 GN=JAL34 PE=1 SV=1
O82533|FTZ21_ARATH			40700000	19400000	Cell division protein FtsZ homolog 2-1 chloroplastic OS=Arabidopsis thaliana OX=3702 GN=FTSZ2-1 PE=1 SV=2
P49691|RL4B_ARATH	3800000	456000	8770000	19100000	60S ribosomal protein L4-2 OS=Arabidopsis thaliana OX=3702 GN=RPL4D PE=1 SV=2
Q93VI3|RL171_ARATH	14300000	11300000	16400000	19000000	60S ribosomal protein L17-1 OS=Arabidopsis thaliana OX=3702 GN=RPL17A PE=2 SV=1
Q42351|RL341_ARATH	4160000	8230000	19000000	19000000	60S ribosomal protein L34-1 OS=Arabidopsis thaliana OX=3702 GN=RPL34A PE=2 SV=1
Q9LTX9|HSP7G_ARATH			22200000	19000000	Heat shock 70 kDa protein 7 chloroplastic OS=Arabidopsis thaliana OX=3702 GN=HSP70-7 PE=2 SV=1
Q8L5U0|CSN4_ARATH			15600000	19000000	COP9 signalosome complex subunit 4 OS=Arabidopsis thaliana OX=3702 GN=CSN4 PE=1 SV=2
Q9SX85|SEC3A_ARATH			14200000	18900000	Exocyst complex component SEC3A OS=Arabidopsis thaliana OX=3702 GN=SEC3A PE=1 SV=1
P36428|SYA_ARATH	4690000		14800000	18700000	Alanine--tRNA ligase OS=Arabidopsis thaliana OX=3702 GN=ALATS PE=1 SV=3
Q9FT52|ATP5H_ARATH	1420000	1810000	14600000	18400000	ATP synthase subunit d mitochondrial OS=Arabidopsis thaliana OX=3702 GN=At3g52300 PE=1 SV=3
Q0WV25|TBA4_ARATH			39800000	18400000	Tubulin alpha-4 chain OS=Arabidopsis thaliana OX=3702 GN=TUBA4 PE=2 SV=2
tr|F4KDZ4|F4KDZ4_ARATH	1290000	5520000	5130000	18300000	Malate dehydrogenase OS=Arabidopsis thaliana OX=3702 GN=PMDH2 PE=3 SV=1
Q8LCA1|CUT1B_ARATH	1080000	4130000	25700000	18200000	Protein CURVATURE THYLAKOID 1B chloroplastic OS=Arabidopsis thaliana OX=3702 GN=CURT1B PE=1 SV=2
P29516|TBB8_ARATH			17700000	18200000	Tubulin beta-8 chain OS=Arabidopsis thaliana OX=3702 GN=TUBB8 PE=2 SV=2
P49692|RL7A1_ARATH		7100000	16700000	18100000	60S ribosomal protein L7a-1 OS=Arabidopsis thaliana OX=3702 GN=RPL7AA PE=2 SV=2
Q9SF40|RL4A_ARATH	7460000	13300000	18400000	18000000	60S ribosomal protein L4-1 OS=Arabidopsis thaliana OX=3702 GN=RPL4A PE=1 SV=1
O48963|PHOT1_ARATH			19600000	17900000	Phototropin-1 OS=Arabidopsis thaliana OX=3702 GN=PHOT1 PE=1 SV=1
O80934|Y2766_ARATH	2160000	3050000	5780000	17800000	Uncharacterized protein At2g37660 chloroplastic OS=Arabidopsis thaliana OX=3702 GN=At2g37660 PE=1 SV=2
O04487|EF1G1_ARATH		2810000	16000000	17800000	Probable elongation factor 1-gamma 1 OS=Arabidopsis thaliana OX=3702 GN=At1g09640 PE=1 SV=1
Q9LZV4|STN8_ARATH			10600000	17800000	Serine/threonine-protein kinase STN8 chloroplastic OS=Arabidopsis thaliana OX=3702 GN=STN8 PE=2 SV=1
tr|Q9SJ03|Q9SJ03_ARATH			19900000	17700000	Expressed protein OS=Arabidopsis thaliana OX=3702 GN=At2g21960 PE=2 SV=2
Q96293|ACT8_ARATH			18500000	17600000	Actin-8 OS=Arabidopsis thaliana OX=3702 GN=ACT8 PE=1 SV=2
Q9T043|RL142_ARATH	6260000	15700000	18000000	17500000	60S ribosomal protein L14-2 OS=Arabidopsis thaliana OX=3702 GN=RPL14B PE=1 SV=1
Q9SYL9|RK13_ARATH		3050000	13900000	17500000	50S ribosomal protein L13 chloroplastic OS=Arabidopsis thaliana OX=3702 GN=RPL13 PE=2 SV=1
tr|F4JRV2|F4JRV2_ARATH	2390000	4070000	15900000	17400000	Superoxide dismutase OS=Arabidopsis thaliana OX=3702 GN=FSD1 PE=3 SV=1
tr|Q9M0D5|Q9M0D5_ARATH			16800000	17400000	AT4g29480/F17A13_300 OS=Arabidopsis thaliana OX=3702 GN=At4g29480 PE=2 SV=1
tr|Q9FPH2|Q9FPH2_ARATH			14100000	17400000	AT5g02160 OS=Arabidopsis thaliana OX=3702 GN=At5g02160 PE=2 SV=1
tr|F4IFM7|F4IFM7_ARATH			10600000	17400000	Synaptotagmin A OS=Arabidopsis thaliana OX=3702 GN=SYTA PE=4 SV=1
O48549|RS61_ARATH	10300000	3790000	12000000	17300000	40S ribosomal protein S6-1 OS=Arabidopsis thaliana OX=3702 GN=RPS6A PE=1 SV=2
Q9C9P4|KASC2_ARATH			19300000	17300000	3-oxoacyl-[acyl-carrier-protein] synthase II chloroplastic OS=Arabidopsis thaliana OX=3702 GN=KAS2 PE=1 SV=1
P60040|RL72_ARATH	8610000	11900000	12400000	17200000	60S ribosomal protein L7-2 OS=Arabidopsis thaliana OX=3702 GN=RPL7B PE=1 SV=1
P29402|CALX1_ARATH			6550000	17200000	Calnexin homolog 1 OS=Arabidopsis thaliana OX=3702 GN=CNX1 PE=1 SV=1
tr|A8MRQ5|A8MRQ5_ARATH		3350000	5770000	16900000	Bifunctional inhibitor/lipid-transfer protein/seed storage 2S albumin superfamily protein OS=Arabidopsis thaliana OX=3702 GN=At4g22485 PE=4 SV=2
Q9LS25|PP420_ARATH		1620000	10200000	16700000	Pentatricopeptide repeat-containing protein At5g46580 chloroplastic OS=Arabidopsis thaliana OX=3702 GN=At5g46580 PE=2 SV=1
Q9SMV6|XPO1A_ARATH		0	13100000	16700000	Protein EXPORTIN 1A OS=Arabidopsis thaliana OX=3702 GN=XPO1 PE=1 SV=1
Q940P8|TCPB_ARATH			15300000	16700000	T-complex protein 1 subunit beta OS=Arabidopsis thaliana OX=3702 GN=CCT2 PE=1 SV=1
Q9SLA8|FABI_ARATH			8810000	16700000	Enoyl-[acyl-carrier-protein] reductase [NADH] chloroplastic OS=Arabidopsis thaliana OX=3702 GN=MOD1 PE=1 SV=1
Q9SAJ4|PGKY3_ARATH			9390000	16500000	Phosphoglycerate kinase 3 cytosolic OS=Arabidopsis thaliana OX=3702 GN=PGK3 PE=1 SV=1
tr|A0A1I9LQB3|A0A1I9LQB3_ARATH			10900000	16500000	Carbonic anhydrase OS=Arabidopsis thaliana OX=3702 GN=CA1 PE=1 SV=1
Q9MAP3|RK11_ARATH	4460000	3060000	36800000	16400000	50S ribosomal protein L11 chloroplastic OS=Arabidopsis thaliana OX=3702 GN=RPL11 PE=2 SV=1
P0DH95|CALM1_ARATH	2100000	1640000	14700000	16400000	Calmodulin-1 OS=Arabidopsis thaliana OX=3702 GN=CAM1 PE=1 SV=1
O65398|GLX1_ARATH		2560000	4150000	16400000	Lactoylglutathione lyase GLX1 OS=Arabidopsis thaliana OX=3702 GN=GLX1 PE=1 SV=1
P54609|CD48A_ARATH		1470000	9770000	16400000	Cell division control protein 48 homolog A OS=Arabidopsis thaliana OX=3702 GN=CDC48A PE=1 SV=1
Q9SX52|FYPP1_ARATH			15100000	16300000	Phytochrome-associated serine/threonine-protein phosphatase 1 OS=Arabidopsis thaliana OX=3702 GN=FYPP1 PE=1 SV=1
P32961|NRL1_ARATH	1440000	5500000	13400000	16200000	Nitrilase 1 OS=Arabidopsis thaliana OX=3702 GN=NIT1 PE=1 SV=2
Q9LXV3|DIT1_ARATH			14100000	16200000	Dicarboxylate transporter 1 chloroplastic OS=Arabidopsis thaliana OX=3702 GN=DIT1 PE=1 SV=1
P56765|ACCD_ARATH		614000	23200000	16100000	Acetyl-coenzyme A carboxylase carboxyl transferase subunit beta chloroplastic OS=Arabidopsis thaliana OX=3702 GN=accD PE=1 SV=2
tr|Q9FI47|Q9FI47_ARATH			11900000	16100000	Rubredoxin-like superfamily protein OS=Arabidopsis thaliana OX=3702 GN=At5g51010 PE=2 SV=1
Q03251|RBG8_ARATH	2880000	3960000	5930000	15900000	Glycine-rich RNA-binding protein 8 OS=Arabidopsis thaliana OX=3702 GN=RBG8 PE=1 SV=1
O48529|STR9_ARATH		552000	13500000	15900000	Rhodanese-like domain-containing protein 9 chloroplastic OS=Arabidopsis thaliana OX=3702 GN=STR9 PE=2 SV=1
P61841|RR7_ARATH	5520000	5390000	5680000	15800000	30S ribosomal protein S7 chloroplastic OS=Arabidopsis thaliana OX=3702 GN=rps7-A PE=1 SV=1
Q42472|DCE2_ARATH			11300000	15800000	Glutamate decarboxylase 2 OS=Arabidopsis thaliana OX=3702 GN=GAD2 PE=1 SV=1
Q9M9W1|RL222_ARATH		3710000	13500000	15700000	60S ribosomal protein L22-2 OS=Arabidopsis thaliana OX=3702 GN=RPL22B PE=2 SV=1
P42734|CADH9_ARATH			6870000	15600000	Probable cinnamyl alcohol dehydrogenase 9 OS=Arabidopsis thaliana OX=3702 GN=CAD9 PE=2 SV=2
tr|O22100|O22100_ARATH			19400000	15600000	ATMRK1 OS=Arabidopsis thaliana OX=3702 GN=ATMRK1 PE=2 SV=1
tr|B9DGP8|B9DGP8_ARATH			21000000	15500000	AT5G13450 protein OS=Arabidopsis thaliana OX=3702 GN=ATP5 PE=1 SV=1
Q949U7|PRX2E_ARATH	2780000		9890000	15400000	Peroxiredoxin-2E chloroplastic OS=Arabidopsis thaliana OX=3702 GN=PRXIIE PE=1 SV=2
Q94B60|CLPP4_ARATH		1380000	7870000	15300000	ATP-dependent Clp protease proteolytic subunit 4 chloroplastic OS=Arabidopsis thaliana OX=3702 GN=CLPP4 PE=1 SV=1
Q9SE60|MTHR1_ARATH			10300000	15300000	Methylenetetrahydrofolate reductase 1 OS=Arabidopsis thaliana OX=3702 GN=MTHFR1 PE=1 SV=1
tr|Q9SKI0|Q9SKI0_ARATH		2540000	7120000	15200000	At2g10940/F15K19.1 OS=Arabidopsis thaliana OX=3702 GN=At2g10940 PE=2 SV=1
Q9C5Z1|EIF3B_ARATH			11400000	15100000	Eukaryotic translation initiation factor 3 subunit B OS=Arabidopsis thaliana OX=3702 GN=TIF3B1 PE=1 SV=1
Q9SKX4|RK3A_ARATH	3030000	10600000	14900000	15000000	50S ribosomal protein L3-1 chloroplastic OS=Arabidopsis thaliana OX=3702 GN=RPL3A PE=2 SV=1
O24456|GBLPA_ARATH	2490000	9900000	3940000	14900000	Receptor for activated C kinase 1A OS=Arabidopsis thaliana OX=3702 GN=RACK1A PE=1 SV=2
Q9FIB6|PS12A_ARATH			12100000	14700000	26S proteasome non-ATPase regulatory subunit 12 homolog A OS=Arabidopsis thaliana OX=3702 GN=RPN5A PE=1 SV=1
tr|Q9ZPZ4|Q9ZPZ4_ARATH	2180000	2900000	10500000	14600000	T31J12.3 protein OS=Arabidopsis thaliana OX=3702 GN=At1g09310 PE=1 SV=1
Q9LNU4|PSD3A_ARATH			21100000	14600000	26S proteasome non-ATPase regulatory subunit 3 homolog A OS=Arabidopsis thaliana OX=3702 GN=RPN3A PE=1 SV=3
Q9SJ40|VPS11_ARATH			10000000	14600000	Vacuolar protein-sorting-associated protein 11 homolog OS=Arabidopsis thaliana OX=3702 GN=VPS11 PE=1 SV=1
Q9SIE1|PAT_ARATH			9560000	14500000	Bifunctional aspartate aminotransferase and glutamate/aspartate-prephenate aminotransferase OS=Arabidopsis thaliana OX=3702 GN=PAT PE=1 SV=2
P51414|RL261_ARATH	9110000	11700000	12600000	14300000	60S ribosomal protein L26-1 OS=Arabidopsis thaliana OX=3702 GN=RPL26A PE=2 SV=2
Q9SA78|COPE1_ARATH	307000		15300000	14200000	Coatomer subunit epsilon-1 OS=Arabidopsis thaliana OX=3702 GN=At1g30630 PE=2 SV=1
P49688|RS23_ARATH		2630000	3860000	14200000	40S ribosomal protein S2-3 OS=Arabidopsis thaliana OX=3702 GN=RPS2C PE=1 SV=2
O23049|RK6_ARATH	4340000	2320000	22900000	14100000	50S ribosomal protein L6 chloroplastic OS=Arabidopsis thaliana OX=3702 GN=RPL6 PE=2 SV=1
P42798|R15A1_ARATH	2520000	3190000	31100000	14100000	40S ribosomal protein S15a-1 OS=Arabidopsis thaliana OX=3702 GN=RPS15AA PE=2 SV=2
Q9ZNZ7|GLTB1_ARATH	546000	3230000	16900000	14000000	Ferredoxin-dependent glutamate synthase 1 chloroplastic/mitochondrial OS=Arabidopsis thaliana OX=3702 GN=GLU1 PE=1 SV=3
Q9LE22|CML27_ARATH		521000	27900000	14000000	Probable calcium-binding protein CML27 OS=Arabidopsis thaliana OX=3702 GN=CML27 PE=1 SV=1
Q94AI6|SEC6_ARATH			53700000	14000000	Exocyst complex component SEC6 OS=Arabidopsis thaliana OX=3702 GN=SEC6 PE=1 SV=1
Q570B4|KCS10_ARATH			22800000	13900000	3-ketoacyl-CoA synthase 10 OS=Arabidopsis thaliana OX=3702 GN=FDH PE=1 SV=2
Q93VR3|GME_ARATH			7610000	13900000	GDP-mannose 3 5-epimerase OS=Arabidopsis thaliana OX=3702 GN=At5g28840 PE=1 SV=1
tr|Q9LFS3|Q9LFS3_ARATH			13600000	13900000	3-oxo-5-alpha-steroid 4-dehydrogenase family protein OS=Arabidopsis thaliana OX=3702 GN=At5g16010 PE=2 SV=1
Q9ZT91|EFTM_ARATH			9250000	13700000	Elongation factor Tu mitochondrial OS=Arabidopsis thaliana OX=3702 GN=TUFA PE=1 SV=1
P42699|PLAS2_ARATH	8220000	16800000	8890000	13500000	Plastocyanin major isoform chloroplastic OS=Arabidopsis thaliana OX=3702 GN=DRT112 PE=1 SV=2
Q9SN95|UXS5_ARATH			1820000	13500000	UDP-glucuronic acid decarboxylase 5 OS=Arabidopsis thaliana OX=3702 GN=UXS5 PE=2 SV=1
P60129|PSBL_ARATH	2970000	4550000	10900000	13400000	Photosystem II reaction center protein L OS=Arabidopsis thaliana OX=3702 GN=psbL PE=1 SV=1
P51412|RK21_ARATH			10500000	13300000	50S ribosomal protein L21 chloroplastic OS=Arabidopsis thaliana OX=3702 GN=RPL21 PE=2 SV=1
Q9SRX2|RL191_ARATH	7130000	13600000	7590000	13200000	60S ribosomal protein L19-1 OS=Arabidopsis thaliana OX=3702 GN=RPL19A PE=2 SV=1
Q41969|IF2B_ARATH			9060000	13200000	Eukaryotic translation initiation factor 2 subunit beta OS=Arabidopsis thaliana OX=3702 GN=EIF2B PE=1 SV=3
P46283|S17P_ARATH	3620000	7170000	14300000	13100000	Sedoheptulose-1 7-bisphosphatase chloroplastic OS=Arabidopsis thaliana OX=3702 GN=At3g55800 PE=2 SV=1
Q9SDM9|JAL28_ARATH	711000	3870000	6100000	13000000	Nitrile-specifier protein 1 OS=Arabidopsis thaliana OX=3702 GN=NSP1 PE=1 SV=2
O04450|TCPE_ARATH			2900000	13000000	T-complex protein 1 subunit epsilon OS=Arabidopsis thaliana OX=3702 GN=CCT5 PE=1 SV=1
Q9LW57|PAP6_ARATH	836000	946000	5000000	12900000	Plastid-lipid-associated protein 6 chloroplastic OS=Arabidopsis thaliana OX=3702 GN=PAP6 PE=1 SV=1
O23627|SYGM1_ARATH			9360000	12900000	Glycine--tRNA ligase mitochondrial 1 OS=Arabidopsis thaliana OX=3702 GN=At1g29880 PE=1 SV=1
P11574|VATB1_ARATH			10900000	12800000	V-type proton ATPase subunit B1 OS=Arabidopsis thaliana OX=3702 GN=VHA-B1 PE=2 SV=2
Q9LDZ0|HSP7J_ARATH			3400000	12800000	Heat shock 70 kDa protein 10 mitochondrial OS=Arabidopsis thaliana OX=3702 GN=HSP70-10 PE=1 SV=1
tr|Q9SZP6|Q9SZP6_ARATH			6840000	12800000	AT4g38690/F20M13_250 OS=Arabidopsis thaliana OX=3702 GN=F20M13.250 PE=2 SV=1
Q9SCZ4|FERON_ARATH			6490000	12700000	Receptor-like protein kinase FERONIA OS=Arabidopsis thaliana OX=3702 GN=FER PE=1 SV=1
O82204|RL281_ARATH	6730000	25300000	16900000	12600000	60S ribosomal protein L28-1 OS=Arabidopsis thaliana OX=3702 GN=RPL28A PE=1 SV=1
Q96533|ADHX_ARATH		159000	11800000	12600000	Alcohol dehydrogenase class-3 OS=Arabidopsis thaliana OX=3702 GN=ADH2 PE=1 SV=2
Q9M0N1|PUX10_ARATH			15700000	12500000	Plant UBX domain-containing protein 10 OS=Arabidopsis thaliana OX=3702 GN=PUX10 PE=2 SV=1
Q8H7F6|GRS16_ARATH			9400000	12500000	Bifunctional monothiol glutaredoxin-S16 chloroplastic OS=Arabidopsis thaliana OX=3702 GN=GRXS16 PE=1 SV=2
Q9SEH3|RAD2C_ARATH			4610000	12500000	Ras-related protein RABD2c OS=Arabidopsis thaliana OX=3702 GN=RABD2C PE=1 SV=1
Q9SJV5|TATC_ARATH			10500000	12500000	Sec-independent protein translocase protein TATC chloroplastic OS=Arabidopsis thaliana OX=3702 GN=TATC PE=1 SV=2
Q9M2E2|SDR1_ARATH			642000	12500000	(+)-neomenthol dehydrogenase OS=Arabidopsis thaliana OX=3702 GN=SDR1 PE=1 SV=1
Q9C8P0|ODP25_ARATH	1720000	2040000	11500000	12400000	Dihydrolipoyllysine-residue acetyltransferase component 5 of pyruvate dehydrogenase complex chloroplastic OS=Arabidopsis thaliana OX=3702 GN=EMB3003 PE=2 SV=1
Q95748|NDUS3_ARATH			15100000	12400000	NADH dehydrogenase [ubiquinone] iron-sulfur protein 3 OS=Arabidopsis thaliana OX=3702 GN=NAD9 PE=1 SV=2
P53496|ACT11_ARATH			9690000	12400000	Actin-11 OS=Arabidopsis thaliana OX=3702 GN=ACT11 PE=1 SV=1
P93014|RR5_ARATH	3640000	5050000	10300000	12200000	30S ribosomal protein S5 chloroplastic OS=Arabidopsis thaliana OX=3702 GN=rps5 PE=2 SV=1
Q9LTT8|VCS_ARATH			3650000	12200000	Enhancer of mRNA-decapping protein 4 OS=Arabidopsis thaliana OX=3702 GN=VCS PE=1 SV=1
Q9SSK7|MLP34_ARATH			4960000	12100000	MLP-like protein 34 OS=Arabidopsis thaliana OX=3702 GN=MLP34 PE=2 SV=1
O65581|ALFC5_ARATH		1270000	4940000	12000000	Fructose-bisphosphate aldolase 5 cytosolic OS=Arabidopsis thaliana OX=3702 GN=FBA5 PE=1 SV=1
Q9FNB0|CHLH_ARATH			7240000	12000000	Magnesium-chelatase subunit ChlH chloroplastic OS=Arabidopsis thaliana OX=3702 GN=CHLH PE=1 SV=1
Q9SIZ2|IF2AH_ARATH			10800000	12000000	Eukaryotic translation initiation factor 2 subunit alpha homolog OS=Arabidopsis thaliana OX=3702 GN=At2g40290 PE=1 SV=2
O81208|OHP1_ARATH			7680000	11900000	Light-harvesting complex-like protein OHP1 chloroplastic OS=Arabidopsis thaliana OX=3702 GN=OHP1 PE=1 SV=1
O49543|MNIF1_ARATH			18400000	11900000	Cysteine desulfurase mitochondrial OS=Arabidopsis thaliana OX=3702 GN=NIFS1 PE=1 SV=1
Q08112|RS151_ARATH	3460000	4670000	6830000	11800000	40S ribosomal protein S15-1 OS=Arabidopsis thaliana OX=3702 GN=RPS15A PE=2 SV=1
Q42525|HXK1_ARATH			15000000	11800000	Hexokinase-1 OS=Arabidopsis thaliana OX=3702 GN=HXK1 PE=1 SV=2
tr|A0A2H1ZEH9|A0A2H1ZEH9_ARATH			5320000	11800000	Cysteine proteinase inhibitor OS=Arabidopsis thaliana OX=3702 GN=CYSB PE=1 SV=1
Q9C7F5|NTF2B_ARATH			9000000	11800000	Nuclear transport factor 2B OS=Arabidopsis thaliana OX=3702 GN=NTF2B PE=1 SV=1
P30184|AMPL1_ARATH	655000		3660000	11600000	Leucine aminopeptidase 1 OS=Arabidopsis thaliana OX=3702 GN=LAP1 PE=1 SV=1
tr|O82326|O82326_ARATH			9400000	11600000	Expressed protein OS=Arabidopsis thaliana OX=3702 GN=At2g14880 PE=1 SV=1
F4JL11|IMPA2_ARATH			11600000	11400000	Importin subunit alpha-2 OS=Arabidopsis thaliana OX=3702 GN=IMPA2 PE=1 SV=1
Q9M3C6|PSA3C_ARATH			8280000	11400000	Photosystem I assembly factor PSA3 chloroplastic OS=Arabidopsis thaliana OX=3702 GN=PSA3 PE=1 SV=1
P61837|PIP11_ARATH			6510000	11400000	Aquaporin PIP1-1 OS=Arabidopsis thaliana OX=3702 GN=PIP1-1 PE=1 SV=1
P16181|RS111_ARATH	2740000	4530000	3680000	11300000	40S ribosomal protein S11-1 OS=Arabidopsis thaliana OX=3702 GN=RPS11A PE=2 SV=1
Q96252|ATP4_ARATH	2400000	1520000	16600000	11300000	ATP synthase subunit delta' mitochondrial OS=Arabidopsis thaliana OX=3702 GN=At5g47030 PE=1 SV=1
Q9LX65|VATH_ARATH			22500000	11300000	V-type proton ATPase subunit H OS=Arabidopsis thaliana OX=3702 GN=VHA-H PE=1 SV=1
tr|A0A1I9LPQ6|A0A1I9LPQ6_ARATH		3680000	2500000	11100000	Glyoxylate reductase 1 OS=Arabidopsis thaliana OX=3702 GN=GLYR1 PE=1 SV=1
P29197|CH60A_ARATH			6830000	11100000	Chaperonin CPN60 mitochondrial OS=Arabidopsis thaliana OX=3702 GN=CPN60 PE=1 SV=2
tr|O64835|O64835_ARATH			7740000	11100000	At2g23670/F26B6.32 OS=Arabidopsis thaliana OX=3702 GN=YCF37 PE=2 SV=1
tr|G1C2W2|G1C2W2_ARATH			5070000	11000000	ATPase subunit 4 OS=Arabidopsis thaliana OX=3702 GN=atp4 PE=4 SV=1
Q9LVJ1|SBT14_ARATH	1130000	1760000	1150000	10900000	Subtilisin-like protease SBT1.4 OS=Arabidopsis thaliana OX=3702 GN=SBT1.4 PE=2 SV=1
O04603|RK5_ARATH		543000	4110000	10900000	50S ribosomal protein L5 chloroplastic OS=Arabidopsis thaliana OX=3702 GN=RPL5 PE=2 SV=1
tr|O64866|O64866_ARATH			12200000	10900000	Calcium-binding EF-hand family protein OS=Arabidopsis thaliana OX=3702 GN=At2g44310 PE=1 SV=1
Q9SRI1|SC13A_ARATH			8930000	10900000	Protein transport protein SEC13 homolog A OS=Arabidopsis thaliana OX=3702 GN=SEC13A PE=1 SV=1
F4IRR2|SAD2_ARATH			13600000	10900000	Importin beta-like SAD2 OS=Arabidopsis thaliana OX=3702 GN=SAD2 PE=1 SV=1
P93303|YMF19_ARATH			7880000	10900000	ATP synthase protein YMF19 OS=Arabidopsis thaliana OX=3702 GN=YMF19 PE=1 SV=1
Q9T076|ENL2_ARATH		10400000	5150000	10800000	Early nodulin-like protein 2 OS=Arabidopsis thaliana OX=3702 GN=At4g27520 PE=1 SV=1
O80448|PDX11_ARATH			6550000	10800000	Pyridoxal 5'-phosphate synthase subunit PDX1.1 OS=Arabidopsis thaliana OX=3702 GN=PDX11 PE=1 SV=1
P93306|NDUS2_ARATH			15800000	10800000	NADH dehydrogenase [ubiquinone] iron-sulfur protein 2 OS=Arabidopsis thaliana OX=3702 GN=NAD7 PE=1 SV=2
tr|F4IT48|F4IT48_ARATH	4590000	9210000	6990000	10700000	Ribosomal protein L30/L7 family protein OS=Arabidopsis thaliana OX=3702 GN=At2g44120 PE=4 SV=1
P51422|R35A4_ARATH	4360000	5480000	8720000	10600000	60S ribosomal protein L35a-4 OS=Arabidopsis thaliana OX=3702 GN=RPL35AD PE=3 SV=2
O82663|SDHA1_ARATH		769000	6710000	10600000	Succinate dehydrogenase [ubiquinone] flavoprotein subunit 1 mitochondrial OS=Arabidopsis thaliana OX=3702 GN=SDH1-1 PE=1 SV=1
Q9SFU1|R13A1_ARATH		3450000	9480000	10500000	60S ribosomal protein L13a-1 OS=Arabidopsis thaliana OX=3702 GN=RPL13AA PE=2 SV=1
Q9C5Z2|EIF3H_ARATH			15500000	10500000	Eukaryotic translation initiation factor 3 subunit H OS=Arabidopsis thaliana OX=3702 GN=TIF3H1 PE=1 SV=2
tr|Q93VT6|Q93VT6_ARATH			7480000	10500000	Ribosomal RNA small subunit methyltransferase J OS=Arabidopsis thaliana OX=3702 GN=MAH20.10 PE=1 SV=1
Q42342|CYB5E_ARATH			3910000	10500000	Cytochrome b5 isoform E OS=Arabidopsis thaliana OX=3702 GN=CYTB5-E PE=1 SV=2
O04202|EIF3F_ARATH			6930000	10400000	Eukaryotic translation initiation factor 3 subunit F OS=Arabidopsis thaliana OX=3702 GN=TIF3F1 PE=1 SV=1
tr|Q9SKI3|Q9SKI3_ARATH			5330000	10400000	Expressed protein OS=Arabidopsis thaliana OX=3702 GN=PSBX PE=1 SV=1
Q9SCX3|EF1B2_ARATH		2310000	25500000	10200000	Elongation factor 1-beta 2 OS=Arabidopsis thaliana OX=3702 GN=At5g19510 PE=1 SV=1
P42761|GSTFA_ARATH			2430000	10200000	Glutathione S-transferase F10 OS=Arabidopsis thaliana OX=3702 GN=GSTF10 PE=1 SV=3
F4JHH5|SC15B_ARATH			7700000	10200000	Exocyst complex component SEC15B OS=Arabidopsis thaliana OX=3702 GN=SEC15B PE=1 SV=1
Q8S3U9|SEC5A_ARATH			3170000	10200000	Exocyst complex component SEC5A OS=Arabidopsis thaliana OX=3702 GN=SEC5A PE=1 SV=1
Q9ZPS7|TMN3_ARATH			7740000	10200000	Transmembrane 9 superfamily member 3 OS=Arabidopsis thaliana OX=3702 GN=TMN3 PE=2 SV=1
Q9M337|RS211_ARATH	3210000	3490000	3960000	10100000	40S ribosomal protein S21-1 OS=Arabidopsis thaliana OX=3702 GN=RPS21B PE=1 SV=1
Q9CAX6|RS142_ARATH	1090000		6950000	10100000	40S ribosomal protein S14-2 OS=Arabidopsis thaliana OX=3702 GN=RPS14B PE=1 SV=1
Q84LG4|COPZ2_ARATH			7520000	10100000	Coatomer subunit zeta-2 OS=Arabidopsis thaliana OX=3702 GN=At3g09800 PE=2 SV=1
Q96283|RAA2C_ARATH			5490000	10100000	Ras-related protein RABA2c OS=Arabidopsis thaliana OX=3702 GN=RABA2C PE=2 SV=4
tr|Q42338|Q42338_ARATH			9650000	10100000	AT3G48140 protein OS=Arabidopsis thaliana OX=3702 GN=T24C20_20 PE=2 SV=1
Q9S841|PSBO2_ARATH	27000000	1940000	22700000	10000000	Oxygen-evolving enhancer protein 1-2 chloroplastic OS=Arabidopsis thaliana OX=3702 GN=PSBO2 PE=1 SV=1
tr|Q9SD79|Q9SD79_ARATH			19100000	10000000	Wiskott-aldrich syndrome family protein putative (DUF1118) OS=Arabidopsis thaliana OX=3702 GN=F13G24.250 PE=1 SV=1
Q70E96|AL3F1_ARATH			8200000	10000000	Aldehyde dehydrogenase family 3 member F1 OS=Arabidopsis thaliana OX=3702 GN=ALDH3F1 PE=2 SV=2
Q04836|CP31A_ARATH	2910000	10300000	14100000	9980000	31 kDa ribonucleoprotein chloroplastic OS=Arabidopsis thaliana OX=3702 GN=CP31A PE=1 SV=1
Q9LS48|SG1_ARATH			4650000	9980000	protein SLOW GREEN 1 chloroplastic OS=Arabidopsis thaliana OX=3702 GN=SG1 PE=1 SV=1
Q38900|CP19A_ARATH			5680000	9970000	Peptidyl-prolyl cis-trans isomerase CYP19-1 OS=Arabidopsis thaliana OX=3702 GN=CYP19-1 PE=2 SV=1
Q8W585|FTSH8_ARATH			5050000	9970000	ATP-dependent zinc metalloprotease FTSH 8 chloroplastic OS=Arabidopsis thaliana OX=3702 GN=FTSH8 PE=1 SV=1
Q8W4J9|RPP8_ARATH			6630000	9960000	Disease resistance protein RPP8 OS=Arabidopsis thaliana OX=3702 GN=RPP8 PE=1 SV=2
Q9LJH8|UBP1C_ARATH			3310000	9930000	Oligouridylate-binding protein 1C OS=Arabidopsis thaliana OX=3702 GN=UBP1C PE=1 SV=1
tr|Q8H0X5|Q8H0X5_ARATH			7560000	9850000	Low-density receptor-like protein OS=Arabidopsis thaliana OX=3702 GN=MTG13.11 PE=2 SV=1
Q945K7|IDH5_ARATH			5910000	9810000	Isocitrate dehydrogenase [NAD] catalytic subunit 5 mitochondrial OS=Arabidopsis thaliana OX=3702 GN=IDH5 PE=1 SV=1
P93025|PHOT2_ARATH			7530000	9790000	Phototropin-2 OS=Arabidopsis thaliana OX=3702 GN=PHOT2 PE=1 SV=2
Q9S7A3|MOC2A_ARATH			11700000	9780000	Molybdopterin synthase sulfur carrier subunit OS=Arabidopsis thaliana OX=3702 GN=At4g10100 PE=3 SV=1
Q9SGY2|ACLA1_ARATH			4650000	9750000	ATP-citrate synthase alpha chain protein 1 OS=Arabidopsis thaliana OX=3702 GN=ACLA-1 PE=1 SV=1
Q93VM8|COPT5_ARATH			7540000	9740000	Copper transporter 5 OS=Arabidopsis thaliana OX=3702 GN=COPT5 PE=1 SV=1
Q93VT9|RL101_ARATH	2030000	1050000	11300000	9730000	60S ribosomal protein L10-1 OS=Arabidopsis thaliana OX=3702 GN=RPL10A PE=1 SV=1
tr|Q9FKB7|Q9FKB7_ARATH			11700000	9730000	LOW PSII ACCUMULATION protein (DUF1995) OS=Arabidopsis thaliana OX=3702 GN=At5g48790 PE=4 SV=1
Q9LJL3|PREP1_ARATH			6770000	9680000	Presequence protease 1 chloroplastic/mitochondrial OS=Arabidopsis thaliana OX=3702 GN=PREP1 PE=1 SV=2
P29976|AROF_ARATH			9190000	9680000	Phospho-2-dehydro-3-deoxyheptonate aldolase 1 chloroplastic OS=Arabidopsis thaliana OX=3702 GN=DHS1 PE=2 SV=2
P51430|RS62_ARATH	1320000	2200000	5140000	9670000	40S ribosomal protein S6-2 OS=Arabidopsis thaliana OX=3702 GN=RPS6B PE=1 SV=3
Q9SYM5|RHM1_ARATH			11100000	9670000	Trifunctional UDP-glucose 4 6-dehydratase/UDP-4-keto-6-deoxy-D-glucose 3 5-epimerase/UDP-4-keto-L-rhamnose-reductase RHM1 OS=Arabidopsis thaliana OX=3702 GN=RHM1 PE=1 SV=1
Q9C8K2|AB12G_ARATH			9760000	9540000	ABC transporter G family member 12 OS=Arabidopsis thaliana OX=3702 GN=ABCG12 PE=1 SV=1
Q9LYA9|CP41A_ARATH		1280000	2640000	9510000	Chloroplast stem-loop binding protein of 41 kDa a chloroplastic OS=Arabidopsis thaliana OX=3702 GN=CSP41A PE=1 SV=1
P54150|MSRA4_ARATH	836000	897000	4200000	9490000	Peptide methionine sulfoxide reductase A4 chloroplastic OS=Arabidopsis thaliana OX=3702 GN=MSR4 PE=1 SV=2
Q94A40|COPA1_ARATH			9860000	9470000	Coatomer subunit alpha-1 OS=Arabidopsis thaliana OX=3702 GN=At1g62020 PE=2 SV=2
P59233|R27AC_ARATH	3650000		12600000	9450000	Ubiquitin-40S ribosomal protein S27a-3 OS=Arabidopsis thaliana OX=3702 GN=RPS27AC PE=2 SV=2
P38418|LOX2_ARATH			2210000	9420000	Lipoxygenase 2 chloroplastic OS=Arabidopsis thaliana OX=3702 GN=LOX2 PE=1 SV=1
tr|F4J737|F4J737_ARATH			11000000	9400000	ARM repeat superfamily protein OS=Arabidopsis thaliana OX=3702 GN=At3g59020 PE=1 SV=1
Q9C9C5|RL63_ARATH	7230000	8330000	12900000	9390000	60S ribosomal protein L6-3 OS=Arabidopsis thaliana OX=3702 GN=RPL6C PE=2 SV=1
Q9M5K3|DLDH1_ARATH		1780000	1420000	9370000	Dihydrolipoyl dehydrogenase 1 mitochondrial OS=Arabidopsis thaliana OX=3702 GN=LPD1 PE=1 SV=2
Q9SAR5|AKR2A_ARATH		799000	10300000	9360000	Ankyrin repeat domain-containing protein 2A OS=Arabidopsis thaliana OX=3702 GN=AKR2A PE=1 SV=2
Q9SI75|EFGC_ARATH			15300000	9310000	Elongation factor G chloroplastic OS=Arabidopsis thaliana OX=3702 GN=CPEFG PE=1 SV=1
tr|Q9SLI4|Q9SLI4_ARATH			7400000	9300000	At1g54500/F20D21_31 OS=Arabidopsis thaliana OX=3702 GN=At1g54500 PE=2 SV=1
F4JVN6|TPPII_ARATH		6170000	12900000	9280000	Tripeptidyl-peptidase 2 OS=Arabidopsis thaliana OX=3702 GN=TPP2 PE=1 SV=1
Q9SYX1|LIL31_ARATH			11300000	9270000	Light-harvesting complex-like protein 3 isotype 1 chloroplastic OS=Arabidopsis thaliana OX=3702 GN=LIL3.1 PE=1 SV=1
tr|A0A1P8BG37|A0A1P8BG37_ARATH	2910000	6250000	10000000	9240000	Photosystem II stability/assembly factor chloroplast (HCF136) OS=Arabidopsis thaliana OX=3702 GN=HCF136 PE=4 SV=1
Q8LPR8|TI100_ARATH			7590000	9220000	Protein TIC 100 OS=Arabidopsis thaliana OX=3702 GN=TIC100 PE=1 SV=1
Q8S9L5|TIG_ARATH		367000	3610000	9190000	Trigger factor-like protein TIG Chloroplastic OS=Arabidopsis thaliana OX=3702 GN=TIG PE=1 SV=1
Q9SVN5|SYMC_ARATH			1470000	9190000	Methionine--tRNA ligase cytoplasmic OS=Arabidopsis thaliana OX=3702 GN=At4g13780 PE=2 SV=1
tr|A8MS46|A8MS46_ARATH			8410000	9170000	Embryo defective 1303 OS=Arabidopsis thaliana OX=3702 GN=EMB1303 PE=4 SV=1
Q9FGC7|ZEP_ARATH			6680000	9170000	Zeaxanthin epoxidase chloroplastic OS=Arabidopsis thaliana OX=3702 GN=ZEP PE=1 SV=1
Q9LXC9|IPYR6_ARATH	1600000		5680000	9160000	Soluble inorganic pyrophosphatase 6 chloroplastic OS=Arabidopsis thaliana OX=3702 GN=PPA6 PE=1 SV=1
Q9FLQ4|ODO2A_ARATH	896000	3600000	7910000	9120000	Dihydrolipoyllysine-residue succinyltransferase component of 2-oxoglutarate dehydrogenase complex 1 mitochondrial OS=Arabidopsis thaliana OX=3702 GN=At5g55070 PE=1 SV=1
Q3E902|RS212_ARATH	2340000	2790000	5350000	9070000	40S ribosomal protein S21-2 OS=Arabidopsis thaliana OX=3702 GN=RPS21C PE=1 SV=2
Q9SJQ9|ALFC6_ARATH			2890000	9070000	Fructose-bisphosphate aldolase 6 cytosolic OS=Arabidopsis thaliana OX=3702 GN=FBA6 PE=1 SV=1
Q9LV21|TCPD_ARATH			7290000	9070000	T-complex protein 1 subunit delta OS=Arabidopsis thaliana OX=3702 GN=CCT4 PE=1 SV=1
P56755|NDHI_ARATH			12400000	9030000	NAD(P)H-quinone oxidoreductase subunit I chloroplastic OS=Arabidopsis thaliana OX=3702 GN=ndhI PE=3 SV=1
P28769|TCPA_ARATH			6230000	8970000	T-complex protein 1 subunit alpha OS=Arabidopsis thaliana OX=3702 GN=CCT1 PE=1 SV=1
F4IFC5|SYTM2_ARATH	0		6650000	8960000	Threonine--tRNA ligase chloroplastic/mitochondrial 2 OS=Arabidopsis thaliana OX=3702 GN=EMB2761 PE=2 SV=1
P17562|METK2_ARATH			9020000	8960000	S-adenosylmethionine synthase 2 OS=Arabidopsis thaliana OX=3702 GN=SAM2 PE=1 SV=1
Q9FLT9|HP302_ARATH			4810000	8940000	Chloroplastic import inner membrane translocase subunit HP30-2 OS=Arabidopsis thaliana OX=3702 GN=HP30-2 PE=1 SV=1
Q8L9C4|KCR1_ARATH			7690000	8920000	Very-long-chain 3-oxoacyl-CoA reductase 1 OS=Arabidopsis thaliana OX=3702 GN=KCR1 PE=1 SV=1
tr|A0A1P8B6G3|A0A1P8B6G3_ARATH		797000	2630000	8910000	Proteasome component (PCI) domain protein OS=Arabidopsis thaliana OX=3702 GN=At4g19006 PE=1 SV=1
Q9C5G5|SAC7_ARATH			10600000	8910000	Phosphoinositide phosphatase SAC7 OS=Arabidopsis thaliana OX=3702 GN=SAC7 PE=2 SV=1
Q9ZPH2|GRS17_ARATH			6060000	8900000	Monothiol glutaredoxin-S17 OS=Arabidopsis thaliana OX=3702 GN=GRXS17 PE=1 SV=1
Q9ZNT0|VPS4_ARATH			9280000	8900000	Protein SUPPRESSOR OF K(+) TRANSPORT GROWTH DEFECT 1 OS=Arabidopsis thaliana OX=3702 GN=SKD1 PE=1 SV=1
C0LGN2|Y3148_ARATH			11700000	8880000	Probable leucine-rich repeat receptor-like serine/threonine-protein kinase At3g14840 OS=Arabidopsis thaliana OX=3702 GN=LRR-RLK PE=1 SV=1
P56801|RR8_ARATH		696000	6650000	8860000	30S ribosomal protein S8 chloroplastic OS=Arabidopsis thaliana OX=3702 GN=rps8 PE=3 SV=1
Q9FY50|RK10_ARATH			9450000	8860000	50S ribosomal protein L10 chloroplastic OS=Arabidopsis thaliana OX=3702 GN=RPL10 PE=2 SV=1
Q9FEB5|DSP4_ARATH			11200000	8820000	Phosphoglucan phosphatase DSP4 chloroplastic OS=Arabidopsis thaliana OX=3702 GN=DSP4 PE=1 SV=1
O49160|EIF3C_ARATH			17400000	8810000	Eukaryotic translation initiation factor 3 subunit C OS=Arabidopsis thaliana OX=3702 GN=TIF3C1 PE=1 SV=2
Q8LBB2|KING1_ARATH			7050000	8750000	SNF1-related protein kinase regulatory subunit gamma-1 OS=Arabidopsis thaliana OX=3702 GN=KING1 PE=1 SV=2
Q8GUM2|HSP7I_ARATH			2810000	8740000	Heat shock 70 kDa protein 9 mitochondrial OS=Arabidopsis thaliana OX=3702 GN=HSP70-9 PE=1 SV=1
Q9SYP2|PFPA1_ARATH			5930000	8740000	Pyrophosphate--fructose 6-phosphate 1-phosphotransferase subunit alpha 1 OS=Arabidopsis thaliana OX=3702 GN=PFP-ALPHA1 PE=2 SV=1
Q9LXJ0|FTZ22_ARATH			14400000	8740000	Cell division protein FtsZ homolog 2-2 chloroplastic OS=Arabidopsis thaliana OX=3702 GN=FTSZ2-2 PE=1 SV=1
Q8LA13|RH11_ARATH			828000	8730000	DEAD-box ATP-dependent RNA helicase 11 OS=Arabidopsis thaliana OX=3702 GN=RH11 PE=1 SV=1
Q9LKA5|MORF8_ARATH			8180000	8650000	Multiple organellar RNA editing factor 8 chloroplastic/mitochondrial OS=Arabidopsis thaliana OX=3702 GN=MORF8 PE=1 SV=1
P51407|RLA21_ARATH			7120000	8650000	60S acidic ribosomal protein P2-1 OS=Arabidopsis thaliana OX=3702 GN=RPP2A PE=3 SV=2
P49211|RL321_ARATH	11700000	10900000	8640000	8590000	60S ribosomal protein L32-1 OS=Arabidopsis thaliana OX=3702 GN=RPL32A PE=2 SV=2
P56793|RK16_ARATH	3330000	4400000	6730000	8570000	50S ribosomal protein L16 chloroplastic OS=Arabidopsis thaliana OX=3702 GN=rpl16 PE=3 SV=1
F4IDS7|VPS18_ARATH			10200000	8570000	Vacuolar sorting protein 18 OS=Arabidopsis thaliana OX=3702 GN=VPS18 PE=1 SV=1
P0DKC3|PGP1A_ARATH	896000		6680000	8510000	Phosphoglycolate phosphatase 1A chloroplastic OS=Arabidopsis thaliana OX=3702 GN=PGLP1A PE=1 SV=1
Q9LFH5|RL122_ARATH	45300000	21100000	13800000	8430000	60S ribosomal protein L12-2 OS=Arabidopsis thaliana OX=3702 GN=RPL12B PE=1 SV=1
Q96318|CRU3_ARATH			6490000	8330000	12S seed storage protein CRC OS=Arabidopsis thaliana OX=3702 GN=CRC PE=1 SV=1
tr|A0A1P8AWY1|A0A1P8AWY1_ARATH		140000000	7780000	8310000	High chlorophyll fluorescence phenotype 173 OS=Arabidopsis thaliana OX=3702 GN=HCF173 PE=4 SV=1
Q9LJI5|VA0D1_ARATH			12300000	8260000	V-type proton ATPase subunit d1 OS=Arabidopsis thaliana OX=3702 GN=VHA-d1 PE=2 SV=1
P94040|GL31_ARATH	32400000	5610000	32100000	8210000	Germin-like protein subfamily 3 member 1 OS=Arabidopsis thaliana OX=3702 GN=GLP1 PE=1 SV=1
Q680P8|RS29_ARATH		1850000	5910000	8210000	40S ribosomal protein S29 OS=Arabidopsis thaliana OX=3702 GN=RPS29A PE=3 SV=2
tr|A8MRE8|A8MRE8_ARATH	3080000	4210000	6230000	8200000	Triosephosphate isomerase OS=Arabidopsis thaliana OX=3702 GN=TIM PE=1 SV=1
Q9ZVA2|EP1L2_ARATH			4320000	8200000	EP1-like glycoprotein 2 OS=Arabidopsis thaliana OX=3702 GN=At1g78830 PE=1 SV=1
P56772|CLPP1_ARATH			6360000	8190000	Chloroplastic ATP-dependent Clp protease proteolytic subunit 1 OS=Arabidopsis thaliana OX=3702 GN=clpP1 PE=1 SV=2
P46645|AAT2_ARATH		938000	8440000	8180000	Aspartate aminotransferase cytoplasmic isozyme 1 OS=Arabidopsis thaliana OX=3702 GN=ASP2 PE=1 SV=2
Q9SUR3|RTNLA_ARATH			6360000	8170000	Reticulon-like protein B1 OS=Arabidopsis thaliana OX=3702 GN=RTNLB1 PE=1 SV=1
Q9XGM1|VATD_ARATH			3160000	8150000	V-type proton ATPase subunit D OS=Arabidopsis thaliana OX=3702 GN=VHA-D PE=1 SV=2
Q84Y95|GRS14_ARATH			9390000	8150000	Monothiol glutaredoxin-S14 chloroplastic OS=Arabidopsis thaliana OX=3702 GN=GRXS14 PE=1 SV=2
tr|A8MS28|A8MS28_ARATH		4390000	2460000	8140000	Ribosomal L27e protein family OS=Arabidopsis thaliana OX=3702 GN=At4g15000 PE=4 SV=1
tr|A0A1P8B8W6|A0A1P8B8W6_ARATH			1510000	8140000	Ascorbate peroxidase 4 OS=Arabidopsis thaliana OX=3702 GN=TL29 PE=1 SV=1
tr|F4JIM7|F4JIM7_ARATH			7890000	8130000	Ribophorin II (RPN2) family protein OS=Arabidopsis thaliana OX=3702 GN=HAP6 PE=1 SV=2
Q9LFW1|RGP2_ARATH			393000	8120000	UDP-arabinopyranose mutase 2 OS=Arabidopsis thaliana OX=3702 GN=RGP2 PE=1 SV=1
Q9FIQ0|AGD9_ARATH			5790000	8110000	Probable ADP-ribosylation factor GTPase-activating protein AGD9 OS=Arabidopsis thaliana OX=3702 GN=AGD9 PE=1 SV=1
O49613|HIP25_ARATH			11400000	8110000	Heavy metal-associated isoprenylated plant protein 25 OS=Arabidopsis thaliana OX=3702 GN=HIPP25 PE=2 SV=1
Q9LRR9|GLO1_ARATH	2290000	0	1380000	8100000	(S)-2-hydroxy-acid oxidase GLO1 OS=Arabidopsis thaliana OX=3702 GN=GLO1 PE=1 SV=1
P46312|FAD6C_ARATH			21500000	8070000	Omega-6 fatty acid desaturase chloroplastic OS=Arabidopsis thaliana OX=3702 GN=FAD6 PE=1 SV=2
Q9LQL0|GCSH3_ARATH	4390000	4690000	0	8060000	Glycine cleavage system H protein 3 mitochondrial OS=Arabidopsis thaliana OX=3702 GN=GDH3 PE=1 SV=1
tr|Q9C7S3|Q9C7S3_ARATH			6410000	8060000	Inner membrane localized protein OS=Arabidopsis thaliana OX=3702 GN=At1g42960 PE=2 SV=1
tr|A0A1I9LT03|A0A1I9LT03_ARATH			5790000	8050000	UTP--glucose-1-phosphate uridylyltransferase OS=Arabidopsis thaliana OX=3702 GN=UGP1 PE=1 SV=1
Q38950|2AAB_ARATH			7150000	8050000	Serine/threonine-protein phosphatase 2A 65 kDa regulatory subunit A beta isoform OS=Arabidopsis thaliana OX=3702 GN=PP2AA2 PE=1 SV=2
Q42540|UBC7_ARATH			1940000	8050000	Ubiquitin-conjugating enzyme E2 7 OS=Arabidopsis thaliana OX=3702 GN=UBC7 PE=1 SV=1
Q9SS17|RS241_ARATH	5180000		5730000	8040000	40S ribosomal protein S24-1 OS=Arabidopsis thaliana OX=3702 GN=RPS24A PE=2 SV=1
P31168|COR47_ARATH			2680000	8040000	Dehydrin COR47 OS=Arabidopsis thaliana OX=3702 GN=COR47 PE=1 SV=2
tr|O48717|O48717_ARATH			3900000	8040000	At2g26500 OS=Arabidopsis thaliana OX=3702 GN=At2g26500 PE=2 SV=1
Q940G0|TMN1_ARATH			4190000	8030000	Transmembrane 9 superfamily member 1 OS=Arabidopsis thaliana OX=3702 GN=TMN1 PE=1 SV=1
Q8H1G6|PTI11_ARATH			6580000	8020000	PTI1-like tyrosine-protein kinase 1 OS=Arabidopsis thaliana OX=3702 GN=PTI11 PE=1 SV=1
Q9XFH8|TRXF1_ARATH	1190000	1370000	2670000	7930000	Thioredoxin F1 chloroplastic OS=Arabidopsis thaliana OX=3702 GN=At3g02730 PE=1 SV=2
Q94CE5|GATP_ARATH			625000000	7910000	Gamma-aminobutyrate transaminase POP2 mitochondrial OS=Arabidopsis thaliana OX=3702 GN=POP2 PE=1 SV=1
tr|F4HTI7|F4HTI7_ARATH			5610000	7880000	Secretory carrier-associated membrane protein OS=Arabidopsis thaliana OX=3702 GN=SC3 PE=1 SV=1
Q9M7Z1|ODB2_ARATH			12600000	7840000	Lipoamide acyltransferase component of branched-chain alpha-keto acid dehydrogenase complex mitochondrial OS=Arabidopsis thaliana OX=3702 GN=BCE2 PE=1 SV=1
Q9FLN4|RK27_ARATH	3580000	3350000	9400000	7830000	50S ribosomal protein L27 chloroplastic OS=Arabidopsis thaliana OX=3702 GN=RPL27 PE=2 SV=1
O23715|PSA3_ARATH		885000	3810000	7820000	Proteasome subunit alpha type-3 OS=Arabidopsis thaliana OX=3702 GN=PAG1 PE=1 SV=2
Q9LFF1|PP281_ARATH			13400000	7810000	Pentatricopeptide repeat-containing protein At3g53700 chloroplastic OS=Arabidopsis thaliana OX=3702 GN=MEE40 PE=2 SV=1
Q9LRX8|R13A2_ARATH	471000	618000	5220000	7780000	60S ribosomal protein L13a-2 OS=Arabidopsis thaliana OX=3702 GN=RPL13AB PE=2 SV=1
O65390|APA1_ARATH			6170000	7770000	Aspartic proteinase A1 OS=Arabidopsis thaliana OX=3702 GN=APA1 PE=1 SV=1
Q9SF16|TCPH_ARATH	1580000	748000	1280000	7720000	T-complex protein 1 subunit eta OS=Arabidopsis thaliana OX=3702 GN=CCT7 PE=1 SV=1
Q93Y22|COPD_ARATH			9750000	7690000	Coatomer subunit delta OS=Arabidopsis thaliana OX=3702 GN=At5g05010 PE=1 SV=2
Q38882|PLDA1_ARATH			5670000	7680000	Phospholipase D alpha 1 OS=Arabidopsis thaliana OX=3702 GN=PLDALPHA1 PE=1 SV=2
P46248|AAT5_ARATH			4800000	7670000	Aspartate aminotransferase chloroplastic OS=Arabidopsis thaliana OX=3702 GN=ASP5 PE=1 SV=2
Q9SKT0|THF1_ARATH			5430000	7620000	Protein THYLAKOID FORMATION 1 chloroplastic OS=Arabidopsis thaliana OX=3702 GN=THF1 PE=1 SV=1
Q9C9Z2|RER3_ARATH			9810000	7600000	Protein RETICULATA-RELATED 3 chloroplastic OS=Arabidopsis thaliana OX=3702 GN=RER3 PE=1 SV=1
O22229|TRXB3_ARATH			1930000	7590000	NADPH-dependent thioredoxin reductase 3 OS=Arabidopsis thaliana OX=3702 GN=NTRC PE=1 SV=2
O81148|PSA4A_ARATH			4570000	7570000	Proteasome subunit alpha type-4-A OS=Arabidopsis thaliana OX=3702 GN=PAC1 PE=1 SV=1
Q9SW21|ACP4_ARATH	2040000	3400000	5630000	7500000	Acyl carrier protein 4 chloroplastic OS=Arabidopsis thaliana OX=3702 GN=ACP4 PE=2 SV=1
Q9SIH0|RS141_ARATH	2170000	3000000	5730000	7490000	40S ribosomal protein S14-1 OS=Arabidopsis thaliana OX=3702 GN=RPS14A PE=1 SV=1
Q8LEM8|RL373_ARATH	4920000	4860000	7380000	7470000	60S ribosomal protein L37-3 OS=Arabidopsis thaliana OX=3702 GN=RPL37C PE=3 SV=1
P92959|RK24_ARATH	3360000		19400000	7470000	50S ribosomal protein L24 chloroplastic OS=Arabidopsis thaliana OX=3702 GN=RPL24 PE=2 SV=2
O82628|VATG1_ARATH	1370000	2820000	8220000	7460000	V-type proton ATPase subunit G1 OS=Arabidopsis thaliana OX=3702 GN=VHA-G1 PE=1 SV=1
Q9STE8|TC753_ARATH			459000	7430000	Protein TOC75-3 chloroplastic OS=Arabidopsis thaliana OX=3702 GN=TOC75-3 PE=1 SV=1
Q9SZR1|ACA10_ARATH			6310000	7430000	Calcium-transporting ATPase 10 plasma membrane-type OS=Arabidopsis thaliana OX=3702 GN=ACA10 PE=1 SV=2
Q8L953|RS273_ARATH			4850000	7340000	40S ribosomal protein S27-3 OS=Arabidopsis thaliana OX=3702 GN=RPS27D PE=2 SV=2
Q43316|HEM3_ARATH		733000	2850000	7320000	Porphobilinogen deaminase chloroplastic OS=Arabidopsis thaliana OX=3702 GN=HEMC PE=1 SV=1
Q9SHJ6|PMD2_ARATH			10600000	7290000	Peroxisomal and mitochondrial division factor 2 OS=Arabidopsis thaliana OX=3702 GN=PMD2 PE=1 SV=1
tr|O64760|O64760_ARATH			9100000	7280000	At2g34970 OS=Arabidopsis thaliana OX=3702 GN=At2g34970 PE=1 SV=1
Q9SFH9|HEM21_ARATH	919000	4130000	5600000	7200000	Delta-aminolevulinic acid dehydratase 1 chloroplastic OS=Arabidopsis thaliana OX=3702 GN=HEMB1 PE=2 SV=1
Q9ZSK4|ADF3_ARATH			7540000	7180000	Actin-depolymerizing factor 3 OS=Arabidopsis thaliana OX=3702 GN=ADF3 PE=1 SV=1
Q8GYC7|PGL1B_ARATH			8570000	7170000	PGR5-like protein 1B chloroplastic OS=Arabidopsis thaliana OX=3702 GN=PGRL1B PE=1 SV=1
Q9M385|RK17_ARATH		3860000	7880000	7160000	50S ribosomal protein L17 chloroplastic OS=Arabidopsis thaliana OX=3702 GN=RPL17 PE=2 SV=1
Q8LC83|RS242_ARATH	1800000	2820000	8280000	7120000	40S ribosomal protein S24-2 OS=Arabidopsis thaliana OX=3702 GN=RPS24B PE=2 SV=2
Q8RXG3|M2K5_ARATH			5390000	7020000	Mitogen-activated protein kinase kinase 5 OS=Arabidopsis thaliana OX=3702 GN=MKK5 PE=1 SV=2
P28186|RAE1C_ARATH			6760000	7010000	Ras-related protein RABE1c OS=Arabidopsis thaliana OX=3702 GN=RABE1C PE=1 SV=1
Q6STH5|HF101_ARATH			6430000	7010000	Fe-S cluster assembly factor HCF101 chloroplastic OS=Arabidopsis thaliana OX=3702 GN=HCF101 PE=1 SV=1
Q9LZX8|BIG2_ARATH		885000	10900000	7000000	Brefeldin A-inhibited guanine nucleotide-exchange protein 2 OS=Arabidopsis thaliana OX=3702 GN=BIG2 PE=2 SV=1
Q9LRS0|GLO2_ARATH		619000	5620000	6990000	(S)-2-hydroxy-acid oxidase GLO2 OS=Arabidopsis thaliana OX=3702 GN=GLO2 PE=1 SV=1
tr|Q8L606|Q8L606_ARATH			8640000	6990000	Tetratricopeptide repeat (TPR)-like superfamily protein OS=Arabidopsis thaliana OX=3702 GN=At3g53560 PE=2 SV=1
P56802|RR11_ARATH		422000	1350000	6960000	30S ribosomal protein S11 chloroplastic OS=Arabidopsis thaliana OX=3702 GN=rps11 PE=3 SV=1
Q9M7X9|CITRX_ARATH			6920000	6950000	Thioredoxin-like protein CITRX chloroplastic OS=Arabidopsis thaliana OX=3702 GN=CITRX PE=1 SV=1
tr|Q940I2|Q940I2_ARATH			3120000	6950000	Thioredoxin family protein OS=Arabidopsis thaliana OX=3702 GN=MED24.18 PE=2 SV=1
tr|F4KJ37|F4KJ37_ARATH			5500000	6900000	Ubiquitin-conjugating enzyme 10 OS=Arabidopsis thaliana OX=3702 GN=UBC10 PE=3 SV=1
F4JQ95|DGK7_ARATH			6610000	6860000	Diacylglycerol kinase 7 OS=Arabidopsis thaliana OX=3702 GN=DGK7 PE=1 SV=1
Q9FIJ2|NDUA2_ARATH			7240000	6840000	NADH dehydrogenase [ubiquinone] 1 alpha subcomplex subunit 2 OS=Arabidopsis thaliana OX=3702 GN=At5g47890 PE=3 SV=1
Q56ZI2|PATL2_ARATH		639000	8220000	6820000	Patellin-2 OS=Arabidopsis thaliana OX=3702 GN=PATL2 PE=1 SV=2
O04619|ADNT1_ARATH			8190000	6810000	Mitochondrial adenine nucleotide transporter ADNT1 OS=Arabidopsis thaliana OX=3702 GN=ADNT1 PE=1 SV=1
Q9SR73|RS281_ARATH	12900000	9150000	6890000	6780000	40S ribosomal protein S28-1 OS=Arabidopsis thaliana OX=3702 GN=RPS28A PE=3 SV=1
O23712|PSA1B_ARATH			3190000	6770000	Proteasome subunit alpha type-1-B OS=Arabidopsis thaliana OX=3702 GN=PAF2 PE=1 SV=2
Q9SJ66|SPP2_ARATH			3550000	6730000	Probable sucrose-phosphatase 2 OS=Arabidopsis thaliana OX=3702 GN=SPP2 PE=2 SV=2
Q9SYG7|AL7B4_ARATH			419000	6700000	Aldehyde dehydrogenase family 7 member B4 OS=Arabidopsis thaliana OX=3702 GN=ALDH7B4 PE=2 SV=3
tr|Q93W02|Q93W02_ARATH			3430000	6700000	AT5g24690/MXC17_8 OS=Arabidopsis thaliana OX=3702 GN=MXC17.8 PE=2 SV=1
tr|Q94BR1|Q94BR1_ARATH			8420000	6690000	MA3 domain-containing protein OS=Arabidopsis thaliana OX=3702 GN=MDC12.16 PE=1 SV=1
O82089|CCH_ARATH			9090000	6670000	Copper transport protein CCH OS=Arabidopsis thaliana OX=3702 GN=CCH PE=1 SV=1
P56753|NDHH_ARATH			6580000	6630000	NAD(P)H-quinone oxidoreductase subunit H chloroplastic OS=Arabidopsis thaliana OX=3702 GN=ndhH PE=1 SV=1
Q9C942|CSE_ARATH			6040000	6620000	Caffeoylshikimate esterase OS=Arabidopsis thaliana OX=3702 GN=CSE PE=1 SV=1
Q9ZU52|ALFP3_ARATH		41400000	1600000	6580000	Fructose-bisphosphate aldolase 3 chloroplastic OS=Arabidopsis thaliana OX=3702 GN=FBA3 PE=1 SV=1
tr|Q9LMR1|Q9LMR1_ARATH			15400000	6580000	At1g15730/F7H2_7 OS=Arabidopsis thaliana OX=3702 GN=At1g15730 PE=1 SV=1
tr|O80503|O80503_ARATH			7970000	6580000	Expressed protein OS=Arabidopsis thaliana OX=3702 GN=At2g44640 PE=4 SV=2
Q9LMM0|GPAT4_ARATH			6210000	6550000	Glycerol-3-phosphate 2-O-acyltransferase 4 OS=Arabidopsis thaliana OX=3702 GN=GPAT4 PE=1 SV=1
Q9SRT9|RGP1_ARATH			4120000	6520000	UDP-arabinopyranose mutase 1 OS=Arabidopsis thaliana OX=3702 GN=RGP1 PE=1 SV=1
tr|Q8W592|Q8W592_ARATH			6390000	6510000	At1g01080/T25K16_7 OS=Arabidopsis thaliana OX=3702 GN=At1g01080 PE=2 SV=1
Q9FL44|MPH1_ARATH		3310000	10400000	6490000	Protein MAINTENANCE OF PSII UNDER HIGH LIGHT 1 OS=Arabidopsis thaliana OX=3702 GN=MPH1 PE=1 SV=1
tr|Q9FG81|Q9FG81_ARATH			6130000	6470000	Aluminum induced protein with YGL and LRDR motifs OS=Arabidopsis thaliana OX=3702 GN=MQD19.19 PE=1 SV=1
tr|Q2V4Q4|Q2V4Q4_ARATH	3500000		3990000	6430000	AT1G07320 protein OS=Arabidopsis thaliana OX=3702 GN=RPL4 PE=2 SV=1
Q9LFN6|RH56_ARATH			4980000	6430000	DEAD-box ATP-dependent RNA helicase 56 OS=Arabidopsis thaliana OX=3702 GN=RH56 PE=1 SV=2
Q9LSQ5|FQR1_ARATH			4580000	6430000	NAD(P)H dehydrogenase (quinone) FQR1 OS=Arabidopsis thaliana OX=3702 GN=FQR1 PE=1 SV=1
Q9SYW8|LHCA2_ARATH			11100000	6430000	Photosystem I chlorophyll a/b-binding protein 2 chloroplastic OS=Arabidopsis thaliana OX=3702 GN=LHCA2 PE=1 SV=1
Q38885|SCY1_ARATH			5720000	6380000	Preprotein translocase subunit SCY1 chloroplastic OS=Arabidopsis thaliana OX=3702 GN=SCY1 PE=1 SV=2
Q9LIK0|PKP1_ARATH			4580000	6290000	Plastidial pyruvate kinase 1 chloroplastic OS=Arabidopsis thaliana OX=3702 GN=PKP1 PE=1 SV=1
tr|A0A1P8BEF2|A0A1P8BEF2_ARATH			2460000	6280000	Phototropic-responsive NPH3 family protein OS=Arabidopsis thaliana OX=3702 GN=At5g67385 PE=1 SV=1
tr|Q8VXY0|Q8VXY0_ARATH			6300000	6250000	Expressed protein OS=Arabidopsis thaliana OX=3702 GN=At2g36145 PE=2 SV=1
Q8LD27|PSB6_ARATH	123000	312000	1670000	6240000	Proteasome subunit beta type-6 OS=Arabidopsis thaliana OX=3702 GN=PBA1 PE=1 SV=2
Q9LJX0|AB19B_ARATH			1780000	6240000	ABC transporter B family member 19 OS=Arabidopsis thaliana OX=3702 GN=ABCB19 PE=1 SV=1
Q9LYK9|RS263_ARATH		4120000	9590000	6130000	40S ribosomal protein S26-3 OS=Arabidopsis thaliana OX=3702 GN=RPS26C PE=2 SV=1
Q42522|GSA2_ARATH			2330000	6120000	Glutamate-1-semialdehyde 2 1-aminomutase 2 chloroplastic OS=Arabidopsis thaliana OX=3702 GN=GSA2 PE=2 SV=2
P25855|GCSH1_ARATH	2800000		0	6100000	Glycine cleavage system H protein 1 mitochondrial OS=Arabidopsis thaliana OX=3702 GN=GDH1 PE=1 SV=1
P42825|DNAJ2_ARATH			12200000	6080000	Chaperone protein dnaJ 2 OS=Arabidopsis thaliana OX=3702 GN=ATJ2 PE=1 SV=2
P25851|F16P1_ARATH		4220000	5680000	6060000	Fructose-1 6-bisphosphatase 1 chloroplastic OS=Arabidopsis thaliana OX=3702 GN=CFBP1 PE=1 SV=2
Q682S0|RPT2_ARATH			9380000	6060000	Root phototropism protein 2 OS=Arabidopsis thaliana OX=3702 GN=RPT2 PE=1 SV=2
O82514|KAD4_ARATH			1810000	6040000	Adenylate kinase 4 OS=Arabidopsis thaliana OX=3702 GN=ADK1 PE=1 SV=2
Q38833|CHLG_ARATH			21900000	6030000	Chlorophyll synthase chloroplastic OS=Arabidopsis thaliana OX=3702 GN=CHLG PE=2 SV=1
O49299|PGMC1_ARATH			2520000	6000000	Probable phosphoglucomutase cytoplasmic 1 OS=Arabidopsis thaliana OX=3702 GN=At1g23190 PE=2 SV=2
Q84WV1|TCPG_ARATH			4100000	5970000	T-complex protein 1 subunit gamma OS=Arabidopsis thaliana OX=3702 GN=CCT3 PE=1 SV=1
Q42290|MPPB_ARATH			6820000	5970000	Probable mitochondrial-processing peptidase subunit beta mitochondrial OS=Arabidopsis thaliana OX=3702 GN=At3g02090 PE=1 SV=2
O04486|RAA2A_ARATH			2910000	5960000	Ras-related protein RABA2a OS=Arabidopsis thaliana OX=3702 GN=RABA2A PE=2 SV=1
tr|F4JYB8|F4JYB8_ARATH			3460000	5950000	Transmembrane 9 superfamily member OS=Arabidopsis thaliana OX=3702 GN=At5g35160 PE=3 SV=1
tr|A0A1I9LPC7|A0A1I9LPC7_ARATH			8240000	5940000	Pentatricopeptide repeat (PPR-like) superfamily protein OS=Arabidopsis thaliana OX=3702 GN=At3g04760 PE=4 SV=1
Q93XY5|TET18_ARATH			4520000	5920000	Tetraspanin-18 OS=Arabidopsis thaliana OX=3702 GN=TOM2AH2 PE=1 SV=1
O22609|DEGP1_ARATH	2350000	4970000	3250000	5900000	Protease Do-like 1 chloroplastic OS=Arabidopsis thaliana OX=3702 GN=DEGP1 PE=1 SV=2
tr|Q9SKM7|Q9SKM7_ARATH			6110000	5890000	At2g28430/T1B3.5 OS=Arabidopsis thaliana OX=3702 GN=At2g28430 PE=2 SV=1
O49006|PME3_ARATH			10900000	5880000	Pectinesterase/pectinesterase inhibitor 3 OS=Arabidopsis thaliana OX=3702 GN=PME3 PE=1 SV=2
O82662|SUCB_ARATH			1690000	5850000	Succinate--CoA ligase [ADP-forming] subunit beta mitochondrial OS=Arabidopsis thaliana OX=3702 GN=At2g20420 PE=1 SV=1
Q9LVH5|OE64C_ARATH			7160000	5850000	Outer envelope protein 64 chloroplastic OS=Arabidopsis thaliana OX=3702 GN=OEP64 PE=1 SV=1
tr|A0A1P8BEG9|A0A1P8BEG9_ARATH			13000000	5850000	HEAT/U-box domain-containing protein OS=Arabidopsis thaliana OX=3702 GN=MCK7.28 PE=4 SV=1
Q8L838|COG4_ARATH			12400000	5830000	Conserved oligomeric Golgi complex subunit 4 OS=Arabidopsis thaliana OX=3702 GN=COG4 PE=2 SV=1
Q9SKU1|CLC1_ARATH			11000000	5820000	Clathrin light chain 1 OS=Arabidopsis thaliana OX=3702 GN=At2g20760 PE=2 SV=1
Q9M2Y6|CGR2_ARATH			4710000	5810000	Probable pectin methylesterase CGR2 OS=Arabidopsis thaliana OX=3702 GN=CGR2 PE=2 SV=1
Q9LK61|RR10_ARATH			8260000	5770000	30S ribosomal protein S10 chloroplastic OS=Arabidopsis thaliana OX=3702 GN=RPS10 PE=2 SV=1
Q9FKA5|Y5957_ARATH	993000	1930000	2910000	5740000	Uncharacterized protein At5g39570 OS=Arabidopsis thaliana OX=3702 GN=At5g39570 PE=1 SV=1
tr|A8MQL0|A8MQL0_ARATH			4490000	5730000	Ribosomal protein PSRP-3/Ycf65 OS=Arabidopsis thaliana OX=3702 GN=PSRP3 PE=4 SV=1
Q93Y07|SFR2_ARATH			2450000	5720000	Galactolipid galactosyltransferase SFR2 chloroplastic OS=Arabidopsis thaliana OX=3702 GN=SFR2 PE=1 SV=1
F4I3B3|RB47A_ARATH			8480000	5710000	Polyadenylate-binding protein RBP47A OS=Arabidopsis thaliana OX=3702 GN=RBP47A PE=2 SV=1
tr|F4JY76|F4JY76_ARATH			10800000	5690000	Eukaryotic translation initiation factor 3 subunit L OS=Arabidopsis thaliana OX=3702 GN=At5g25754 PE=1 SV=1
Q9LPR4|LEU11_ARATH			3010000	5680000	2-isopropylmalate synthase 1 chloroplastic OS=Arabidopsis thaliana OX=3702 GN=IPMS1 PE=1 SV=2
P56762|RPOA_ARATH			6510000	5680000	DNA-directed RNA polymerase subunit alpha OS=Arabidopsis thaliana OX=3702 GN=rpoA PE=3 SV=1
P55228|GLGS_ARATH	1500000	938000	3130000	5650000	Glucose-1-phosphate adenylyltransferase small subunit chloroplastic OS=Arabidopsis thaliana OX=3702 GN=APS1 PE=2 SV=2
Q9SKZ3|RS122_ARATH	1840000	2250000	12200000	5640000	40S ribosomal protein S12-2 OS=Arabidopsis thaliana OX=3702 GN=RPS12C PE=1 SV=1
O04922|GPX2_ARATH			1020000	5630000	Probable glutathione peroxidase 2 OS=Arabidopsis thaliana OX=3702 GN=GPX2 PE=1 SV=1
O82291|PAP3_ARATH			3950000	5620000	Probable plastid-lipid-associated protein 3 chloroplastic OS=Arabidopsis thaliana OX=3702 GN=PAP3 PE=1 SV=1
Q9S9Z8|14311_ARATH			1890000	5610000	14-3-3-like protein GF14 omicron OS=Arabidopsis thaliana OX=3702 GN=GRF11 PE=2 SV=2
Q9S714|PSAE2_ARATH	33300000	1660000	22000000	5460000	Photosystem I reaction center subunit IV B chloroplastic OS=Arabidopsis thaliana OX=3702 GN=PSAE2 PE=2 SV=1
P62095|PSBF_ARATH			5280000	5450000	Cytochrome b559 subunit beta OS=Arabidopsis thaliana OX=3702 GN=psbF PE=1 SV=1
tr|Q9SFW0|Q9SFW0_ARATH			7640000	5420000	AT3G07300 protein OS=Arabidopsis thaliana OX=3702 GN=T1B9.3 PE=2 SV=1
Q9S757|CYSC1_ARATH			4220000	5390000	Bifunctional L-3-cyanoalanine synthase/cysteine synthase C1 mitochondrial OS=Arabidopsis thaliana OX=3702 GN=CYSC1 PE=1 SV=1
P20115|CISY4_ARATH			3350000	5370000	Citrate synthase 4 mitochondrial OS=Arabidopsis thaliana OX=3702 GN=CSY4 PE=1 SV=3
P56788|YCF4_ARATH			16100000	5360000	Photosystem I assembly protein Ycf4 OS=Arabidopsis thaliana OX=3702 GN=ycf4 PE=3 SV=1
Q8LPN7|RNG1L_ARATH			2870000	5350000	E3 ubiquitin-protein ligase RING1-like OS=Arabidopsis thaliana OX=3702 GN=At3g19950 PE=1 SV=1
P49205|RS171_ARATH	7320000	3990000	5530000	5340000	40S ribosomal protein S17-1 OS=Arabidopsis thaliana OX=3702 GN=RPS17A PE=2 SV=3
tr|A0A1P8AWF8|A0A1P8AWF8_ARATH			1030000	5290000	Mannose-binding lectin superfamily protein OS=Arabidopsis thaliana OX=3702 GN=At1g52100 PE=4 SV=1
Q39196|PIP14_ARATH			2710000	5240000	Probable aquaporin PIP1-4 OS=Arabidopsis thaliana OX=3702 GN=PIP1.4 PE=1 SV=1
P40940|ARF3_ARATH			4490000	5230000	ADP-ribosylation factor 3 OS=Arabidopsis thaliana OX=3702 GN=ARF3 PE=1 SV=2
Q9M5A9|GPT1_ARATH			3250000	5230000	Glucose-6-phosphate/phosphate translocator 1 chloroplastic OS=Arabidopsis thaliana OX=3702 GN=GPT1 PE=2 SV=1
Q06588|ACCO4_ARATH			6940000	5190000	1-aminocyclopropane-1-carboxylate oxidase 4 OS=Arabidopsis thaliana OX=3702 GN=ACO4 PE=1 SV=2
Q9ZVI9|PECT1_ARATH			5640000	5180000	Ethanolamine-phosphate cytidylyltransferase OS=Arabidopsis thaliana OX=3702 GN=PECT1 PE=1 SV=1
tr|Q93VP9|Q93VP9_ARATH			1970000	5130000	SPFH/Band 7/PHB domain-containing membrane-associated protein family OS=Arabidopsis thaliana OX=3702 GN=AtSLP1 PE=1 SV=1
Q1H537|DCVR_ARATH			3240000	5120000	Divinyl chlorophyllide a 8-vinyl-reductase chloroplastic OS=Arabidopsis thaliana OX=3702 GN=DVR PE=1 SV=1
tr|Q93Z11|Q93Z11_ARATH			6330000	5110000	AT5g37360/MNJ8_150 OS=Arabidopsis thaliana OX=3702 GN=MNJ8.18 PE=2 SV=1
Q8VXZ7|AGAL3_ARATH			2040000	5110000	Alpha-galactosidase 3 OS=Arabidopsis thaliana OX=3702 GN=AGAL3 PE=1 SV=1
Q8VZ55|RK35_ARATH	7880000	4490000	3010000	5100000	50S ribosomal protein L35 chloroplastic OS=Arabidopsis thaliana OX=3702 GN=RPL35 PE=2 SV=1
Q9ZUU4|CP29B_ARATH	5620000	4990000	10800000	5090000	RNA-binding protein CP29B chloroplastic OS=Arabidopsis thaliana OX=3702 GN=CP29B PE=1 SV=1
P93043|VPS41_ARATH			3810000	5030000	Vacuolar protein sorting-associated protein 41 homolog OS=Arabidopsis thaliana OX=3702 GN=VPS41 PE=1 SV=3
Q9CAP8|LACS9_ARATH			5890000	5020000	Long chain acyl-CoA synthetase 9 chloroplastic OS=Arabidopsis thaliana OX=3702 GN=LACS9 PE=1 SV=1
tr|F4HVW0|F4HVW0_ARATH			6230000	4990000	Proteasome component (PCI) domain protein OS=Arabidopsis thaliana OX=3702 GN=FUS5 PE=4 SV=1
Q8RXF8|MIRO1_ARATH			1340000	4960000	Mitochondrial Rho GTPase 1 OS=Arabidopsis thaliana OX=3702 GN=MIRO1 PE=1 SV=1
Q9SPK5|FTHS_ARATH			921000	4950000	Formate--tetrahydrofolate ligase OS=Arabidopsis thaliana OX=3702 GN=THFS PE=2 SV=1
tr|Q9FGH3|Q9FGH3_ARATH			7910000	4920000	Cinnamoyl-CoA reductase-like protein OS=Arabidopsis thaliana OX=3702 GN=MQJ2.6 PE=2 SV=1
tr|F4I6B4|F4I6B4_ARATH		3800000	10700000	4890000	SIT4 phosphatase-associated family protein OS=Arabidopsis thaliana OX=3702 GN=At1g30470 PE=1 SV=2
tr|Q9FM77|Q9FM77_ARATH			11100000	4880000	Isopentenyl-diphosphate delta-isomerase OS=Arabidopsis thaliana OX=3702 GN=MDF20.5 PE=2 SV=1
tr|F4JWN4|F4JWN4_ARATH			5720000	4880000	CCR4-NOT transcription complex subunit OS=Arabidopsis thaliana OX=3702 GN=At5g18420 PE=4 SV=1
Q9SMT7|4CLLA_ARATH			5380000	4860000	Oxalate--CoA ligase OS=Arabidopsis thaliana OX=3702 GN=AAE3 PE=1 SV=1
tr|Q9SLV3|Q9SLV3_ARATH			2570000	4810000	At1g58270/F19C14_8 OS=Arabidopsis thaliana OX=3702 GN=ZW9 PE=2 SV=1
Q9LHA8|MD37C_ARATH			1800000	4810000	Probable mediator of RNA polymerase II transcription subunit 37c OS=Arabidopsis thaliana OX=3702 GN=MED37C PE=1 SV=1
Q9FMF7|DIT21_ARATH			4840000	4810000	Dicarboxylate transporter 2.1 chloroplastic OS=Arabidopsis thaliana OX=3702 GN=DIT2-1 PE=1 SV=1
tr|F4IVR2|F4IVR2_ARATH			956000	4800000	Heat shock protein 60-2 OS=Arabidopsis thaliana OX=3702 GN=HSP60-2 PE=1 SV=1
P56786|YCF2_ARATH			3900000	4760000	Protein Ycf2 OS=Arabidopsis thaliana OX=3702 GN=ycf2-A PE=3 SV=1
Q9C639|LHCA5_ARATH			6800000	4750000	Photosystem I chlorophyll a/b-binding protein 5 chloroplastic OS=Arabidopsis thaliana OX=3702 GN=LHCA5 PE=1 SV=1
Q8LPJ4|AB2E_ARATH			4090000	4730000	ABC transporter E family member 2 OS=Arabidopsis thaliana OX=3702 GN=ABCE2 PE=2 SV=1
Q94A41|AMY3_ARATH			4140000	4720000	Alpha-amylase 3 chloroplastic OS=Arabidopsis thaliana OX=3702 GN=AMY3 PE=1 SV=1
tr|Q9CAD1|Q9CAD1_ARATH			3890000	4710000	At1g63660 OS=Arabidopsis thaliana OX=3702 GN=At1g63660 PE=2 SV=1
tr|F4JSM3|F4JSM3_ARATH			3080000	4700000	Non-intrinsic ABC protein 8 OS=Arabidopsis thaliana OX=3702 GN=ABCB28 PE=4 SV=1
Q42440|PAI1_ARATH			2170000	4700000	N-(5'-phosphoribosyl)anthranilate isomerase 1 chloroplastic OS=Arabidopsis thaliana OX=3702 GN=PAI1 PE=2 SV=1
Q94KI8|TPC1_ARATH			3130000	4630000	Two pore calcium channel protein 1 OS=Arabidopsis thaliana OX=3702 GN=TPC1 PE=1 SV=1
Q9SF53|RL351_ARATH	6790000	7390000	11300000	4600000	60S ribosomal protein L35-1 OS=Arabidopsis thaliana OX=3702 GN=RPL35A PE=2 SV=1
Q9FK23|MTEF8_ARATH			3790000	4570000	Transcription termination factor MTERF8 chloroplastic OS=Arabidopsis thaliana OX=3702 GN=MTERF8 PE=1 SV=1
tr|A8MS34|A8MS34_ARATH			7190000	4560000	Ergosterol biosynthesis ERG4/ERG24 family OS=Arabidopsis thaliana OX=3702 GN=DWF5 PE=4 SV=1
tr|Q9SFB1|Q9SFB1_ARATH		2580000	2980000	4540000	F17A17.37 protein OS=Arabidopsis thaliana OX=3702 GN=F17A17.37 PE=2 SV=1
Q96253|ATP5E_ARATH		629000	2290000	4500000	ATP synthase subunit epsilon mitochondrial OS=Arabidopsis thaliana OX=3702 GN=At1g51650 PE=1 SV=3
Q9FGT8|TIL_ARATH			3160000	4490000	Temperature-induced lipocalin-1 OS=Arabidopsis thaliana OX=3702 GN=TIL PE=1 SV=1
Q9XI01|PDI11_ARATH	819000		48000000	4480000	Protein disulfide isomerase-like 1-1 OS=Arabidopsis thaliana OX=3702 GN=PDIL1-1 PE=1 SV=1
Q0WQF7|ODP21_ARATH			2750000	4480000	Dihydrolipoyllysine-residue acetyltransferase component 1 of pyruvate dehydrogenase complex mitochondrial OS=Arabidopsis thaliana OX=3702 GN=LTA3 PE=1 SV=2
Q94KD3|VP52A_ARATH			7600000	4470000	Vacuolar protein sorting-associated protein 52 A OS=Arabidopsis thaliana OX=3702 GN=VPS52 PE=1 SV=1
tr|A0A1P8ARJ4|A0A1P8ARJ4_ARATH			1160000	4460000	Long-chain acyl-CoA synthetase 2 OS=Arabidopsis thaliana OX=3702 GN=LACS2 PE=4 SV=1
Q9ZUB3|SPD1_ARATH			1270000	4390000	Spermidine synthase 1 OS=Arabidopsis thaliana OX=3702 GN=SPDSYN1 PE=1 SV=1
Q0WWW9|XYLL3_ARATH			2820000	4390000	D-xylose-proton symporter-like 3 chloroplastic OS=Arabidopsis thaliana OX=3702 GN=At5g59250 PE=1 SV=2
Q944H0|PEAM2_ARATH			4280000	4370000	Phosphomethylethanolamine N-methyltransferase OS=Arabidopsis thaliana OX=3702 GN=NMT2 PE=1 SV=2
Q9LIK9|APS1_ARATH			5470000	4350000	ATP sulfurylase 1 chloroplastic OS=Arabidopsis thaliana OX=3702 GN=APS1 PE=1 SV=1
Q38814|THI4_ARATH		2940000	3430000	4340000	Thiamine thiazole synthase chloroplastic OS=Arabidopsis thaliana OX=3702 GN=THI1 PE=1 SV=1
Q8RXN0|AB11G_ARATH			8270000	4310000	ABC transporter G family member 11 OS=Arabidopsis thaliana OX=3702 GN=ABCG11 PE=1 SV=1
P47998|CYSK1_ARATH		1230000	904000	4270000	Cysteine synthase 1 OS=Arabidopsis thaliana OX=3702 GN=OASA1 PE=1 SV=2
Q8VZ74|ERA_ARATH			3640000	4250000	GTPase ERA-like chloroplastic OS=Arabidopsis thaliana OX=3702 GN=At5g66470 PE=2 SV=1
P59224|RS132_ARATH	1150000		3960000	4210000	40S ribosomal protein S13-2 OS=Arabidopsis thaliana OX=3702 GN=RPS13B PE=2 SV=1
F4KF14|FTSI4_ARATH			1330000	4210000	Probable inactive ATP-dependent zinc metalloprotease FTSHI 4 chloroplastic OS=Arabidopsis thaliana OX=3702 GN=FTSHI4 PE=1 SV=1
P23686|METK1_ARATH			9270000	4200000	S-adenosylmethionine synthase 1 OS=Arabidopsis thaliana OX=3702 GN=SAM1 PE=1 SV=2
tr|B3H700|B3H700_ARATH			4800000	4190000	HECT ubiquitin protein ligase family protein KAK OS=Arabidopsis thaliana OX=3702 GN=KAK PE=1 SV=1
Q8LAD0|PDX2_ARATH			12400000	4190000	Probable pyridoxal 5'-phosphate synthase subunit PDX2 OS=Arabidopsis thaliana OX=3702 GN=PDX2 PE=1 SV=1
Q9SKK4|GSL_ARATH			5180000	4170000	Probable 2-oxoacid dependent dioxygenase OS=Arabidopsis thaliana OX=3702 GN=GSL-OH PE=2 SV=1
tr|B3H5V4|B3H5V4_ARATH			1820000	4170000	Ubiquitin-specific protease 6 OS=Arabidopsis thaliana OX=3702 GN=UBP6 PE=3 SV=1
P92935|TLC2_ARATH			11100000	4140000	ADP ATP carrier protein 2 chloroplastic OS=Arabidopsis thaliana OX=3702 GN=AATP2 PE=1 SV=2
tr|F4IUD7|F4IUD7_ARATH			4220000	4140000	Protein phosphatase 2C and cyclic nucleotide-binding/kinase domain-containing protein OS=Arabidopsis thaliana OX=3702 GN=At2g20050 PE=3 SV=1
Q8VZ19|RL302_ARATH			3270000	4110000	60S ribosomal protein L30-2 OS=Arabidopsis thaliana OX=3702 GN=RPL30B PE=3 SV=1
Q8VZ10|SOQ1_ARATH			4490000	4110000	Protein SUPPRESSOR OF QUENCHING 1 chloroplastic OS=Arabidopsis thaliana OX=3702 GN=SOQ1 PE=1 SV=1
O81149|PSA5A_ARATH			3350000	4100000	Proteasome subunit alpha type-5-A OS=Arabidopsis thaliana OX=3702 GN=PAE1 PE=1 SV=1
Q8RWF0|PS13A_ARATH			9130000	4100000	26S proteasome non-ATPase regulatory subunit 13 homolog A OS=Arabidopsis thaliana OX=3702 GN=RPN9A PE=1 SV=1
tr|F4J8L7|F4J8L7_ARATH			3730000	4090000	Aha1 domain-containing protein OS=Arabidopsis thaliana OX=3702 GN=MEC18.18 PE=1 SV=1
P49201|RS232_ARATH	2220000	3150000	4640000	4070000	40S ribosomal protein S23-2 OS=Arabidopsis thaliana OX=3702 GN=RPS23B PE=2 SV=2
F4JLP5|PLPD2_ARATH	511000	3400000	1900000	4070000	Dihydrolipoyl dehydrogenase 2 chloroplastic OS=Arabidopsis thaliana OX=3702 GN=LPD2 PE=2 SV=2
tr|B3H6E6|B3H6E6_ARATH			5410000	4070000	Mitochondrial pyruvate carrier OS=Arabidopsis thaliana OX=3702 GN=AtMPC1 PE=3 SV=1
Q9LK29|CYC1A_ARATH			3250000	4040000	Cytochrome c1 1 heme protein mitochondrial OS=Arabidopsis thaliana OX=3702 GN=CYC11 PE=1 SV=1
Q43291|RL211_ARATH		4460000	6010000	4000000	60S ribosomal protein L21-1 OS=Arabidopsis thaliana OX=3702 GN=RPL21A PE=2 SV=2
tr|Q9STW1|Q9STW1_ARATH			2720000	4000000	At4g24330 OS=Arabidopsis thaliana OX=3702 GN=At4g24330 PE=2 SV=1
Q9LZ72|KCS19_ARATH			3490000	4000000	3-ketoacyl-CoA synthase 19 OS=Arabidopsis thaliana OX=3702 GN=KCS19 PE=2 SV=1
Q39231|SUC2_ARATH			3770000	3940000	Sucrose transport protein SUC2 OS=Arabidopsis thaliana OX=3702 GN=SUC2 PE=1 SV=2
Q9LZ66|SIR_ARATH			1880000	3930000	Assimilatory sulfite reductase (ferredoxin) chloroplastic OS=Arabidopsis thaliana OX=3702 GN=SIR PE=1 SV=1
Q9CAV0|RS3A1_ARATH	1260000	3480000	8690000	3920000	40S ribosomal protein S3a-1 OS=Arabidopsis thaliana OX=3702 GN=RPS3AA PE=1 SV=3
tr|Q1G3F7|Q1G3F7_ARATH			5210000	3920000	Transferases/nucleotidyltransferase OS=Arabidopsis thaliana OX=3702 GN=At5g19485 PE=2 SV=1
tr|Q9SGR6|Q9SGR6_ARATH		414000	4420000	3900000	AT1G76160 protein OS=Arabidopsis thaliana OX=3702 GN=sks5 PE=2 SV=1
Q9SRT3|CSLC6_ARATH			1550000	3900000	Probable xyloglucan glycosyltransferase 6 OS=Arabidopsis thaliana OX=3702 GN=CSLC6 PE=1 SV=1
Q9SIP7|RS31_ARATH		1920000	2590000	3890000	40S ribosomal protein S3-1 OS=Arabidopsis thaliana OX=3702 GN=RPS3A PE=1 SV=1
Q39099|XTH4_ARATH			3430000	3880000	Xyloglucan endotransglucosylase/hydrolase protein 4 OS=Arabidopsis thaliana OX=3702 GN=XTH4 PE=1 SV=1
Q39161|NIR_ARATH			4650000	3870000	Ferredoxin--nitrite reductase chloroplastic OS=Arabidopsis thaliana OX=3702 GN=NIR1 PE=1 SV=1
tr|Q9XIN6|Q9XIN6_ARATH			2000000	3870000	At2g27290 OS=Arabidopsis thaliana OX=3702 GN=At2g27290 PE=2 SV=1
Q8GXU8|LPAT1_ARATH			3590000	3870000	1-acyl-sn-glycerol-3-phosphate acyltransferase 1 chloroplastic OS=Arabidopsis thaliana OX=3702 GN=LPAT1 PE=2 SV=1
Q9M7T0|PRX2F_ARATH			2210000	3860000	Peroxiredoxin-2F mitochondrial OS=Arabidopsis thaliana OX=3702 GN=PRXIIF PE=1 SV=2
Q8GY23|UPL1_ARATH			1030000	3840000	E3 ubiquitin-protein ligase UPL1 OS=Arabidopsis thaliana OX=3702 GN=UPL1 PE=1 SV=3
Q9XJ35|CLPR1_ARATH			1590000	3810000	ATP-dependent Clp protease proteolytic subunit-related protein 1 chloroplastic OS=Arabidopsis thaliana OX=3702 GN=CLPR1 PE=1 SV=1
Q9FI39|THAD_ARATH			3330000	3790000	Cytochrome P450 705A5 OS=Arabidopsis thaliana OX=3702 GN=CYP705A5 PE=2 SV=1
tr|Q9FFK7|Q9FFK7_ARATH			4070000	3790000	AT5G05670 protein OS=Arabidopsis thaliana OX=3702 GN=MJJ3.7 PE=1 SV=1
Q9SCY0|PGMP_ARATH			1020000	3740000	Phosphoglucomutase chloroplastic OS=Arabidopsis thaliana OX=3702 GN=PGMP PE=1 SV=2
O80574|DAPB1_ARATH			14000000	3700000	4-hydroxy-tetrahydrodipicolinate reductase 1 chloroplastic OS=Arabidopsis thaliana OX=3702 GN=DAPB1 PE=1 SV=2
O81283|TC159_ARATH			3960000	3700000	Translocase of chloroplast 159 chloroplastic OS=Arabidopsis thaliana OX=3702 GN=TOC159 PE=1 SV=1
F4K410|SVR3_ARATH			5210000	3690000	Putative elongation factor TypA-like SVR3 chloroplastic OS=Arabidopsis thaliana OX=3702 GN=SVR3 PE=1 SV=1
O04496|AED3_ARATH			2720000	3690000	Aspartyl protease AED3 OS=Arabidopsis thaliana OX=3702 GN=AED3 PE=1 SV=1
tr|Q8LDS7|Q8LDS7_ARATH			3490000	3680000	At1g48440 OS=Arabidopsis thaliana OX=3702 GN=At1g48440 PE=2 SV=1
Q8GUM4|Y3739_ARATH			946000	3680000	Uncharacterized membrane protein At3g27390 OS=Arabidopsis thaliana OX=3702 GN=At3g27390 PE=1 SV=2
Q9LK73|U88A1_ARATH		8040000	1690000	3670000	UDP-glycosyltransferase 88A1 OS=Arabidopsis thaliana OX=3702 GN=UGT88A1 PE=2 SV=1
O22773|TL16_ARATH	2810000	595000	5160000	3650000	Thylakoid lumenal 16.5 kDa protein chloroplastic OS=Arabidopsis thaliana OX=3702 GN=At4g02530 PE=1 SV=3
Q9SIB9|ACO3M_ARATH			2570000	3650000	Aconitate hydratase 3 mitochondrial OS=Arabidopsis thaliana OX=3702 GN=ACO3 PE=1 SV=2
O04983|ACCC_ARATH		1300000	5100000	3610000	Biotin carboxylase chloroplastic OS=Arabidopsis thaliana OX=3702 GN=CAC2 PE=1 SV=1
Q8VZM1|NAA15_ARATH			1630000	3580000	N-terminal acetyltransferase A complex auxiliary subunit NAA15 OS=Arabidopsis thaliana OX=3702 GN=NAA15 PE=1 SV=1
Q9ZP06|MDHM1_ARATH	3330000		6050000	3560000	Malate dehydrogenase 1 mitochondrial OS=Arabidopsis thaliana OX=3702 GN=At1g53240 PE=1 SV=1
Q9FNC9|TOM92_ARATH			2920000	3560000	Mitochondrial import receptor subunit TOM9-2 OS=Arabidopsis thaliana OX=3702 GN=TOM9-2 PE=1 SV=3
Q41931|ACCO2_ARATH			6460000	3550000	1-aminocyclopropane-1-carboxylate oxidase 2 OS=Arabidopsis thaliana OX=3702 GN=ACO2 PE=1 SV=2
Q9XJ27|RR9_ARATH	766000	1050000	1390000	3540000	30S ribosomal protein S9 chloroplastic OS=Arabidopsis thaliana OX=3702 GN=RPS9 PE=2 SV=1
tr|F4JG94|F4JG94_ARATH			2140000	3530000	Thioredoxin superfamily protein OS=Arabidopsis thaliana OX=3702 GN=ATHM2 PE=4 SV=1
Q9FJ95|DHSO_ARATH			1780000	3530000	Sorbitol dehydrogenase OS=Arabidopsis thaliana OX=3702 GN=SDH PE=1 SV=1
tr|Q8W4C1|Q8W4C1_ARATH			8500000	3530000	GPN-loop GTPase 3 OS=Arabidopsis thaliana OX=3702 GN=At4g12790 PE=2 SV=1
tr|F4KEX3|F4KEX3_ARATH			1950000	3500000	Malate dehydrogenase OS=Arabidopsis thaliana OX=3702 GN=MCK7.20 PE=3 SV=1
Q0WLC7|Y5053_ARATH			3800000	3500000	CBS domain-containing protein CBSCBSPB4 OS=Arabidopsis thaliana OX=3702 GN=CBSCBSPB4 PE=1 SV=2
Q9LR64|PB27A_ARATH	17000000		20800000	3480000	Photosystem II repair protein PSB27-H1 chloroplastic OS=Arabidopsis thaliana OX=3702 GN=PSB27-1 PE=1 SV=1
tr|F4K5Y6|F4K5Y6_ARATH		78400000	0	3450000	COP1-interacting protein-like protein OS=Arabidopsis thaliana OX=3702 GN=MNL12.14 PE=1 SV=1
Q9T042|PDI54_ARATH			5910000	3440000	Protein disulfide-isomerase 5-4 OS=Arabidopsis thaliana OX=3702 GN=PDIL5-4 PE=2 SV=1
tr|Q93ZY6|Q93ZY6_ARATH			7380000	3430000	ARM repeat superfamily protein OS=Arabidopsis thaliana OX=3702 GN=At1g65220 PE=2 SV=1
Q9LU01|Y3IP1_ARATH			4140000	3420000	Ycf3-interacting protein 1 chloroplastic OS=Arabidopsis thaliana OX=3702 GN=Y3IP1 PE=1 SV=1
Q9M047|WLI2B_ARATH			5620000	3420000	LIM domain-containing protein WLIM2b OS=Arabidopsis thaliana OX=3702 GN=WLIM2B PE=1 SV=1
Q9ASX5|Y5520_ARATH			2400000	3410000	Uncharacterized aarF domain-containing protein kinase At5g05200 chloroplastic OS=Arabidopsis thaliana OX=3702 GN=At5g05200 PE=1 SV=1
Q9ZU82|RPH1_ARATH			10500000	3390000	Protein RESISTANCE TO PHYTOPHTHORA 1 chloroplastic OS=Arabidopsis thaliana OX=3702 GN=RPH1 PE=2 SV=2
tr|Q9FGN0|Q9FGN0_ARATH			3100000	3390000	Conserved oligomeric Golgi complex component-related / COG complex component-like protein OS=Arabidopsis thaliana OX=3702 GN=EYE PE=1 SV=1
Q8LAS8|SFGH_ARATH			1310000	3380000	S-formylglutathione hydrolase OS=Arabidopsis thaliana OX=3702 GN=SFGH PE=1 SV=2
Q9FXA2|PABP8_ARATH			3150000	3350000	Polyadenylate-binding protein 8 OS=Arabidopsis thaliana OX=3702 GN=PAB8 PE=1 SV=1
Q94A52|RH2_ARATH			2190000	3340000	Eukaryotic initiation factor 4A-III homolog OS=Arabidopsis thaliana OX=3702 GN=EIF4A3 PE=1 SV=2
tr|F4I3L1|F4I3L1_ARATH			1310000	3320000	Phosphoglycerate kinase OS=Arabidopsis thaliana OX=3702 GN=At1g56190 PE=1 SV=1
A8R7K9|VP35C_ARATH			4560000	3300000	Vacuolar protein sorting-associated protein 35C OS=Arabidopsis thaliana OX=3702 GN=VPS35C PE=2 SV=1
Q94AH6|CUL1_ARATH			6110000	3270000	Cullin-1 OS=Arabidopsis thaliana OX=3702 GN=CUL1 PE=1 SV=1
Q9SS48|SDP6_ARATH			2050000	3260000	Glycerol-3-phosphate dehydrogenase SDP6 mitochondrial OS=Arabidopsis thaliana OX=3702 GN=SDP6 PE=1 SV=1
P20431|PMA3_ARATH			1290000	3260000	ATPase 3 plasma membrane-type OS=Arabidopsis thaliana OX=3702 GN=AHA3 PE=1 SV=2
Q9LKR3|MD37A_ARATH			1740000	3250000	Mediator of RNA polymerase II transcription subunit 37a OS=Arabidopsis thaliana OX=3702 GN=MED37A PE=1 SV=1
Q9M336|UPP_ARATH			838000	3240000	Uracil phosphoribosyltransferase chloroplastic OS=Arabidopsis thaliana OX=3702 GN=UPP PE=1 SV=1
Q9FRL3|ERDL6_ARATH			2890000	3230000	Sugar transporter ERD6-like 6 OS=Arabidopsis thaliana OX=3702 GN=At1g75220 PE=1 SV=1
P61843|YCF3_ARATH			1300000	3220000	Photosystem I assembly protein Ycf3 OS=Arabidopsis thaliana OX=3702 GN=ycf3 PE=1 SV=1
Q9XES1|ECA4_ARATH			2200000	3210000	Calcium-transporting ATPase 4 endoplasmic reticulum-type OS=Arabidopsis thaliana OX=3702 GN=ECA4 PE=2 SV=2
Q8H0T4|UPL2_ARATH			6420000	3210000	E3 ubiquitin-protein ligase UPL2 OS=Arabidopsis thaliana OX=3702 GN=UPL2 PE=1 SV=3
Q9LI77|GATA_ARATH			1700000	3160000	Glutamyl-tRNA(Gln) amidotransferase subunit A chloroplastic/mitochondrial OS=Arabidopsis thaliana OX=3702 GN=GATA PE=2 SV=1
tr|A0A1P8ATX5|A0A1P8ATX5_ARATH		0	4040000	3150000	Membrane trafficking VPS53 family protein OS=Arabidopsis thaliana OX=3702 GN=HIT1 PE=4 SV=1
Q9LIA8|UGDH2_ARATH			2020000	3100000	UDP-glucose 6-dehydrogenase 2 OS=Arabidopsis thaliana OX=3702 GN=UGD2 PE=1 SV=1
Q9SF29|SYP71_ARATH			10400000	3090000	Syntaxin-71 OS=Arabidopsis thaliana OX=3702 GN=SYP71 PE=1 SV=1
O64740|SC13B_ARATH			3340000	3050000	Protein transport protein SEC13 homolog B OS=Arabidopsis thaliana OX=3702 GN=SEC13B PE=1 SV=1
tr|Q9LSP5|Q9LSP5_ARATH			12800000	3040000	AT3g17020/K14A17_14 OS=Arabidopsis thaliana OX=3702 GN=At3g17020 PE=2 SV=1
Q93YZ7|ILVH2_ARATH			2560000	3030000	Acetolactate synthase small subunit 2 chloroplastic OS=Arabidopsis thaliana OX=3702 GN=At2g31810 PE=1 SV=1
O82462|SYEC_ARATH			1120000	3030000	Glutamate--tRNA ligase cytoplasmic OS=Arabidopsis thaliana OX=3702 GN=At5g26710 PE=1 SV=1
tr|Q94KE3|Q94KE3_ARATH			797000	3010000	Pyruvate kinase OS=Arabidopsis thaliana OX=3702 GN=At3g52990 PE=2 SV=1
P12411|TBB1_ARATH			3910000	3010000	Tubulin beta-1 chain OS=Arabidopsis thaliana OX=3702 GN=TUBB1 PE=2 SV=1
tr|F4K7F5|F4K7F5_ARATH			6500000	2990000	Exocyst complex component 84B OS=Arabidopsis thaliana OX=3702 GN=EXO84B PE=4 SV=1
Q9M7I9|STEP1_ARATH			1790000	2990000	Stress enhanced protein 1 chloroplastic OS=Arabidopsis thaliana OX=3702 GN=SEP1 PE=2 SV=1
tr|F4HTE0|F4HTE0_ARATH			2480000	2980000	Translation initiation factor eIF-2B subunit alpha OS=Arabidopsis thaliana OX=3702 GN=At1g53880 PE=3 SV=2
Q9LFR3|GASAE_ARATH	1010000	1160000	1230000	2960000	Gibberellin-regulated protein 14 OS=Arabidopsis thaliana OX=3702 GN=GASA14 PE=1 SV=1
P92533|NU3M_ARATH			2390000	2920000	NADH-ubiquinone oxidoreductase chain 3 OS=Arabidopsis thaliana OX=3702 GN=ND3 PE=2 SV=2
Q8RXX5|RK192_ARATH			2120000	2910000	50S ribosomal protein L19-2 chloroplastic OS=Arabidopsis thaliana OX=3702 GN=At5g47190 PE=2 SV=1
O80626|RL352_ARATH		3000000	3010000	2880000	60S ribosomal protein L35-2 OS=Arabidopsis thaliana OX=3702 GN=RPL35B PE=2 SV=1
tr|A0A1P8B7A7|A0A1P8B7A7_ARATH			1960000	2860000	DNA mismatch repair protein OS=Arabidopsis thaliana OX=3702 GN=PMS1 PE=4 SV=1
tr|Q9FFV8|Q9FFV8_ARATH			3840000	2850000	At5g38640 OS=Arabidopsis thaliana OX=3702 GN=MBB18.19 PE=1 SV=1
Q9FNM5|GUFP_ARATH			3460000	2840000	Translation factor GUF1 homolog chloroplastic OS=Arabidopsis thaliana OX=3702 GN=At5g08650 PE=1 SV=2
tr|B3H4B6|B3H4B6_ARATH	5020000	1640000	5360000	2830000	Ribosomal protein S25 family protein OS=Arabidopsis thaliana OX=3702 GN=At4g39200 PE=4 SV=1
P56797|RR2_ARATH	3660000	5330000	2020000	2810000	30S ribosomal protein S2 chloroplastic OS=Arabidopsis thaliana OX=3702 GN=rps2 PE=3 SV=1
Q941L0|CESA3_ARATH			9250000	2790000	Cellulose synthase A catalytic subunit 3 [UDP-forming] OS=Arabidopsis thaliana OX=3702 GN=CESA3 PE=1 SV=2
Q67XQ0|Y4424_ARATH			3660000	2790000	DUF21 domain-containing protein At4g14240 OS=Arabidopsis thaliana OX=3702 GN=CBSDUF1 PE=1 SV=1
Q9SMM5|SWT11_ARATH			1350000	2780000	Bidirectional sugar transporter SWEET11 OS=Arabidopsis thaliana OX=3702 GN=SWEET11 PE=1 SV=1
Q8L4N1|PHO34_ARATH			4240000	2780000	Universal stress protein PHOS34 OS=Arabidopsis thaliana OX=3702 GN=PHOS34 PE=1 SV=1
tr|F4I3J0|F4I3J0_ARATH			2200000	2770000	Obg-like ATPase 1 OS=Arabidopsis thaliana OX=3702 GN=At1g56050 PE=3 SV=1
Q9S7B5|THRC1_ARATH		589000	2130000	2760000	Threonine synthase 1 chloroplastic OS=Arabidopsis thaliana OX=3702 GN=TS1 PE=1 SV=1
Q9FIL1|BSK5_ARATH			1320000	2760000	Serine/threonine-protein kinase BSK5 OS=Arabidopsis thaliana OX=3702 GN=BSK5 PE=1 SV=1
tr|F4JRR1|F4JRR1_ARATH		5080000	4700000	2750000	Oligomeric golgi complex subunit-like protein OS=Arabidopsis thaliana OX=3702 GN=At4g24840 PE=1 SV=1
P46643|AAT1_ARATH		385000	516000	2750000	Aspartate aminotransferase mitochondrial OS=Arabidopsis thaliana OX=3702 GN=ASP1 PE=1 SV=1
tr|Q9SUQ9|Q9SUQ9_ARATH	768000	1010000	2230000	2730000	AT4g23680/F9D16_150 OS=Arabidopsis thaliana OX=3702 GN=At4g23680 PE=2 SV=1
Q9SVW8|PIRL4_ARATH			4640000	2730000	Plant intracellular Ras-group-related LRR protein 4 OS=Arabidopsis thaliana OX=3702 GN=PIRL4 PE=1 SV=1
F4IVL6|GRV2_ARATH			2200000	2730000	DnaJ homolog subfamily C GRV2 OS=Arabidopsis thaliana OX=3702 GN=GRV2 PE=1 SV=1
Q39241|TRXH5_ARATH			4980000	2720000	Thioredoxin H5 OS=Arabidopsis thaliana OX=3702 GN=TRX5 PE=1 SV=1
Q9SEU6|TRXM4_ARATH			1630000	2710000	Thioredoxin M4 chloroplastic OS=Arabidopsis thaliana OX=3702 GN=At3g15360 PE=2 SV=2
P59230|R10A2_ARATH	572000	2040000	1900000	2690000	60S ribosomal protein L10a-2 OS=Arabidopsis thaliana OX=3702 GN=RPL10AB PE=1 SV=1
tr|F4J504|F4J504_ARATH			1910000	2690000	Superoxide dismutase OS=Arabidopsis thaliana OX=3702 GN=MSD1 PE=1 SV=1
tr|Q9S9M7|Q9S9M7_ARATH			844000	2690000	Nuclear protein OS=Arabidopsis thaliana OX=3702 GN=At1g16080 PE=1 SV=1
X5JB51|SECAB_ARATH			2400000	2690000	Exocyst complex component SEC10b OS=Arabidopsis thaliana OX=3702 GN=SEC10b PE=1 SV=1
Q39199|RECAC_ARATH	31300000		2760000	2670000	DNA repair protein recA homolog 1 chloroplastic OS=Arabidopsis thaliana OX=3702 GN=RECA PE=2 SV=1
tr|A0A1P8AZS7|A0A1P8AZS7_ARATH			2120000	2670000	Thioredoxin reductase OS=Arabidopsis thaliana OX=3702 GN=NTRA PE=3 SV=1
Q52T38|ZDH22_ARATH			2090000	2660000	Protein S-acyltransferase 24 OS=Arabidopsis thaliana OX=3702 GN=PAT24 PE=2 SV=1
tr|A0A1I9LPW2|A0A1I9LPW2_ARATH			5190000	2610000	Exportin-4 protein OS=Arabidopsis thaliana OX=3702 GN=At3g04490 PE=4 SV=1
tr|A0A1P8B7C0|A0A1P8B7C0_ARATH			1030000	2610000	Aldehyde dehydrogenase OS=Arabidopsis thaliana OX=3702 GN=ALDH3I1 PE=3 SV=1
Q8LPS1|LACS6_ARATH			2590000	2590000	Long chain acyl-CoA synthetase 6 peroxisomal OS=Arabidopsis thaliana OX=3702 GN=LACS6 PE=1 SV=1
tr|Q941B2|Q941B2_ARATH			1870000	2570000	At1g09870/F21M12_26 OS=Arabidopsis thaliana OX=3702 GN=At1g09870 PE=2 SV=1
Q9SEI3|PS10A_ARATH			2540000	2550000	26S proteasome regulatory subunit 10B homolog A OS=Arabidopsis thaliana OX=3702 GN=RPT4A PE=1 SV=1
Q9LPZ1|MORF9_ARATH			498000	2540000	Multiple organellar RNA editing factor 9 chloroplastic OS=Arabidopsis thaliana OX=3702 GN=MORF9 PE=1 SV=1
Q42406|CP18D_ARATH			3540000	2530000	Peptidyl-prolyl cis-trans isomerase CYP18-4 OS=Arabidopsis thaliana OX=3702 GN=CYP18-4 PE=1 SV=1
P93042|RHD3_ARATH			0	2530000	Protein ROOT HAIR DEFECTIVE 3 OS=Arabidopsis thaliana OX=3702 GN=RHD3 PE=1 SV=1
Q38922|RAB1B_ARATH			557000	2480000	Ras-related protein RABB1b OS=Arabidopsis thaliana OX=3702 GN=RABB1B PE=2 SV=1
Q8L7C9|GSTUK_ARATH			2910000	2470000	Glutathione S-transferase U20 OS=Arabidopsis thaliana OX=3702 GN=GSTU20 PE=1 SV=1
tr|F4KCR7|F4KCR7_ARATH			4370000	2470000	Vps51/Vps67 family (Components of vesicular transport) protein OS=Arabidopsis thaliana OX=3702 GN=MQK4.2 PE=4 SV=1
Q29Q26|AKR2B_ARATH			2050000	2460000	Ankyrin repeat domain-containing protein 2B OS=Arabidopsis thaliana OX=3702 GN=AKR2B PE=1 SV=1
tr|Q9LT39|Q9LT39_ARATH			1080000	2450000	Leucine-rich repeat (LRR) family protein OS=Arabidopsis thaliana OX=3702 GN=At3g20820 PE=2 SV=1
O23052|Y1515_ARATH			629000	2440000	Uncharacterized TPR repeat-containing protein At1g05150 OS=Arabidopsis thaliana OX=3702 GN=At1g05150 PE=1 SV=1
Q9LU85|PAP4_ARATH			2340000	2420000	Probable plastid-lipid-associated protein 4 chloroplastic OS=Arabidopsis thaliana OX=3702 GN=PAP4 PE=1 SV=1
Q8L940|PDX13_ARATH			2750000	2400000	Pyridoxal 5'-phosphate synthase subunit PDX1.3 OS=Arabidopsis thaliana OX=3702 GN=PDX13 PE=1 SV=2
tr|Q9SYZ4|Q9SYZ4_ARATH			2820000	2390000	SWIB/MDM2 domain superfamily protein OS=Arabidopsis thaliana OX=3702 GN=At4g34290 PE=1 SV=1
tr|F4IYK6|F4IYK6_ARATH			2380000	2370000	ARM repeat superfamily protein OS=Arabidopsis thaliana OX=3702 GN=At3g08960 PE=4 SV=1
tr|F4K2C6|F4K2C6_ARATH			2210000	2360000	Chaperone protein dnaJ-like protein OS=Arabidopsis thaliana OX=3702 GN=At5g06130 PE=4 SV=1
Q9S7Y7|XYL1_ARATH			613000	2350000	Alpha-xylosidase 1 OS=Arabidopsis thaliana OX=3702 GN=XYL1 PE=1 SV=1
Q8H1Y0|ODPA2_ARATH			4250000	2330000	Pyruvate dehydrogenase E1 component subunit alpha-2 mitochondrial OS=Arabidopsis thaliana OX=3702 GN=IAR4 PE=1 SV=2
Q9LI74|CHUP1_ARATH			5110000	2330000	Protein CHUP1 chloroplastic OS=Arabidopsis thaliana OX=3702 GN=CHUP1 PE=1 SV=1
tr|Q944G6|Q944G6_ARATH			5350000	2330000	AT4g03150/F4C21_7 OS=Arabidopsis thaliana OX=3702 GN=At4g03150 PE=2 SV=1
tr|A0A1I9LMG1|A0A1I9LMG1_ARATH			1790000	2330000	Reticulon-like protein OS=Arabidopsis thaliana OX=3702 GN=At3g61560 PE=4 SV=1
Q9FWA3|6PGD2_ARATH			1660000	2320000	6-phosphogluconate dehydrogenase decarboxylating 2 OS=Arabidopsis thaliana OX=3702 GN=PGD2 PE=1 SV=1
Q9FHY8|HLB1_ARATH			8640000	2320000	Protein HLB1 OS=Arabidopsis thaliana OX=3702 GN=HLB1 PE=1 SV=1
P56795|RK22_ARATH		3920000	2580000	2310000	50S ribosomal protein L22 chloroplastic OS=Arabidopsis thaliana OX=3702 GN=rpl22 PE=3 SV=1
tr|F4JEN1|F4JEN1_ARATH			3120000	2300000	CTC-interacting domain 4 OS=Arabidopsis thaliana OX=3702 GN=CID4 PE=4 SV=1
Q93VR4|ML423_ARATH			3500000	2290000	MLP-like protein 423 OS=Arabidopsis thaliana OX=3702 GN=MLP423 PE=2 SV=1
tr|Q9C9V9|Q9C9V9_ARATH			2560000	2290000	Golgi transport complex protein-like protein OS=Arabidopsis thaliana OX=3702 GN=At1g67930 PE=4 SV=1
Q9FMD5|TIC40_ARATH			922000	2290000	Protein TIC 40 chloroplastic OS=Arabidopsis thaliana OX=3702 GN=TIC40 PE=1 SV=1
Q8H107|ODO2B_ARATH	528000	373000	587000	2280000	Dihydrolipoyllysine-residue succinyltransferase component of 2-oxoglutarate dehydrogenase complex 2 mitochondrial OS=Arabidopsis thaliana OX=3702 GN=At4g26910 PE=1 SV=2
Q9SX77|SDH5_ARATH			948000	2270000	Succinate dehydrogenase subunit 5 mitochondrial OS=Arabidopsis thaliana OX=3702 GN=SDH5 PE=1 SV=1
Q05212|DR102_ARATH			1670000	2250000	DNA damage-repair/toleration protein DRT102 OS=Arabidopsis thaliana OX=3702 GN=DRT102 PE=1 SV=2
Q9SZB2|TIC22_ARATH			1260000	2240000	Protein TIC 22 chloroplastic OS=Arabidopsis thaliana OX=3702 GN=TIC22 PE=1 SV=1
Q9SGH6|DOX1_ARATH			1680000	2220000	Alpha-dioxygenase 1 OS=Arabidopsis thaliana OX=3702 GN=DOX1 PE=1 SV=1
Q6XJG8|PSD2B_ARATH			4470000	2220000	26S proteasome non-ATPase regulatory subunit 2 homolog B OS=Arabidopsis thaliana OX=3702 GN=RPN1B PE=1 SV=1
tr|Q9LHC4|Q9LHC4_ARATH			4010000	2220000	6 7-dimethyl-8-ribityllumazine synthase OS=Arabidopsis thaliana OX=3702 GN=At3g32930 PE=1 SV=1
P46309|GSH1_ARATH			1110000	2200000	Glutamate--cysteine ligase chloroplastic OS=Arabidopsis thaliana OX=3702 GN=GSH1 PE=1 SV=2
tr|F4IVJ8|F4IVJ8_ARATH			2950000	2200000	ARM repeat superfamily protein OS=Arabidopsis thaliana OX=3702 GN=At2g26780 PE=1 SV=1
Q9STG9|ASE2_ARATH			1760000	2200000	Amidophosphoribosyltransferase 2 chloroplastic OS=Arabidopsis thaliana OX=3702 GN=ASE2 PE=1 SV=1
Q8L785|SYGM2_ARATH			1070000	2190000	Glycine--tRNA ligase chloroplastic/mitochondrial 2 OS=Arabidopsis thaliana OX=3702 GN=EDD1 PE=1 SV=1
O04951|PP2A5_ARATH			3850000	2190000	Serine/threonine-protein phosphatase PP2A-5 catalytic subunit OS=Arabidopsis thaliana OX=3702 GN=PP2A5 PE=1 SV=1
Q2V2S7|NDHM_ARATH			11500000	2190000	NAD(P)H-quinone oxidoreductase subunit M chloroplastic OS=Arabidopsis thaliana OX=3702 GN=ndhM PE=2 SV=1
P59231|R10A3_ARATH			1790000	2180000	60S ribosomal protein L10a-3 OS=Arabidopsis thaliana OX=3702 GN=RPL10AC PE=1 SV=1
Q9LJG3|ESM1_ARATH			2350000	2180000	GDSL esterase/lipase ESM1 OS=Arabidopsis thaliana OX=3702 GN=ESM1 PE=1 SV=1
Q42564|APX3_ARATH	0		7740000	2170000	L-ascorbate peroxidase 3 OS=Arabidopsis thaliana OX=3702 GN=APX3 PE=1 SV=1
Q9LJE4|CPNB2_ARATH			2200000	2160000	Chaperonin 60 subunit beta 2 chloroplastic OS=Arabidopsis thaliana OX=3702 GN=CPN60B2 PE=1 SV=1
O23207|FQRL2_ARATH			1840000	2150000	Probable NAD(P)H dehydrogenase (quinone) FQR1-like 2 OS=Arabidopsis thaliana OX=3702 GN=At4g36750 PE=1 SV=1
P93028|UBE11_ARATH			1460000	2140000	Ubiquitin-activating enzyme E1 1 OS=Arabidopsis thaliana OX=3702 GN=UBA1 PE=1 SV=1
Q96328|SAC8_ARATH			1500000	2140000	Phosphoinositide phosphatase SAC8 OS=Arabidopsis thaliana OX=3702 GN=SAC8 PE=2 SV=1
tr|Q8RX00|Q8RX00_ARATH			1830000	2130000	CAAX amino terminal protease family protein OS=Arabidopsis thaliana OX=3702 GN=At1g14270 PE=2 SV=1
tr|Q8L9R6|Q8L9R6_ARATH			2530000	2120000	At1g68680 OS=Arabidopsis thaliana OX=3702 GN=At1g68680 PE=2 SV=1
Q9LQR8|PSD3B_ARATH			2250000	2080000	26S proteasome non-ATPase regulatory subunit 3 homolog B OS=Arabidopsis thaliana OX=3702 GN=RPN3B PE=1 SV=2
tr|F4I2Z0|F4I2Z0_ARATH			981000	2080000	Tetratricopeptide repeat (TPR)-like superfamily protein OS=Arabidopsis thaliana OX=3702 GN=At1g22700 PE=4 SV=1
Q9LQQ4|H2B1_ARATH	786000		1720000	2060000	Histone H2B.1 OS=Arabidopsis thaliana OX=3702 GN=At1g07790 PE=1 SV=3
tr|Q0WVJ5|Q0WVJ5_ARATH			4200000	2050000	At1g09850 OS=Arabidopsis thaliana OX=3702 GN=XBCP3 PE=2 SV=1
Q9FEE2|TON2_ARATH			1590000	2050000	Probable serine/threonine-protein phosphatase 2A regulatory subunit B'' subunit TON2 OS=Arabidopsis thaliana OX=3702 GN=TON2 PE=1 SV=1
tr|F4I035|F4I035_ARATH			1530000	2040000	RNA 3'-terminal phosphate cyclase/enolpyruvate transferase alpha/beta OS=Arabidopsis thaliana OX=3702 GN=At1g48860 PE=3 SV=1
Q9LFG2|DAPF_ARATH			1510000	2020000	Diaminopimelate epimerase chloroplastic OS=Arabidopsis thaliana OX=3702 GN=DAPF PE=1 SV=1
P25269|TRBP2_ARATH			1730000	2000000	Tryptophan synthase beta chain 2 chloroplastic OS=Arabidopsis thaliana OX=3702 GN=TSB2 PE=1 SV=2
P34789|RS282_ARATH	5060000	3230000	3560000	1990000	40S ribosomal protein S28-2 OS=Arabidopsis thaliana OX=3702 GN=RPS28C PE=3 SV=1
Q8LAM0|UBP4_ARATH			2010000	1980000	Ubiquitin carboxyl-terminal hydrolase 4 OS=Arabidopsis thaliana OX=3702 GN=UBP4 PE=1 SV=2
Q9FY64|RS154_ARATH	603000		1510000	1970000	40S ribosomal protein S15-4 OS=Arabidopsis thaliana OX=3702 GN=RPS15D PE=2 SV=1
Q9C5N2|TMN9_ARATH			974000	1970000	Transmembrane 9 superfamily member 9 OS=Arabidopsis thaliana OX=3702 GN=TMN9 PE=2 SV=1
tr|A0A1P8AT97|A0A1P8AT97_ARATH			2070000	1960000	ILITYHIA OS=Arabidopsis thaliana OX=3702 GN=ILA PE=1 SV=1
P11139|TBA1_ARATH			1480000	1960000	Tubulin alpha-1 chain OS=Arabidopsis thaliana OX=3702 GN=TUBA1 PE=2 SV=1
Q9FFS0|RTNLD_ARATH			1300000	1960000	Reticulon-like protein B4 OS=Arabidopsis thaliana OX=3702 GN=RTNLB4 PE=1 SV=1
Q9SJU9|GC1_ARATH			0	1960000	Epimerase family protein SDR39U1 homolog chloroplastic OS=Arabidopsis thaliana OX=3702 GN=GC1 PE=2 SV=2
tr|F4K180|F4K180_ARATH			1860000	1930000	DEAD box RNA helicase (RH3) OS=Arabidopsis thaliana OX=3702 GN=emb1138 PE=1 SV=1
P45432|CSN1_ARATH			4520000	1920000	COP9 signalosome complex subunit 1 OS=Arabidopsis thaliana OX=3702 GN=CSN1 PE=1 SV=2
Q0WLC6|PP349_ARATH			3030000	1900000	Pentatricopeptide repeat-containing protein MRL1 chloroplastic OS=Arabidopsis thaliana OX=3702 GN=MRL1 PE=1 SV=2
tr|A0A1P8BC62|A0A1P8BC62_ARATH			4060000	1890000	ARM repeat superfamily protein OS=Arabidopsis thaliana OX=3702 GN=At5g06120 PE=4 SV=1
Q9LHB9|PER32_ARATH			1690000	1880000	Peroxidase 32 OS=Arabidopsis thaliana OX=3702 GN=PER32 PE=1 SV=3
Q8LPJ7|RS262_ARATH	924000	1600000	1170000	1870000	40S ribosomal protein S26-2 OS=Arabidopsis thaliana OX=3702 GN=RPS26B PE=2 SV=2
Q9LRJ9|CRR38_ARATH	35100000	17100000	1230000	1860000	Cysteine-rich repeat secretory protein 38 OS=Arabidopsis thaliana OX=3702 GN=CRRSP38 PE=2 SV=1
Q8LEK2|TVP23_ARATH			2500000	1840000	Golgi apparatus membrane protein-like protein ECHIDNA OS=Arabidopsis thaliana OX=3702 GN=ECH PE=1 SV=1
Q07099|PP2A1_ARATH			8030000	1820000	Serine/threonine-protein phosphatase PP2A-1 catalytic subunit OS=Arabidopsis thaliana OX=3702 GN=PP2A1 PE=1 SV=1
Q9XF43|KCS6_ARATH			1090000	1820000	3-ketoacyl-CoA synthase 6 OS=Arabidopsis thaliana OX=3702 GN=CUT1 PE=1 SV=1
Q39102|FTSH1_ARATH			5360000	1810000	ATP-dependent zinc metalloprotease FTSH 1 chloroplastic OS=Arabidopsis thaliana OX=3702 GN=FTSH1 PE=1 SV=2
Q9FZ76|RL61_ARATH	1450000	1180000	2630000	1800000	60S ribosomal protein L6-1 OS=Arabidopsis thaliana OX=3702 GN=RPL6A PE=2 SV=1
Q9S7E4|FDH_ARATH			2170000	1800000	Formate dehydrogenase chloroplastic/mitochondrial OS=Arabidopsis thaliana OX=3702 GN=FDH1 PE=1 SV=1
A8MPR5|FTSI2_ARATH			1020000	1790000	Probable inactive ATP-dependent zinc metalloprotease FTSHI 2 chloroplastic OS=Arabidopsis thaliana OX=3702 GN=FTSHI2 PE=1 SV=1
Q9M0Y8|NSF_ARATH			2010000	1780000	Vesicle-fusing ATPase OS=Arabidopsis thaliana OX=3702 GN=NSF PE=2 SV=2
Q9MBA2|MIND1_ARATH			1230000	1780000	Putative septum site-determining protein minD homolog chloroplastic OS=Arabidopsis thaliana OX=3702 GN=MIND1 PE=1 SV=1
Q8L828|COB23_ARATH	4270000	1090000	1830000	1750000	Coatomer subunit beta'-3 OS=Arabidopsis thaliana OX=3702 GN=At3g15980 PE=2 SV=1
Q93ZN2|ALKR4_ARATH			1050000	1740000	Probable aldo-keto reductase 4 OS=Arabidopsis thaliana OX=3702 GN=At1g60710 PE=2 SV=1
Q9SLJ2|HRD11_ARATH	1660000		8320000	1680000	Dehydrin HIRD11 OS=Arabidopsis thaliana OX=3702 GN=HIRD11 PE=1 SV=1
tr|A0A1P8BE56|A0A1P8BE56_ARATH			1040000	1680000	P-type ATPase of Arabidopsis 2 OS=Arabidopsis thaliana OX=3702 GN=PAA2 PE=3 SV=1
Q9SX68|RK18_ARATH	6400000	1430000	19300000	1670000	50S ribosomal protein L18 chloroplastic OS=Arabidopsis thaliana OX=3702 GN=RPL18 PE=2 SV=1
O49313|NDADB_ARATH		512000	1590000	1660000	NADH dehydrogenase [ubiquinone] 1 alpha subcomplex subunit 13-B OS=Arabidopsis thaliana OX=3702 GN=At2g33220 PE=2 SV=1
Q94BT0|SPSA1_ARATH			804000	1660000	Sucrose-phosphate synthase 1 OS=Arabidopsis thaliana OX=3702 GN=SPS1 PE=1 SV=1
tr|Q9SG91|Q9SG91_ARATH			1520000	1660000	At3g10860 OS=Arabidopsis thaliana OX=3702 GN=T7M13.6 PE=2 SV=1
tr|O82209|O82209_ARATH			2070000	1650000	Copia-like retroelement pol polyprotein OS=Arabidopsis thaliana OX=3702 GN=At2g19680 PE=2 SV=1
tr|Q9LVV6|Q9LVV6_ARATH			1950000	1650000	At5g52960 OS=Arabidopsis thaliana OX=3702 GN=MNB8.2 PE=1 SV=1
P24102|PER22_ARATH			491000	1640000	Peroxidase 22 OS=Arabidopsis thaliana OX=3702 GN=PER22 PE=1 SV=2
tr|Q9FKI2|Q9FKI2_ARATH			1310000	1640000	Nucleic acid-binding OB-fold-like protein OS=Arabidopsis thaliana OX=3702 GN=MXH1.2 PE=2 SV=1
tr|Q9LYR4|Q9LYR4_ARATH			806000	1630000	Aldolase-type TIM barrel family protein OS=Arabidopsis thaliana OX=3702 GN=TRA2 PE=2 SV=1
tr|Q9LYE7|Q9LYE7_ARATH	863000		1450000	1600000	Uncharacterized protein At5g11420 OS=Arabidopsis thaliana OX=3702 GN=At5g11420 PE=1 SV=1
tr|A0A1P8BAU8|A0A1P8BAU8_ARATH			1650000	1600000	GPI-anchored adhesin-like protein OS=Arabidopsis thaliana OX=3702 GN=MRO11.7 PE=1 SV=1
O04311|JAL33_ARATH			1460000	1600000	Jacalin-related lectin 33 OS=Arabidopsis thaliana OX=3702 GN=JAL33 PE=1 SV=1
tr|A0A178VEL3|A0A178VEL3_ARATH			2770000	1590000	Inositol hexakisphosphate and diphosphoinositol-pentakisphosphate kinase OS=Arabidopsis thaliana OX=3702 GN=AtVIP1 PE=1 SV=1
tr|A0A1P8AQ22|A0A1P8AQ22_ARATH			3560000	1590000	GRAM domain family protein OS=Arabidopsis thaliana OX=3702 GN=VAD1 PE=1 SV=1
Q9C6Z3|ODPB2_ARATH	3550000	4330000	2090000	1580000	Pyruvate dehydrogenase E1 component subunit beta-2 chloroplastic OS=Arabidopsis thaliana OX=3702 GN=PDH-E1 BETA PE=2 SV=1
tr|F4J5S0|F4J5S0_ARATH			1470000	1580000	Clustered mitochondria protein homolog OS=Arabidopsis thaliana OX=3702 GN=NOXY38 PE=3 SV=1
F4J3N2|FTSI5_ARATH			1700000	1580000	Probable inactive ATP-dependent zinc metalloprotease FTSHI 5 chloroplastic OS=Arabidopsis thaliana OX=3702 GN=FTSHI5 PE=2 SV=1
P49206|RS261_ARATH	798000	1070000	1780000	1570000	40S ribosomal protein S26-1 OS=Arabidopsis thaliana OX=3702 GN=RPS26A PE=2 SV=2
P92941|CLCA_ARATH			1800000	1570000	Chloride channel protein CLC-a OS=Arabidopsis thaliana OX=3702 GN=CLC-A PE=1 SV=2
Q9C958|SRK2B_ARATH			2060000	1540000	Serine/threonine-protein kinase SRK2B OS=Arabidopsis thaliana OX=3702 GN=SRK2B PE=1 SV=1
Q6ICZ8|NACA3_ARATH			1380000	1500000	Nascent polypeptide-associated complex subunit alpha-like protein 3 OS=Arabidopsis thaliana OX=3702 GN=At5g13850 PE=1 SV=1
Q9SG80|ASD1_ARATH			1970000	1500000	Alpha-L-arabinofuranosidase 1 OS=Arabidopsis thaliana OX=3702 GN=ASD1 PE=1 SV=1
tr|F4HNZ9|F4HNZ9_ARATH			1710000	1500000	ARM repeat superfamily protein OS=Arabidopsis thaliana OX=3702 GN=At1g12930 PE=1 SV=1
tr|Q8RWX4|Q8RWX4_ARATH			7030000	1470000	AT4g32250/F10M6_110 OS=Arabidopsis thaliana OX=3702 GN=At4g32250 PE=2 SV=1
Q9S825|IF5Z_ARATH			1400000	1470000	Probable eukaryotic translation initiation factor 5-2 OS=Arabidopsis thaliana OX=3702 GN=At1g77840 PE=1 SV=1
Q9LZ23|ACR12_ARATH			1340000	1440000	ACT domain-containing protein ACR12 OS=Arabidopsis thaliana OX=3702 GN=ACR12 PE=2 SV=1
Q9FNN5|NDUV1_ARATH			1930000	1440000	NADH dehydrogenase [ubiquinone] flavoprotein 1 mitochondrial OS=Arabidopsis thaliana OX=3702 GN=At5g08530 PE=1 SV=1
Q94JS4|SMT3B_ARATH			1050000	1430000	24-methylenesterol C-methyltransferase 3 OS=Arabidopsis thaliana OX=3702 GN=SMT3 PE=2 SV=1
Q9LK43|TMK4_ARATH			1950000	1420000	Receptor-like kinase TMK4 OS=Arabidopsis thaliana OX=3702 GN=TMK4 PE=1 SV=1
Q9T0A0|LACS4_ARATH			1170000	1420000	Long chain acyl-CoA synthetase 4 OS=Arabidopsis thaliana OX=3702 GN=LACS4 PE=2 SV=1
tr|Q9ZPW5|Q9ZPW5_ARATH			3580000	1410000	AAA-type ATPase family protein OS=Arabidopsis thaliana OX=3702 GN=At2g18330 PE=2 SV=2
O24653|GDI2_ARATH			1210000	1390000	Guanosine nucleotide diphosphate dissociation inhibitor 2 OS=Arabidopsis thaliana OX=3702 GN=GDI2 PE=2 SV=1
tr|A0A1I9LRK5|A0A1I9LRK5_ARATH			1620000	1380000	DnaJ (DUF3353) OS=Arabidopsis thaliana OX=3702 GN=At3g51140 PE=1 SV=1
tr|Q9SST2|Q9SST2_ARATH			1320000	1370000	At4g09620 OS=Arabidopsis thaliana OX=3702 GN=At4g09620 PE=2 SV=1
P42792|CYB_ARATH			1300000	1360000	Cytochrome b OS=Arabidopsis thaliana OX=3702 GN=MT-CYB PE=2 SV=2
Q43727|G6PD1_ARATH			723000	1340000	Glucose-6-phosphate 1-dehydrogenase 1 chloroplastic OS=Arabidopsis thaliana OX=3702 GN=G6PD1 PE=1 SV=2
Q9M0E2|RL282_ARATH	3860000	3440000	2640000	1330000	60S ribosomal protein L28-2 OS=Arabidopsis thaliana OX=3702 GN=RPL28C PE=2 SV=1
Q9LW85|MFP1_ARATH			1370000	1310000	MAR-binding filament-like protein 1 OS=Arabidopsis thaliana OX=3702 GN=MFP1 PE=2 SV=2
Q9LQK7|AB7I_ARATH			2330000	1310000	Protein ABCI7 chloroplastic OS=Arabidopsis thaliana OX=3702 GN=ABCI7 PE=1 SV=1
tr|Q93VA8|Q93VA8_ARATH		302000	974000	1300000	Alba DNA/RNA-binding protein OS=Arabidopsis thaliana OX=3702 GN=At1g76010 PE=2 SV=1
O81016|AB32G_ARATH	28200000	22900000	1110000	1280000	ABC transporter G family member 32 OS=Arabidopsis thaliana OX=3702 GN=ABCG32 PE=1 SV=1
F4IYF8|SYHC_ARATH			842000	1280000	Histidine--tRNA ligase cytoplasmic OS=Arabidopsis thaliana OX=3702 GN=At3g02760 PE=2 SV=1
tr|Q9LX13|Q9LX13_ARATH			653000	1270000	(3R)-hydroxymyristoyl-[acyl carrier protein] dehydratase-like protein OS=Arabidopsis thaliana OX=3702 GN=At5g10160 PE=2 SV=1
Q9SW95|SYNC2_ARATH			889000	1250000	Asparagine--tRNA ligase cytoplasmic 2 OS=Arabidopsis thaliana OX=3702 GN=SYNC2 PE=1 SV=2
Q9LVY1|TAT_ARATH			1110000	1250000	Tyrosine aminotransferase OS=Arabidopsis thaliana OX=3702 GN=TAT PE=2 SV=1
Q9LT78|RD21C_ARATH	3850000		890000	1240000	Probable cysteine protease RD21C OS=Arabidopsis thaliana OX=3702 GN=RD21C PE=1 SV=1
Q9FWS4|RK31_ARATH	1520000	3480000	5980000	1230000	50S ribosomal protein L31 chloroplastic OS=Arabidopsis thaliana OX=3702 GN=RPL31 PE=2 SV=1
Q7PC87|AB34G_ARATH			1090000	1230000	ABC transporter G family member 34 OS=Arabidopsis thaliana OX=3702 GN=ABCG34 PE=2 SV=1
Q9ZW07|PUM1_ARATH			1480000	1180000	Pumilio homolog 1 OS=Arabidopsis thaliana OX=3702 GN=APUM1 PE=1 SV=1
tr|Q8H0W4|Q8H0W4_ARATH			348000	1170000	AT3G11560 protein OS=Arabidopsis thaliana OX=3702 GN=At3g11560 PE=2 SV=1
tr|Q9C9G5|Q9C9G5_ARATH			6490000	1160000	Adenine nucleotide alpha hydrolases-like superfamily protein OS=Arabidopsis thaliana OX=3702 GN=At1g68300 PE=2 SV=1
tr|Q8H126|Q8H126_ARATH			2230000	1140000	Selenoprotein O OS=Arabidopsis thaliana OX=3702 GN=At5g13030 PE=1 SV=1
Q9CAF5|AB6I_ARATH			3660000	1130000	ABC transporter I family member 6 chloroplastic OS=Arabidopsis thaliana OX=3702 GN=ABCI6 PE=1 SV=1
O22160|TL15A_ARATH	369000	543000	674000	1110000	Thylakoid lumenal 15 kDa protein 1 chloroplastic OS=Arabidopsis thaliana OX=3702 GN=At2g44920 PE=1 SV=2
Q8VZB2|HACD_ARATH			2010000	1110000	Very-long-chain (3R)-3-hydroxyacyl-CoA dehydratase PASTICCINO 2 OS=Arabidopsis thaliana OX=3702 GN=PAS2 PE=1 SV=1
tr|F4KGI8|F4KGI8_ARATH			2490000	1090000	Acyl-coenzyme A oxidase OS=Arabidopsis thaliana OX=3702 GN=ACX2 PE=3 SV=1
O82355|LEA2R_ARATH			1060000	1090000	Desiccation-related protein At2g46140 OS=Arabidopsis thaliana OX=3702 GN=At2g46140 PE=1 SV=1
Q56WN1|GLN11_ARATH			3470000	1080000	Glutamine synthetase cytosolic isozyme 1-1 OS=Arabidopsis thaliana OX=3702 GN=GLN1-1 PE=1 SV=2
Q9M1J1|FIS1A_ARATH			2170000	1080000	Mitochondrial fission 1 protein A OS=Arabidopsis thaliana OX=3702 GN=FIS1A PE=1 SV=1
tr|A0A1P8AUA2|A0A1P8AUA2_ARATH			953000	1070000	Kinase family with ARM repeat domain-containing protein OS=Arabidopsis thaliana OX=3702 GN=At1g22870 PE=1 SV=1
Q8LPK2|AB2B_ARATH			11000000	1050000	ABC transporter B family member 2 OS=Arabidopsis thaliana OX=3702 GN=ABCB2 PE=1 SV=3
tr|A0A1P8AUL2|A0A1P8AUL2_ARATH			4410000	1050000	FZO-like protein OS=Arabidopsis thaliana OX=3702 GN=FZL PE=4 SV=1
Q944A6|SNF4_ARATH			746000	1030000	Sucrose nonfermenting 4-like protein OS=Arabidopsis thaliana OX=3702 GN=SNF4 PE=1 SV=1
Q9SGS4|CDSP_ARATH			977000	1020000	Thioredoxin-like protein CDSP32 chloroplastic OS=Arabidopsis thaliana OX=3702 GN=CDSP32 PE=1 SV=1
Q8VZG1|DGK3_ARATH			3530000	1020000	Diacylglycerol kinase 3 OS=Arabidopsis thaliana OX=3702 GN=DGK3 PE=2 SV=1
Q42593|APXT_ARATH			1140000	1020000	L-ascorbate peroxidase T chloroplastic OS=Arabidopsis thaliana OX=3702 GN=APXT PE=2 SV=2
tr|Q9FFV2|Q9FFV2_ARATH			1550000	1010000	Trafficking protein particle complex subunit OS=Arabidopsis thaliana OX=3702 GN=MBG8.1 PE=2 SV=1
Q9SUV1|BRT1_ARATH			1360000	1000000	Adenine nucleotide transporter BT1 chloroplastic/mitochondrial OS=Arabidopsis thaliana OX=3702 GN=BT1 PE=1 SV=1
tr|A0A1P8ARD2|A0A1P8ARD2_ARATH			1020000	988000	FTSH protease 12 OS=Arabidopsis thaliana OX=3702 GN=FTSH12 PE=4 SV=1
tr|Q9SJ60|Q9SJ60_ARATH			1080000	949000	Mal d 1-associated protein OS=Arabidopsis thaliana OX=3702 GN=At2g35900 PE=2 SV=1
O82659|CML20_ARATH			6310000	906000	Probable calcium-binding protein CML20 OS=Arabidopsis thaliana OX=3702 GN=CML20 PE=1 SV=1
Q9ZPI5|MFP2_ARATH			3440000	903000	Peroxisomal fatty acid beta-oxidation multifunctional protein MFP2 OS=Arabidopsis thaliana OX=3702 GN=MFP2 PE=1 SV=1
Q8SAB7|SPK1_ARATH			864000	886000	Guanine nucleotide exchange factor SPIKE 1 OS=Arabidopsis thaliana OX=3702 GN=SPK1 PE=1 SV=1
Q9C5J8|OEP80_ARATH			879000	842000	Outer envelope protein 80 chloroplastic OS=Arabidopsis thaliana OX=3702 GN=OEP80 PE=2 SV=1
Q9FJ81|CCB2_ARATH			1120000	803000	Protein COFACTOR ASSEMBLY OF COMPLEX C SUBUNIT B CCB2 chloroplastic OS=Arabidopsis thaliana OX=3702 GN=CCB2 PE=1 SV=1
tr|F4HQE7|F4HQE7_ARATH			1440000	760000	Coatomer subunit beta' OS=Arabidopsis thaliana OX=3702 GN=At1g79990 PE=3 SV=1
tr|F4HQ84|F4HQ84_ARATH			8170000	743000	Sec34-like family protein OS=Arabidopsis thaliana OX=3702 GN=At1g73430 PE=4 SV=1
Q9FZ48|UBC36_ARATH			897000	742000	Ubiquitin-conjugating enzyme E2 36 OS=Arabidopsis thaliana OX=3702 GN=UBC36 PE=1 SV=1
tr|Q9LMX6|Q9LMX6_ARATH			785000	742000	At1g13730 OS=Arabidopsis thaliana OX=3702 GN=At1g13730 PE=1 SV=1
Q9M8T0|Y3288_ARATH			2790000	717000	Probable inactive receptor kinase At3g02880 OS=Arabidopsis thaliana OX=3702 GN=At3g02880 PE=1 SV=1
Q94IB8|LCB1_ARATH			1380000	705000	Long chain base biosynthesis protein 1 OS=Arabidopsis thaliana OX=3702 GN=LCB1 PE=1 SV=1
Q8LGH4|CUL4_ARATH			692000	694000	Cullin-4 OS=Arabidopsis thaliana OX=3702 GN=CUL4 PE=1 SV=1
F4JSZ5|BIG1_ARATH			1320000	689000	Brefeldin A-inhibited guanine nucleotide-exchange protein 1 OS=Arabidopsis thaliana OX=3702 GN=BIG1 PE=2 SV=1
Q42510|GNOM_ARATH			1870000	681000	ARF guanine-nucleotide exchange factor GNOM OS=Arabidopsis thaliana OX=3702 GN=GN PE=1 SV=1
Q9M2V1|NCA1_ARATH			6080000	596000	Protein NCA1 OS=Arabidopsis thaliana OX=3702 GN=NCA1 PE=1 SV=1
Q9FF90|RL133_ARATH			429000	553000	60S ribosomal protein L13-3 OS=Arabidopsis thaliana OX=3702 GN=RPL13D PE=1 SV=1
tr|F4IUJ0|F4IUJ0_ARATH			128000	542000	Uncharacterized protein OS=Arabidopsis thaliana OX=3702 GN=At2g26340 PE=4 SV=1
tr|A0A1P8B4E4|A0A1P8B4E4_ARATH			8050000	522000	ARM repeat superfamily protein OS=Arabidopsis thaliana OX=3702 GN=At4g30990 PE=4 SV=1
Q8VZG7|TSN1_ARATH			2990000	519000	Ribonuclease TUDOR 1 OS=Arabidopsis thaliana OX=3702 GN=TSN1 PE=1 SV=1
O81852|AKH2_ARATH			571000	466000	Bifunctional aspartokinase/homoserine dehydrogenase 2 chloroplastic OS=Arabidopsis thaliana OX=3702 GN=AKHSDH2 PE=1 SV=1
Q39222|RAA1B_ARATH			1190000	203000	Ras-related protein RABA1b OS=Arabidopsis thaliana OX=3702 GN=RABA1B PE=1 SV=1
P56804|RR14_ARATH		1510000	7660000	178000	30S ribosomal protein S14 chloroplastic OS=Arabidopsis thaliana OX=3702 GN=rps14 PE=2 SV=2
Q8W4H8|GDL19_ARATH	17300000		14900000	0	Inactive GDSL esterase/lipase-like protein 23 OS=Arabidopsis thaliana OX=3702 GN=GLL23 PE=1 SV=1
Q9LER7|PSRP5_ARATH	1720000		18500000	0	50S ribosomal protein 5 chloroplastic OS=Arabidopsis thaliana OX=3702 GN=PSRP5 PE=1 SV=1
Q94F09|PDI52_ARATH			4480000	0	Protein disulfide-isomerase 5-2 OS=Arabidopsis thaliana OX=3702 GN=PDIL5-2 PE=1 SV=1
Q8RWG1|AB1K1_ARATH			7570000	0	Protein ACTIVITY OF BC1 COMPLEX KINASE 1 chloroplastic OS=Arabidopsis thaliana OX=3702 GN=ABC1K1 PE=1 SV=1
Q6NKS4|LIL32_ARATH			2600000	0	Light-harvesting complex-like protein 3 isotype 2 chloroplastic OS=Arabidopsis thaliana OX=3702 GN=LIL3.2 PE=1 SV=1
A0A140JWM8|C7162_ARATH	38400000				Cytochrome P450 716A2 OS=Arabidopsis thaliana OX=3702 GN=CYP716A2 PE=2 SV=1
tr|Q9LR10|Q9LR10_ARATH	35200000				C2H2-like zinc finger protein OS=Arabidopsis thaliana OX=3702 GN=At1g75710 PE=4 SV=1
tr|A0A1P8AQ84|A0A1P8AQ84_ARATH	33600000				DEA(D/H)-box RNA helicase family protein OS=Arabidopsis thaliana OX=3702 GN=EMB3108 PE=4 SV=1
tr|F4K3B8|F4K3B8_ARATH	16200000				Rab3 GTPase-activating protein catalytic subunit OS=Arabidopsis thaliana OX=3702 GN=MCO15.1 PE=1 SV=1
tr|Q5XUY3|Q5XUY3_ARATH	16000000				Myb-like HTH transcriptional regulator family protein OS=Arabidopsis thaliana OX=3702 GN=MCK7.21 PE=2 SV=1
F4JHT3|BCHA2_ARATH	13700000	22600000			BEACH domain-containing protein A2 OS=Arabidopsis thaliana OX=3702 GN=BCHA2 PE=4 SV=1
Q9LVT8|RGGC_ARATH	8100000	3630000			RGG repeats nuclear RNA binding protein C OS=Arabidopsis thaliana OX=3702 GN=RGGC PE=1 SV=1
tr|F4I336|F4I336_ARATH	6980000				Leucine-rich repeat transmembrane protein kinase OS=Arabidopsis thaliana OX=3702 GN=At1g29730 PE=4 SV=1
tr|F4I9X6|F4I9X6_ARATH	6820000	6170000			Ubiquitin 13 OS=Arabidopsis thaliana OX=3702 GN=UBQ13 PE=4 SV=1
Q9FJE8|H2A7_ARATH	6490000				Probable histone H2A.7 OS=Arabidopsis thaliana OX=3702 GN=At5g59870 PE=1 SV=1
tr|Q9SZD8|Q9SZD8_ARATH	4910000				Putative reverse transcriptase/RNA-dependent DNA polymerase OS=Arabidopsis thaliana OX=3702 GN=At4g29090 PE=2 SV=1
Q9LV60|CRR55_ARATH	4200000				Cysteine-rich repeat secretory protein 55 OS=Arabidopsis thaliana OX=3702 GN=CRRSP55 PE=2 SV=1
tr|O24527|O24527_ARATH	3800000				Protein kinase superfamily protein OS=Arabidopsis thaliana OX=3702 GN=SIK1 PE=2 SV=1
Q9FKP0|PSRP6_ARATH	3590000				50S ribosomal protein 6 chloroplastic OS=Arabidopsis thaliana OX=3702 GN=PSRP6 PE=3 SV=1
Q9LZ57|RL363_ARATH	3450000	2440000			60S ribosomal protein L36-3 OS=Arabidopsis thaliana OX=3702 GN=RPL36C PE=3 SV=1
tr|A0A1P8B5P1|A0A1P8B5P1_ARATH	3150000	3010000			P-loop containing nucleoside triphosphate hydrolases superfamily protein OS=Arabidopsis thaliana OX=3702 GN=At4g28000 PE=4 SV=1
Q0WKV3|PPR36_ARATH	2920000				Pentatricopeptide repeat-containing protein At1g12300 mitochondrial OS=Arabidopsis thaliana OX=3702 GN=At1g12300 PE=2 SV=1
Q4PSE2|NFYC8_ARATH	2050000				Nuclear transcription factor Y subunit C-8 OS=Arabidopsis thaliana OX=3702 GN=NFYC8 PE=1 SV=1
tr|F4IHJ8|F4IHJ8_ARATH	1730000	1270000			Ribosomal protein S25 family protein OS=Arabidopsis thaliana OX=3702 GN=At2g21580 PE=4 SV=1
O80439|RR31_ARATH	1330000				30S ribosomal protein S31 chloroplastic OS=Arabidopsis thaliana OX=3702 GN=RPS31 PE=1 SV=1
tr|Q9SU57|Q9SU57_ARATH	1320000				DNAJ heat shock family protein OS=Arabidopsis thaliana OX=3702 GN=T17F15.190 PE=2 SV=1
Q8VZB9|R10A1_ARATH	1200000				60S ribosomal protein L10a-1 OS=Arabidopsis thaliana OX=3702 GN=RPL10AA PE=1 SV=1
tr|A0A1P8AZR4|A0A1P8AZR4_ARATH	1130000				WD40 domain-containing protein OS=Arabidopsis thaliana OX=3702 GN=At2g47410 PE=4 SV=1
Q1PDX5|SBT3B_ARATH	23600				Subtilisin-like protease SBT3.11 OS=Arabidopsis thaliana OX=3702 GN=SBT3.11 PE=2 SV=1
Q9FIZ7|OPLA_ARATH		636000000			5-oxoprolinase OS=Arabidopsis thaliana OX=3702 GN=OXP1 PE=1 SV=1
tr|A0A1P8BBK4|A0A1P8BBK4_ARATH		214000000			SET domain protein 25 OS=Arabidopsis thaliana OX=3702 GN=SDG25 PE=4 SV=1
tr|A0A1P8ARF0|A0A1P8ARF0_ARATH		126000000			Tetratricopeptide repeat (TPR)-like superfamily protein OS=Arabidopsis thaliana OX=3702 GN=OTP82 PE=4 SV=1
tr|F4I7C8|F4I7C8_ARATH		75000000			Hydroxyproline-rich glycoprotein family protein OS=Arabidopsis thaliana OX=3702 GN=At1g11070 PE=4 SV=2
tr|A0A1P8B4Z8|A0A1P8B4Z8_ARATH		18800000			Cysteine-rich RLK (RECEPTOR-like protein kinase) 16 OS=Arabidopsis thaliana OX=3702 GN=CRK16 PE=3 SV=1
tr|F4I4X6|F4I4X6_ARATH		13200000			Serine/threonine-protein kinase TOR OS=Arabidopsis thaliana OX=3702 GN=TOR PE=3 SV=1
tr|Q0WM93|Q0WM93_ARATH		9090000			AAA-type ATPase family protein OS=Arabidopsis thaliana OX=3702 GN=At4g02470 PE=2 SV=1
O23372|ATXR3_ARATH		8650000			Histone-lysine N-methyltransferase ATXR3 OS=Arabidopsis thaliana OX=3702 GN=ATXR3 PE=2 SV=2
Q9FVQ5|CSCL1_ARATH		7520000			CSC1-like protein At1g32090 OS=Arabidopsis thaliana OX=3702 GN=At1g32090 PE=1 SV=1
tr|Q6DR41|Q6DR41_ARATH		7490000			Transmembrane protein OS=Arabidopsis thaliana OX=3702 GN=At2g41610 PE=4 SV=1
O23087|ECA2_ARATH		7010000			Calcium-transporting ATPase 2 endoplasmic reticulum-type OS=Arabidopsis thaliana OX=3702 GN=ECA2 PE=1 SV=1
tr|F4IDB3|F4IDB3_ARATH		6610000			COP1-interacting protein-like protein OS=Arabidopsis thaliana OX=3702 GN=At1g72410 PE=1 SV=2
O78310|SODC2_ARATH		5510000			Superoxide dismutase [Cu-Zn] 2 chloroplastic OS=Arabidopsis thaliana OX=3702 GN=CSD2 PE=1 SV=2
Q9M3A8|PP273_ARATH		4420000			Pentatricopeptide repeat-containing protein At3g49240 mitochondrial OS=Arabidopsis thaliana OX=3702 GN=EMB1796 PE=1 SV=1
tr|P93750|P93750_ARATH		4330000			Uncharacterized protein At2g41960 OS=Arabidopsis thaliana OX=3702 GN=At2g41960 PE=4 SV=1
Q9FHQ6|UBQ9_ARATH		4300000			Polyubiquitin 9 OS=Arabidopsis thaliana OX=3702 GN=UBQ9 PE=3 SV=1
tr|A0A2H1ZEI5|A0A2H1ZEI5_ARATH		3890000			Pumilio 5 OS=Arabidopsis thaliana OX=3702 GN=PUM5 PE=4 SV=1
Q7XZU0|SAC9_ARATH		3340000			Probable phosphoinositide phosphatase SAC9 OS=Arabidopsis thaliana OX=3702 GN=SAC9 PE=1 SV=1
Q8VXU6|DI194_ARATH		2570000			Protein DEHYDRATION-INDUCED 19 homolog 4 OS=Arabidopsis thaliana OX=3702 GN=DI19-4 PE=1 SV=1
Q9M345|LRK42_ARATH		2080000			L-type lectin-domain containing receptor kinase IV.2 OS=Arabidopsis thaliana OX=3702 GN=LECRK42 PE=2 SV=1
Q9FNG3|Y5645_ARATH		2020000			Uncharacterized protein At5g06450 OS=Arabidopsis thaliana OX=3702 GN=At5g06450 PE=1 SV=1
Q9SZR3|SMXL4_ARATH		1900000			Protein SMAX1-LIKE 4 OS=Arabidopsis thaliana OX=3702 GN=SMXL4 PE=1 SV=1
tr|Q9SYL7|Q9SYL7_ARATH		1880000			DNA-directed DNA polymerase OS=Arabidopsis thaliana OX=3702 GN=POLD3 PE=4 SV=1
P59223|RS131_ARATH		1760000			40S ribosomal protein S13-1 OS=Arabidopsis thaliana OX=3702 GN=RPS13A PE=2 SV=1
Q84WM9|EF1B1_ARATH		1480000			Elongation factor 1-beta 1 OS=Arabidopsis thaliana OX=3702 GN=At5g12110 PE=2 SV=2
Q9FJP3|RK29_ARATH		1450000			50S ribosomal protein L29 chloroplastic OS=Arabidopsis thaliana OX=3702 GN=RPL29 PE=1 SV=1
Q9FIF0|LRK22_ARATH		1240000			Putative L-type lectin-domain containing receptor kinase II.2 OS=Arabidopsis thaliana OX=3702 GN=LECRK22 PE=3 SV=3
P27140|BCA1_ARATH		955000			Beta carbonic anhydrase 1 chloroplastic OS=Arabidopsis thaliana OX=3702 GN=BCA1 PE=1 SV=2
Q08770|RL102_ARATH		785000			60S ribosomal protein L10-2 OS=Arabidopsis thaliana OX=3702 GN=RPL10B PE=2 SV=2
Q9LKR8|RAF1_ARATH		547000			Rubisco accumulation factor 1.1 chloroplastic OS=Arabidopsis thaliana OX=3702 GN=RAF1.1 PE=1 SV=1
