# Supplementary material for: S-acylation of a non-secreted peptide controls plant immunity via secreted-peptide signal activation
Source: EMBO Rep. 2024 Jan 2;25(2):7. doi: 10.1038/s44319-023-00029-x (PMC10897394; doi:10.1038/s44319-023-00029-x)
Supplement: Supplementary file 11 — Source Data for EV and Appendix Figures [file 44319_2023_29_MOESM11_ESM.zip › EMBOR-2023-57634_SourceDataForAppendixFigures/EMBOR-2023-57634_SourceDataForAppendixFigureS3/EMBOR-2023-57634_SourceDataForAppendixFigureS3C.xlsx]

## Sheet: Sheet1
Appendix Figure S3C. GO analysis of cell components of GFP-ROT4 specifically associated proteins (P <0.05)
The online website DAVID (https://david.ncifcrf.gov/summary.jsp) was used as cell components enrichment.
Category	Term	Count	%	PValue	Genes	List Total	Pop Hits	Pop Total	Fold Enrichment	Bonferroni	Benjamini	FDR
GOTERM_CC_DIRECT	GO:0009507~chloroplast	313	44.8424	8.0583e-55	AT5G67030, AT5G46210, AT3G25690, AT4G16390, AT5G18660, AT2G36250, AT2G30950, AT1G24180, AT4G21860, AT3G56190, AT4G20890, AT1G52760, AT3G44880, AT1G79560, AT5G35790, AT1G01610, AT1G42960, AT5G59880, AT3G05970, AT5G26710, AT3G04760, AT5G24650, AT5G19620, AT1G35620, AT1G18500, AT1G68680, AT2G36145, AT1G11430, AT3G58140, AT1G73110, AT1G52510, AT5G13650, AT3G13470, AT2G31810, AT5G51010, AT4G32400, AT2…	697	5019	26022	2.32828	2.19186e-52	5.47964e-53	4.21046e-53
GOTERM_CC_DIRECT	GO:0005829~cytosol	286	40.9742	2.20757e-103	AT4G24330, AT2G35840, AT3G25690, AT1G65960, AT1G63660, AT3G17390, AT1G24180, AT4G21860, AT3G56190, AT4G20890, AT3G12490, AT1G53850, AT3G17020, AT5G54750, AT1G76850, AT4G10840, AT3G44880, AT1G60710, AT3G14310, AT1G20010, AT5G59880, AT2G44310, AT4G16143, AT3G05970, AT3G04880, AT4G04950, AT5G26710, AT2G40765, AT3G28710, AT3G58140, AT1G13730, AT3G43300, AT5G37600, AT2G31810, AT4G13780, AT1G01960, AT4…	697	2665	26022	4.00661	6.0046e-101	6.0046e-101	4.61383e-101
GOTERM_CC_DIRECT	GO:0005737~cytoplasm	253	36.2464	4.99153e-25	AT2G35840, AT5G19990, AT1G63660, AT5G18420, AT2G36250, AT3G17390, AT1G24180, AT4G20890, AT1G77940, AT1G53850, AT3G17020, AT5G54750, AT4G10840, AT3G44880, AT1G60710, AT3G14310, AT1G20010, AT5G59880, AT4G16143, AT3G04880, AT4G04950, AT5G26710, AT3G58140, AT1G13730, AT5G37600, AT2G31810, AT4G13780, AT2G34970, AT4G02520, AT1G10670, AT3G53580, AT1G34760, AT5G65430, AT1G23190, AT1G25490, AT2G42590, AT5…	697	5138	26022	1.83838	1.3577e-22	1.3577e-23	1.04323e-23
GOTERM_CC_DIRECT	GO:0005886~plasma membrane	197	28.2235	1.83533e-28	AT4G29900, AT3G17390, AT3G56190, AT4G20890, AT3G17020, AT1G52760, AT1G76850, AT1G79560, AT1G20010, AT5G59880, AT4G35100, AT5G24650, AT1G61250, AT2G36380, AT3G28710, AT5G67385, AT5G37600, AT5G57110, AT5G03290, AT4G35230, AT4G35470, AT4G29480, AT3G61430, AT1G14270, AT4G32400, AT4G30580, AT5G57350, AT4G02520, AT2G30490, AT3G28860, AT1G16890, AT5G65430, AT1G23190, AT1G25490, AT5G20280, AT2G18960, AT2…	697	3310	26022	2.22201	4.99209e-26	5.54677e-27	4.26204e-27
GOTERM_CC_DIRECT	GO:0009536~plastid	135	19.341	8.39683e-58	AT5G22640, AT5G67030, AT5G19990, AT1G13440, AT5G18660, AT2G30950, AT1G15500, AT2G38040, AT2G28900, AT5G54750, AT1G79560, AT1G42960, AT5G59880, AT5G25757, AT3G04120, AT5G26710, AT5G43470, AT5G24650, AT5G19620, AT5G27640, AT5G25100, AT5G55610, AT5G54800, AT5G37600, AT5G57110, AT5G13650, AT1G74960, AT5G51010, AT4G32400, AT5G57350, AT5G17170, AT1G56190, AT5G59250, AT4G30580, AT5G46750, AT5G42270, AT5…	697	967	26022	5.21213	2.28394e-55	7.61313e-56	5.84979e-56
GOTERM_CC_DIRECT	GO:0009506~plasmodesma	125	17.9083	2.28864e-50	AT2G35840, AT3G51460, AT1G13440, AT4G01850, AT4G29900, AT3G17390, AT4G23400, AT5G65010, AT3G56190, AT4G20890, AT1G51710, AT3G61260, AT4G35060, AT1G52760, AT2G22125, AT3G16450, AT1G76850, AT2G29550, AT5G59880, AT5G41600, AT5G25757, AT4G16143, AT4G35100, AT5G25100, AT1G35620, AT3G28710, AT1G68560, AT5G37600, AT5G57110, AT4G35230, AT3G44110, AT3G61430, AT1G45145, AT3G14840, AT5G59010, AT5G57350, AT4…	697	951	26022	4.90724	6.2251e-48	1.24502e-48	9.56652e-49
GOTERM_CC_DIRECT	GO:0009941~chloroplast envelope	108	15.4728	3.38137e-60	AT5G22640, AT5G67030, AT5G18660, AT2G30950, AT5G24020, AT3G19170, AT1G15500, AT2G38040, AT2G28900, AT3G15360, AT3G44880, AT3G46780, AT1G79560, AT3G11560, AT1G42960, AT2G22360, AT1G64520, AT5G24650, AT1G80030, AT5G19620, AT1G11430, AT1G52510, AT4G10790, AT3G13470, AT3G61430, AT4G32400, AT2G05990, AT5G17170, AT5G59250, AT4G30580, AT3G32930, AT3G54900, AT1G62750, AT5G42270, AT5G51820, AT1G01080, AT5…	697	557	26022	7.23896	9.19732e-58	4.59866e-58	3.53353e-58
GOTERM_CC_DIRECT	GO:0009570~chloroplast stroma	93	13.3238	1.07442e-36	AT1G56050, AT1G80480, AT4G16390, AT3G52750, AT2G36250, AT5G24020, AT4G21860, AT1G11860, AT1G68590, AT3G19170, AT1G16080, AT2G38040, AT3G15360, AT3G10670, AT1G08520, AT5G35790, AT1G20010, AT2G41680, AT2G15620, AT3G22890, AT3G24430, AT5G47190, AT1G56500, AT1G18500, AT5G06290, AT2G36145, AT1G11430, AT3G58140, AT1G52510, AT2G20890, AT2G44040, AT5G13650, AT2G05710, AT1G74960, AT3G13470, AT5G04740, AT4…	697	715	26022	4.85607	2.92243e-34	4.1749e-35	3.20792e-35
GOTERM_CC_DIRECT	GO:0000325~plant-type vacuole	86	12.3209	3.41537e-31	AT3G32980, AT3G56310, AT3G09440, AT3G58730, AT5G26000, AT3G23990, AT5G09590, AT2G30870, AT3G56190, AT4G20890, AT3G61260, AT1G53850, AT3G46740, AT2G28900, AT5G28540, AT1G09850, AT1G20010, AT5G58070, AT3G46060, AT4G21150, AT3G04120, AT1G16920, AT5G20650, AT5G24650, AT4G39080, AT4G04910, AT5G20090, AT1G35620, AT1G11910, AT3G28710, AT2G33150, AT4G35790, AT4G35230, AT3G11130, AT2G05710, AT3G12580, AT3…	697	719	26022	4.46558	9.2898e-29	1.16122e-29	8.92265e-30
GOTERM_CC_DIRECT	GO:0009535~chloroplast thylakoid membrane	80	11.4613	4.47162e-43	AT5G22640, AT3G53560, AT5G23890, AT1G68830, AT2G06520, AT4G37925, AT3G52750, AT1G03160, AT2G36250, AT2G30950, AT1G68590, AT4G09010, AT1G54500, AT1G45474, AT3G15360, AT3G44880, AT3G46780, AT1G54780, AT3G51820, AT5G03880, AT1G79560, AT3G26070, AT1G42960, AT2G22360, AT4G37200, AT2G27290, AT5G47110, AT1G80030, AT2G35490, AT1G56500, AT2G36145, AT2G20890, AT1G73110, AT3G61470, AT1G50250, AT5G02160, AT4…	697	427	26022	6.99471	1.21628e-40	2.02713e-41	1.55761e-41
GOTERM_CC_DIRECT	GO:0005794~Golgi apparatus	81	11.6046	4.67098e-15	AT4G24330, AT2G39800, AT3G09440, AT2G16600, AT3G58730, AT2G38670, AT3G23750, AT4G20890, AT2G38750, AT1G52760, AT1G78830, AT5G28540, AT5G54750, AT2G22125, AT5G58070, AT1G22870, AT2G29550, AT4G21150, AT5G20650, AT4G39080, AT1G61250, AT1G09330, AT4G04910, AT3G51310, AT5G25100, AT5G62690, AT1G62380, AT2G39010, AT3G28710, AT4G23850, AT5G54800, AT5G13850, AT3G11130, AT1G73430, AT3G12580, AT3G42050, AT2…	697	1147	26022	2.63651	1.26832e-12	8.61766e-14	6.62166e-14
GOTERM_CC_DIRECT	GO:0005783~endoplasmic reticulum	68	9.74212	2.23632e-12	AT2G35840, AT4G24330, AT3G51460, AT2G32730, AT2G36250, AT2G38230, AT5G43060, AT1G49430, AT3G12490, AT2G38040, AT1G52760, AT5G28540, AT5G54750, AT1G09850, AT5G58070, AT5G41600, AT4G16340, AT3G05970, AT4G21150, AT5G47990, AT1G07670, AT2G36460, AT1G35620, AT1G62380, AT4G23850, AT2G35490, AT2G36145, AT2G33150, AT1G51500, AT4G10790, AT4G36480, AT5G05670, AT3G51830, AT3G13870, AT3G15730, AT1G77590, AT4…	697	979	26022	2.59319	6.0828e-10	3.57811e-11	2.74935e-11
GOTERM_CC_DIRECT	GO:0009505~plant-type cell wall	59	8.45272	4.90207e-21	AT1G13320, AT1G13440, AT3G32980, AT3G56310, AT4G01850, AT3G09440, AT3G17390, AT5G09590, AT2G30870, AT4G14960, AT2G44350, AT1G79920, AT1G02500, AT5G10450, AT3G15360, AT1G78830, AT5G28540, AT3G14310, AT1G20010, AT2G29550, AT5G20890, AT4G21150, AT3G06860, AT4G02930, AT5G62690, AT1G35620, AT1G62380, AT1G68560, AT5G19820, AT5G37600, AT3G44110, AT2G05710, AT1G50010, AT3G12580, AT2G30490, AT3G02230, AT5…	697	502	26022	4.38789	1.33336e-18	1.11114e-19	8.53777e-20
GOTERM_CC_DIRECT	GO:0016020~membrane	49	7.02006	0.00341266	AT5G22640, AT5G67030, AT5G14780, AT3G56190, AT1G49430, AT4G35060, AT1G52760, AT5G28540, AT1G22710, AT1G01610, AT4G19210, AT3G05970, AT5G47990, AT5G47110, AT3G51310, AT5G25100, AT4G23850, AT4G35790, AT1G50250, AT2G27600, AT1G73430, AT5G13450, AT3G15730, AT1G01960, AT5G57350, AT1G77590, AT5G42270, AT1G34000, AT5G22060, AT5G16300, AT5G15650, AT1G10950, AT2G18960, AT5G64580, AT4G27585, AT4G30190, AT3…	697	1195	26022	1.53086	0.60538	0.0178508	0.0137163
GOTERM_CC_DIRECT	GO:0009534~chloroplast thylakoid	45	6.44699	3.30818e-24	AT5G01920, AT5G42270, AT4G27700, AT1G34000, AT3G52750, AT5G18660, AT2G36250, AT2G30950, AT1G11860, AT5G64580, AT4G22890, AT4G09010, AT1G74730, AT1G49970, AT3G44880, AT3G46780, AT1G08520, AT1G54780, AT3G51820, AT5G03880, AT3G26070, AT2G23670, AT4G37200, AT5G64290, AT3G56940, AT3G08940, AT3G04340, AT3G16290, AT2G35490, AT1G56500, AT5G08050, AT3G08920, AT3G16000, AT2G20890, AT5G12860, AT4G35250, AT3…	697	240	26022	7.00018	8.99824e-22	8.18022e-23	6.28554e-23
GOTERM_CC_DIRECT	GO:0048046~apoplast	35	5.01433	9.77062e-07	AT1G62750, AT4G02520, AT3G59920, AT5G51820, AT3G56310, AT3G09440, AT5G26000, AT3G01500, AT2G30870, AT1G11860, AT3G19170, AT5G04590, AT3G20820, AT5G58330, AT1G16080, AT3G14210, AT1G50480, AT1G78830, AT1G09750, AT3G14310, AT4G34870, AT1G78370, AT3G04120, AT5G49910, AT2G06850, AT2G15620, AT2G42600, AT1G68560, AT5G06290, AT4G31990, AT3G48990, AT1G79550, AT2G41530, AT4G39330, AT3G10740	697	505	26022	2.58753	0.000265726	1.10734e-05	8.50858e-06
GOTERM_CC_DIRECT	GO:0005773~vacuole	33	4.72779	2.15193e-08	AT3G32980, AT3G56310, AT3G09440, AT3G58730, AT3G26520, AT5G61790, AT3G56190, AT5G43060, AT4G14960, AT1G75780, AT2G38380, AT2G25450, AT1G22710, AT1G76030, AT3G08580, AT2G29550, AT2G23670, AT2G22360, AT4G35100, AT3G27240, AT1G16920, AT5G24650, AT4G39080, AT3G22110, AT5G54500, AT1G11910, AT3G28710, AT4G03560, AT3G11130, AT2G21960, AT3G42050, AT3G15730, AT2G26890	697	388	26022	3.17534	5.85323e-06	2.78726e-07	2.14168e-07
GOTERM_CC_DIRECT	GO:0009579~thylakoid	32	4.58453	4.67894e-13	AT3G06730, AT5G01920, AT5G42270, AT1G68830, AT1G34000, AT5G44650, AT5G14780, AT5G26000, AT2G30950, AT3G01500, AT5G17710, AT4G22890, AT1G68590, AT4G09010, AT5G58330, AT3G15360, AT1G54780, AT2G23670, AT1G08380, AT2G27290, AT3G08940, AT4G03520, AT5G49910, AT5G47110, AT2G35490, AT5G08050, AT4G17600, AT3G61470, AT1G06430, AT2G05990, AT1G56190, AT1G77490	697	240	26022	4.97791	1.27255e-10	7.9542e-12	6.11187e-12
GOTERM_CC_DIRECT	GO:0005777~peroxisome	31	4.44126	1.48795e-08	AT2G30490, AT1G13440, AT3G58510, AT5G26000, AT2G30950, AT5G65110, AT2G30870, AT2G30110, AT3G57090, AT3G14210, AT2G26500, AT2G28900, AT1G69960, AT5G35790, AT2G29550, AT3G48140, AT2G26340, AT3G02360, AT3G05970, AT2G31570, AT3G06860, AT2G30520, AT4G23850, AT3G25800, AT5G54800, AT2G33150, AT2G27720, AT2G27600, AT2G31810, AT2G26250, AT2G26890	697	342	26022	3.3841	4.04722e-06	2.02361e-07	1.55491e-07
GOTERM_CC_DIRECT	GO:0010494~cytoplasmic stress granule	29	4.15473	4.2301e-16	AT4G02520, AT3G07300, AT3G09440, AT2G16600, AT3G58510, AT5G65010, AT1G52100, AT3G14010, AT2G25450, AT1G05010, AT5G28840, AT1G78570, AT3G13300, AT4G34870, AT1G24510, AT5G20890, AT2G31570, AT3G21220, AT1G62380, AT1G49760, AT5G07350, AT1G27970, AT3G14100, AT3G44110, AT2G27600, AT1G24020, AT3G12580, AT1G45145, AT1G49600	697	150	26022	7.21796	1.20792e-13	8.85067e-15	6.8007e-15
GOTERM_CC_DIRECT	GO:0009706~chloroplast inner membrane	23	3.29513	4.75239e-15	AT5G64290, AT5G22640, AT3G56940, AT3G51140, AT3G04340, AT5G24650, AT4G30950, AT1G03160, AT5G16660, AT5G24690, AT5G24020, AT5G16620, AT5G64580, AT5G13630, AT5G12860, AT2G38040, AT3G63410, AT3G44880, AT5G12470, AT2G21280, AT1G79560, AT4G32400, AT1G42960	697	94	26022	9.13499	1.29852e-12	8.61766e-14	6.62166e-14
GOTERM_CC_DIRECT	GO:0000139~Golgi membrane	23	3.29513	0.00310965	AT5G46750, AT1G67930, AT3G07330, AT1G09330, AT1G62020, AT5G25100, AT5G20350, AT5G51430, AT5G16300, AT1G10950, AT3G49720, AT3G09800, AT1G71270, AT5G05010, AT2G01970, AT1G73430, AT5G35160, AT2G21390, AT3G13870, AT1G79990, AT1G22870, AT4G17530, AT3G46060	697	431	26022	1.99232	0.571362	0.0165848	0.0127435
GOTERM_CC_DIRECT	GO:0005768~endosome	21	3.0086	0.000710039	AT1G13980, AT2G05170, AT3G07330, AT1G12470, AT1G09330, AT1G61250, AT5G25100, AT5G20350, AT1G05150, AT1G10950, AT3G49720, AT1G08190, AT3G46830, AT3G47810, AT5G05170, AT2G20990, AT2G01970, AT1G29880, AT5G35160, AT1G09630, AT4G35860	697	333	26022	2.35441	0.175682	0.00429179	0.00329774
GOTERM_CC_DIRECT	GO:0005789~endoplasmic reticulum membrane	21	3.0086	0.0486008	AT4G24330, AT3G51460, AT1G59870, AT1G67730, AT1G68530, AT5G61790, AT4G23630, AT5G54800, AT2G34250, AT1G50430, AT1G48440, AT5G53560, AT4G36480, AT1G70770, AT3G61560, AT5G10480, AT3G51830, AT3G13870, AT2G26250, AT5G41600, AT4G16340	697	499	26022	1.57118	0.999999	0.172804	0.13278
GOTERM_CC_DIRECT	GO:0005730~nucleolus	21	3.0086	0.0771622	AT2G30050, AT3G06860, AT1G13440, AT4G01850, AT3G58500, AT5G22440, AT3G58510, AT3G17390, AT5G62690, AT2G33150, AT4G14960, AT5G11200, AT3G19760, AT3G44110, AT3G62530, AT3G13470, AT4G30990, AT3G08580, AT3G02090, AT3G13920, AT4G16143	697	528	26022	1.48489	1	0.241449	0.185525
GOTERM_CC_DIRECT	GO:0005802~trans-Golgi network	20	2.86533	0.000279574	AT1G16920, AT3G07330, AT1G09330, AT1G59870, AT1G61250, AT5G25100, AT5G20350, AT1G05150, AT1G10950, AT3G49720, AT3G43300, AT4G38200, AT5G05170, AT2G01970, AT1G29880, AT5G35160, AT5G41950, AT1G22870, AT1G01960, AT2G26890	697	286	26022	2.61079	0.0732345	0.00185473	0.00142514
GOTERM_CC_DIRECT	GO:0005739~mitochondrion	160	22.9226	5.49458e-05	AT2G39800, AT3G51460, AT1G13440, AT5G18660, AT2G38670, AT1G24180, AT3G19170, AT1G15500, AT1G77940, AT3G15000, AT2G21390, AT1G79560, AT3G11560, AT5G59880, AT3G10920, AT3G04120, AT5G24650, AT3G52200, AT4G02930, AT5G25100, AT2G40765, AT5G55610, AT2G36380, AT1G68560, AT1G68680, AT2G33150, AT3G58140, AT1G73110, AT5G03290, AT4G29480, AT3G13470, AT3G61430, AT4G32400, AT2G05990, AT2G20050, AT1G56190, AT1…	697	4459	26022	1.33965	0.0148345	0.000433846	0.00033336
GOTERM_CC_DIRECT	GO:0022626~cytosolic ribosome	19	2.72206	1.18884e-05	AT3G02230, AT5G47930, AT5G22440, AT3G09440, AT5G26000, AT5G15650, AT3G22110, AT3G23990, AT1G11860, AT1G15930, AT5G37600, AT1G77940, AT5G13510, AT1G53850, AT5G13850, AT2G27720, AT3G14210, AT3G13470, AT5G23900	697	206	26022	3.44345	0.00322843	0.000115487	8.87381e-05
GOTERM_CC_DIRECT	GO:0000502~proteasome complex	18	2.5788	4.08052e-12	AT1G64520, AT5G19990, AT5G43010, AT1G02090, AT5G45620, AT2G32730, AT5G23540, AT4G28470, AT3G22110, AT1G29150, AT1G47250, AT1G53850, AT1G53750, AT1G75990, AT5G05780, AT1G20200, AT5G09900, AT4G38630	697	71	26022	9.46503	1.1099e-09	6.16612e-11	4.73794e-11
GOTERM_CC_DIRECT	GO:0005743~mitochondrial inner membrane	18	2.5788	2.91738e-06	AT4G01100, AT3G27240, AT5G52840, AT5G19760, AT3G54110, AT5G20090, AT5G47890, AT2G07727, AT5G08530, AT5G13440, AT5G08650, AT3G10370, AT3G08580, AT3G11560, AT5G46800, AT5G05200, AT3G02090, AT4G32400	697	168	26022	4.0001	0.000793213	3.1741e-05	2.43893e-05
GOTERM_CC_DIRECT	GO:0005759~mitochondrial matrix	17	2.43553	7.41663e-08	AT3G10920, AT3G06850, AT3G52200, AT3G23990, AT5G09590, AT2G17420, AT5G17710, AT1G24180, AT3G19170, AT3G58140, AT2G44350, AT2G38270, AT5G08650, AT3G06050, AT4G37910, AT3G02090, AT3G54900	697	115	26022	5.51898	2.0173e-05	9.16966e-07	7.0458e-07
GOTERM_CC_DIRECT	GO:0043231~intracellular membrane-bounded organelle	17	2.43553	0.0278518	AT1G62750, AT4G02520, AT4G02930, AT3G51310, AT5G40890, AT4G29900, AT3G52990, AT5G61790, AT1G24180, AT4G27585, AT5G57110, AT3G47810, AT2G20990, AT5G53560, AT5G63400, AT5G13650, AT2G26890	697	351	26022	1.80821	0.999539	0.109792	0.0843626
GOTERM_CC_DIRECT	GO:0099503~secretory vesicle	16	2.29226	5.20588e-05	AT3G02360, AT3G56310, AT4G24190, AT5G26000, AT1G11910, AT1G17100, AT5G43060, AT2G27720, AT3G14210, AT2G38380, AT1G78830, AT5G28540, AT1G45201, AT1G09750, AT3G29360, AT3G10740	697	169	26022	3.53461	0.0140606	0.00042909	0.000329705
GOTERM_CC_DIRECT	GO:0031969~chloroplast membrane	15	2.149	4.24848e-05	AT3G51140, AT3G08640, AT1G03160, AT5G24690, AT3G16290, AT5G54800, AT1G15500, AT5G06130, AT1G01790, AT4G25080, AT5G12470, AT3G51820, AT5G58070, AT5G59250, AT4G30580	697	147	26022	3.80962	0.0114896	0.000366001	0.000281229
GOTERM_CC_DIRECT	GO:0010008~endosome membrane	13	1.86246	1.49406e-05	AT1G13980, AT1G12470, AT3G51310, AT5G25100, AT1G10950, AT1G71270, AT3G46830, AT3G47810, AT2G20990, AT2G01970, AT5G35160, AT1G09630, AT2G26890	697	100	26022	4.85346	0.00405564	0.000140133	0.000107676
GOTERM_CC_DIRECT	GO:0005856~cytoskeleton	12	1.7192	0.000140101	AT1G49240, AT3G10380, AT3G18780, AT4G27700, AT3G55770, AT1G47550, AT3G53750, AT5G49830, AT1G71820, AT3G12110, AT4G02350, AT1G10200	697	107	26022	4.18702	0.0373932	0.00102993	0.000791383
GOTERM_CC_DIRECT	GO:0005874~microtubule	12	1.7192	0.0205191	AT5G44340, AT4G14960, AT1G64740, AT5G23860, AT1G75780, AT1G50010, AT4G10840, AT5G12250, AT5G62690, AT1G20010, AT2G29550, AT4G20890	697	202	26022	2.21788	0.996444	0.0858646	0.0659768
GOTERM_CC_DIRECT	GO:0005635~nuclear envelope	11	1.57593	0.000296454	AT5G16050, AT2G46520, AT2G30050, AT5G07350, AT1G27970, AT2G31660, AT3G08960, AT1G35160, AT3G59020, AT3G02520, AT4G16143	697	98	26022	4.19058	0.0774812	0.00191989	0.00147521
GOTERM_CC_DIRECT	GO:0009707~chloroplast outer membrane	10	1.43266	5.58258e-05	AT3G17970, AT2G20890, AT3G25690, AT3G06510, AT3G46740, AT5G19620, AT4G02510, AT2G28900, AT1G03160, AT4G32250	697	65	26022	5.74374	0.0150703	0.000433846	0.00033336
GOTERM_CC_DIRECT	GO:0009523~photosystem II	9	1.2894	4.3059e-05	AT3G08940, AT4G17600, AT4G35250, AT3G61470, AT5G47110, AT2G06520, AT1G45474, AT4G34190, AT5G02120	697	49	26022	6.85732	0.011644	0.000366001	0.000281229
GOTERM_CC_DIRECT	GO:0005774~vacuolar membrane	9	1.2894	0.0489188	AT2G20230, AT4G39080, AT3G58730, AT1G76030, AT3G28710, AT3G26520, AT3G42050, AT4G03560, AT2G26890	697	150	26022	2.24006	0.999999	0.172804	0.13278
GOTERM_CC_DIRECT	GO:0045298~tubulin complex	8	1.14613	1.41762e-08	AT5G44340, AT4G14960, AT5G23860, AT1G50010, AT5G62690, AT1G20010, AT2G29550, AT4G20890	697	13	26022	22.9749	3.85591e-06	2.02361e-07	1.55491e-07
GOTERM_CC_DIRECT	GO:0042788~polysomal ribosome	8	1.14613	0.0161826	AT3G02230, AT1G53850, AT2G27720, AT5G22440, AT5G15650, AT3G23990, AT1G10840, AT1G15930	697	98	26022	3.0477	0.988177	0.0709948	0.0545512
GOTERM_CC_DIRECT	GO:0009524~phragmoplast	8	1.14613	0.0238129	AT1G75950, AT5G18580, AT3G10380, AT1G47550, AT5G49830, AT1G71820, AT4G02350, AT4G02570	697	106	26022	2.81768	0.998578	0.0952516	0.0731897
GOTERM_CC_DIRECT	GO:0008541~proteasome regulatory particle, lid subcomplex	7	1.00287	8.95914e-07	AT1G64520, AT5G45620, AT1G75990, AT5G23540, AT1G20200, AT1G29150, AT5G09900	697	14	26022	18.6671	0.000243659	1.05952e-05	8.14113e-06
GOTERM_CC_DIRECT	GO:0033290~eukaryotic 48S preinitiation complex	7	1.00287	2.45148e-05	AT2G40290, AT5G27640, AT3G56150, AT2G46280, AT1G10840, AT2G39990, AT5G25757	697	23	26022	11.3626	0.00664593	0.000222268	0.000170786
GOTERM_CC_DIRECT	GO:0042651~thylakoid membrane	7	1.00287	0.000179299	AT4G17600, AT4G35250, AT5G47110, AT1G68830, AT3G52750, AT2G01110, AT1G56500	697	32	26022	8.16688	0.0476034	0.0012834	0.000986144
GOTERM_CC_DIRECT	GO:0031966~mitochondrial membrane	7	1.00287	0.0292144	AT5G52840, AT5G51970, AT5G37510, AT5G13440, AT3G54110, AT3G15730, AT2G07707	697	87	26022	3.00391	0.999686	0.113519	0.087226
GOTERM_CC_DIRECT	GO:0005832~chaperonin-containing T-complex	6	0.859599	5.45341e-06	AT5G20890, AT3G20050, AT5G26360, AT3G03960, AT1G24510, AT3G18190	697	11	26022	20.3642	0.00148223	5.70511e-05	4.3837e-05
GOTERM_CC_DIRECT	GO:0070062~extracellular exosome	6	0.859599	9.14256e-06	AT3G10380, AT1G47550, AT4G01850, AT1G76850, AT1G71820, AT4G02350	697	12	26022	18.6671	0.0024837	9.21029e-05	7.07702e-05
GOTERM_CC_DIRECT	GO:0008540~proteasome regulatory particle, base subcomplex	6	0.859599	8.65471e-05	AT5G19990, AT5G43010, AT1G53750, AT2G32730, AT4G28470, AT4G38630	697	18	26022	12.4448	0.0232669	0.000653911	0.000502454
GOTERM_CC_DIRECT	GO:0016282~eukaryotic 43S preinitiation complex	6	0.859599	0.000192317	AT5G27640, AT3G56150, AT2G46280, AT1G10840, AT2G39990, AT5G25757	697	21	26022	10.6669	0.0509703	0.00134129	0.00103062
GOTERM_CC_DIRECT	GO:0005852~eukaryotic translation initiation factor 3 complex	6	0.859599	0.000243428	AT5G27640, AT3G56150, AT2G46280, AT1G10840, AT2G39990, AT5G25757	697	22	26022	10.1821	0.0640756	0.00165531	0.00127191
GOTERM_CC_DIRECT	GO:0009532~plastid stroma	6	0.859599	0.000556587	AT2G20890, AT5G49910, AT3G52750, AT5G52960, AT1G49970, AT4G34740	697	26	26022	8.61561	0.140525	0.00344072	0.00264379
GOTERM_CC_DIRECT	GO:0000145~exocyst	6	0.859599	0.0028956	AT3G10380, AT1G47550, AT1G76850, AT5G49830, AT1G71820, AT4G02350	697	37	26022	6.05421	0.545585	0.015752	0.0121036
GOTERM_CC_DIRECT	GO:0010319~stromule	6	0.859599	0.00366081	AT2G20890, AT5G04590, AT5G51820, AT4G31990, AT3G01500, AT5G06290	697	39	26022	5.74374	0.631224	0.0187875	0.014436
GOTERM_CC_DIRECT	GO:0005741~mitochondrial outer membrane	6	0.859599	0.00748106	AT3G57090, AT5G43970, AT1G06530, AT2G38670, AT3G02090, AT4G29130	697	46	26022	4.86969	0.870296	0.0363366	0.0279204
GOTERM_CC_DIRECT	GO:0042644~chloroplast nucleoid	6	0.859599	0.0134543	AT5G04590, AT3G06730, AT1G80480, AT3G46780, AT5G54180, AT5G66470	697	53	26022	4.22652	0.974888	0.059993	0.0460976
GOTERM_CC_DIRECT	GO:0030126~COPI vesicle coat	5	0.716332	0.000547359	AT1G62020, AT5G05010, AT2G21390, AT1G79990, AT3G09800	697	15	26022	12.4448	0.138364	0.00344072	0.00264379
GOTERM_CC_DIRECT	GO:0031359~integral component of chloroplast outer membrane	5	0.716332	0.000914599	AT3G17970, AT3G06510, AT2G17390, AT3G46740, AT4G32250	697	17	26022	10.9807	0.22033	0.005293	0.00406704
GOTERM_CC_DIRECT	GO:0009898~cytoplasmic side of plasma membrane	5	0.716332	0.000914599	AT2G20990, AT2G22125, AT3G45780, AT5G24020, AT5G58070	697	17	26022	10.9807	0.22033	0.005293	0.00406704
GOTERM_CC_DIRECT	GO:0005750~mitochondrial respiratory chain complex III	5	0.716332	0.00115118	AT3G27240, AT5G13440, AT2G40765, AT3G02090, AT3G10860	697	18	26022	10.3706	0.268971	0.00652338	0.00501245
GOTERM_CC_DIRECT	GO:0048471~perinuclear region of cytoplasm	5	0.716332	0.0124526	AT5G07350, AT3G07770, AT4G24190, AT5G49830, AT2G04030	697	34	26022	5.49034	0.966905	0.0574088	0.0441119
GOTERM_CC_DIRECT	GO:0005770~late endosome	5	0.716332	0.0235032	AT5G20650, AT3G51310, AT1G22870, AT1G08190, AT2G26890	697	41	26022	4.55296	0.99845	0.0952516	0.0731897
GOTERM_CC_DIRECT	GO:0031977~thylakoid lumen	5	0.716332	0.0561519	AT1G50250, AT2G30950, AT1G54780, AT4G09010, AT4G37200	697	54	26022	3.45688	1	0.18626	0.143119
GOTERM_CC_DIRECT	GO:0010287~plastoglobule	5	0.716332	0.0920612	AT4G31390, AT5G05200, AT2G35490, AT3G26070, AT1G71810	697	64	26022	2.91674	1	0.278229	0.213787
GOTERM_CC_DIRECT	GO:0005851~eukaryotic translation initiation factor 2B complex	4	0.573066	0.0014186	AT2G40290, AT2G34970, AT3G07300, AT5G19485	697	9	26022	16.593	0.32032	0.00787466	0.00605075
GOTERM_CC_DIRECT	GO:0017119~Golgi transport complex	4	0.573066	0.00822586	AT1G67930, AT1G73430, AT5G51430, AT5G16300	697	16	26022	9.33357	0.894251	0.0385764	0.0296414
GOTERM_CC_DIRECT	GO:0009527~plastid outer membrane	4	0.573066	0.00822586	AT2G20890, AT3G46740, AT5G19620, AT2G28900	697	16	26022	9.33357	0.894251	0.0385764	0.0296414
GOTERM_CC_DIRECT	GO:0031307~integral component of mitochondrial outer membrane	4	0.573066	0.0134133	AT3G57090, AT5G27540, AT1G06530, AT2G38670	697	19	26022	7.85985	0.974603	0.059993	0.0460976
GOTERM_CC_DIRECT	GO:0032588~trans-Golgi network membrane	4	0.573066	0.020094	AT1G09330, AT1G61250, AT1G22870, AT1G01960	697	22	26022	6.78805	0.995999	0.0853994	0.0656194
GOTERM_CC_DIRECT	GO:0000159~protein phosphatase type 2A complex	4	0.573066	0.0226586	AT1G13320, AT3G58500, AT1G25490, AT3G25800	697	23	26022	6.49292	0.998038	0.093381	0.0717523
GOTERM_CC_DIRECT	GO:0009522~photosystem I	4	0.573066	0.061806	AT1G08380, AT3G08940, AT3G61470, AT1G45474	697	34	26022	4.39227	1	0.200134	0.153779
GOTERM_CC_DIRECT	GO:0032991~macromolecular complex	4	0.573066	0.0909413	AT2G05170, AT5G42970, AT1G76030, AT4G29130	697	40	26022	3.73343	1	0.277933	0.213559
GOTERM_CC_DIRECT	GO:0030130~clathrin coat of trans-Golgi network vesicle	3	0.429799	0.00677028	AT2G20760, AT3G08530, AT3G11130	697	5	26022	22.4006	0.842413	0.0334821	0.0257271
GOTERM_CC_DIRECT	GO:0030132~clathrin coat of coated pit	3	0.429799	0.00677028	AT2G20760, AT3G08530, AT3G11130	697	5	26022	22.4006	0.842413	0.0334821	0.0257271
GOTERM_CC_DIRECT	GO:0030897~HOPS complex	3	0.429799	0.0179722	AT2G05170, AT1G12470, AT1G08190	697	8	26022	14.0004	0.992794	0.0775943	0.0596221
GOTERM_CC_DIRECT	GO:0000276~mitochondrial proton-transporting ATP synthase complex, coupling factor F(o)	3	0.429799	0.0334814	AT2G19680, AT4G29480, AT2G07707	697	11	26022	10.1821	0.999905	0.126485	0.0971892
GOTERM_CC_DIRECT	GO:0009986~cell surface	3	0.429799	0.0334814	AT1G70940, AT3G45780, AT2G38750	697	11	26022	10.1821	0.999905	0.126485	0.0971892
GOTERM_CC_DIRECT	GO:0008180~COP9 signalosome	3	0.429799	0.0394779	AT3G61140, AT1G02090, AT5G42970	697	12	26022	9.33357	0.999983	0.145108	0.111498
GOTERM_CC_DIRECT	GO:0005795~Golgi stack	3	0.429799	0.0394779	AT3G02230, AT4G04910, AT2G24765	697	12	26022	9.33357	0.999983	0.145108	0.111498
GOTERM_CC_DIRECT	GO:0019773~proteasome core complex, alpha-subunit complex	3	0.429799	0.0458449	AT1G53850, AT1G47250, AT3G22110	697	13	26022	8.61561	0.999997	0.166264	0.127755
GOTERM_CC_DIRECT	GO:0005753~mitochondrial proton-transporting ATP synthase complex	3	0.429799	0.0595956	AT5G13450, AT4G30010, AT2G07707	697	15	26022	7.46686	1	0.195301	0.150066
GOTERM_CC_DIRECT	GO:0015630~microtubule cytoskeleton	3	0.429799	0.0669341	AT4G35790, AT1G64740, AT5G12250	697	16	26022	7.00018	1	0.214189	0.164579
GOTERM_CC_DIRECT	GO:0071439~clathrin complex	2	0.286533	0.0527788	AT3G08530, AT3G11130	697	2	26022	37.3343	1	0.177233	0.136182
GOTERM_CC_DIRECT	GO:0009503~thylakoid light-harvesting complex	2	0.286533	0.0527788	AT4G17600, AT5G47110	697	2	26022	37.3343	1	0.177233	0.136182
GOTERM_CC_DIRECT	GO:0010006~Toc complex	2	0.286533	0.0527788	AT3G46740, AT4G32250	697	2	26022	37.3343	1	0.177233	0.136182
GOTERM_CC_DIRECT	GO:0009782~photosystem I antenna complex	2	0.286533	0.0527788	AT3G61470, AT1G45474	697	2	26022	37.3343	1	0.177233	0.136182
GOTERM_CC_DIRECT	GO:0005838~proteasome regulatory particle	2	0.286533	0.0781157	AT1G64520, AT5G05780	697	3	26022	24.8895	1	0.241449	0.185525
GOTERM_CC_DIRECT	GO:0070938~contractile ring	2	0.286533	0.0781157	AT3G52750, AT2G36250	697	3	26022	24.8895	1	0.241449	0.185525
