# Supplementary material for: S-acylation of a non-secreted peptide controls plant immunity via secreted-peptide signal activation
Source: EMBO Rep. 2024 Jan 2;25(2):7. doi: 10.1038/s44319-023-00029-x (PMC10897394; doi:10.1038/s44319-023-00029-x)
Supplement: Supplementary file 11 — Source Data for EV and Appendix Figures [file 44319_2023_29_MOESM11_ESM.zip › EMBOR-2023-57634_SourceDataForExpandedViewFigures/EMBOR-2023-57634_SourceDataForFigureEV4/EMBOR-2023-57634_SourceDataForFigureEV4B.xlsx]

## Sheet: Sheet1
Figure EV4B. Quantitative analysis of the effect of ROT4 overexpression on the interaction between BSK5(S209A/T210A) and PEPR1
Immunoblot signals were quantified by ImageJ and the interaction intensity was calculated from relative signal ratios (pulldown/input) of BSK5-Myc.
The relative interaction intensity in the sample of BSK5(WT) in the WT cells was set to 1.
The data are means ± SD from three biologically independent experiments. ST: S209A/T210A.
Significance analysis was performed using one-way ANOVA followed by Tukey’s multiple comparison tests (P < 0.05).
	in WT	in WT	in ROT4-OE	in ROT4-OE
	BSK5(WT)	BSK5(ST)	BSK5(WT)	BSK5(ST)
Experiment 1	0.928437	1.20629	0.408194	1.04354
Experiment 2	0.927501	1.21162	0.464543	1.24245
Experiment 3	1.14406	0.919633	0.185535	1.28911
Average	1	1.11252	0.352757	1.1917
SD	0.124763	0.167063	0.147534	0.130415
