# Supplementary material for: S-acylation of a non-secreted peptide controls plant immunity via secreted-peptide signal activation
Source: EMBO Rep. 2024 Jan 2;25(2):7. doi: 10.1038/s44319-023-00029-x (PMC10897394; doi:10.1038/s44319-023-00029-x)
Supplement: Supplementary file 11 — Source Data for EV and Appendix Figures [file 44319_2023_29_MOESM11_ESM.zip › EMBOR-2023-57634_SourceDataForExpandedViewFigures/EMBOR-2023-57634_SourceDataForFigureEV4/EMBOR-2023-57634_SourceDataForFigureEV4D.xlsx]

## Sheet: Sheet1
Figure EV4D. Quantitative analysis of the effect of Pep1 on the interaction between BSK5(S209A/T210A) and PEPR1
Immunoblot signals were quantified by ImageJ and the interaction intensity was calculated from relative signal ratios (pulldown/input) of BSK5-Myc.
The relative interaction intensity in the sample of BSK5(WT) under a control condition was set to 1.
The data are means ± SD from three biologically independent experiments. ST: S209A/T210A.
Significance analysis was performed using one-way ANOVA followed by Tukey’s multiple comparison tests (P < 0.05).
	Control	WT	Control	Pep1
	BSK5(WT)	BSK5(ST)	BSK5(WT)	BSK5(ST)
Experiment 1	1.25223	0.9111	0.245662	1.03296
Experiment 2	0.803472	0.800499	0.364933	0.8012
Experiment 3	0.944299	1.01186	0.202904	0.751047
Average	1	0.907819	0.271167	0.861735
SD	0.229505	0.105718	0.0839714	0.150389
