# Supplementary material for: S-acylation of a non-secreted peptide controls plant immunity via secreted-peptide signal activation
Source: EMBO Rep. 2024 Jan 2;25(2):7. doi: 10.1038/s44319-023-00029-x (PMC10897394; doi:10.1038/s44319-023-00029-x)
Supplement: Supplementary file 11 — Source Data for EV and Appendix Figures [file 44319_2023_29_MOESM11_ESM.zip › EMBOR-2023-57634_SourceDataForExpandedViewFigures/EMBOR-2023-57634_SourceDataForFigureEV5/EMBOR-2023-57634_SourceDataForFigureEV5A.xlsx]

## Sheet: Sheet1
Figure EV5A. Verification of the transgenic plants by quantitative RT-PCR
ROT4 was overexpressed in the WT, pepr1-1, or pepr1-2 mutant background and the transgenic lines were verified by quantitative RT-PCR.
ACTIN2 was used as an internal control. The relative expression level of ROT4 in the WT plants was set to 1. The data are means ± SD from triplicated repeats in an experiment.
Significance was analyzed via one-way ANOVA followed by Tukey’s multiple comparison tests (P < 0.05).
	Replicate 1	Replicate 2	Replicate 3	Average	SD
WT	0.922224	1.06597	1.0118	1	0.0725971
pepr1-1	0.458033	0.350989	0.482614	0.430545	0.0699855
pepr1-2	0.447603	0.533165	0.430829	0.470532	0.0548865
ROT4-OE	175.564	197.863	202.582	192.003	14.4305
ROT4-OE / pepr1-1	197.608	207.616	192.145	199.123	7.84626
ROT4-OE / pepr1-2	182.213	198.781	209.236	196.743	13.6263
